# Supplementary material for: Data for transcriptome and proteome analysis of Eucalyptus infected with Calonectria pseudoreteaudii
Source: Data Brief. 2015 Jan 9;3:24–8. doi: 10.1016/j.dib.2014.12.008 (PMC4509981; doi:10.1016/j.dib.2014.12.008)
Supplement: Supplementary file 3 — Supplementary Material [file mmc3.xls]

## Sheet: Sheet1
RNA testing results using Agilent 2100
Sample	RNA Area	RNA Concentration ( ng•μl-1)	rRNA Ratio (28s/18s)	RNA Integrity Number
C1	190.7	123	2	7.9(B.02.07)
C2	414.1	267	1.8	8.3(B.02.07)
T1	739.9	357	1.9	7.7(B.02.07)
T2	608	296	1.8	8.0(B.02.07)
C1 and C2 represent the mock-inoculated leaves at 12 and 24 hours,respectively; T1 and T2 represent the C. pseudoreteaudii-inoculated leaves at 12 and 24 hours, respectively.

## Sheet: Sheet2
Protein Information of the four samples
Sample	Weight (g)	Concentration (μg·μl-1)	Volume (μl)	Total protein weight (μg)
C1	0.9564	5.97	300	1791
C2	1.2414	6.7	300	2011
T1	1.2249	6.69	300	2007
T2	1.2118	5.79	300	1737
C1 and C2 represent the mock-inoculated leaves at 12 and 24 hours,respectively; T1 and T2 represent the C. pseudoreteaudii-inoculated leaves at 12 and 24 hours, respectively.
