# Supplementary material for: Data for transcriptome and proteome analysis of Eucalyptus infected with Calonectria pseudoreteaudii
Source: Data Brief. 2015 Jan 9;3:24–8. doi: 10.1016/j.dib.2014.12.008 (PMC4509981; doi:10.1016/j.dib.2014.12.008)
Supplement: Supplementary file 4 — Supplementary Material [file mmc4.xls]

## Sheet: control1-VS-infected1
Differently expressed genes based on FDR (false discovery rates) ≤ 0.001 and the absolute value of |log2 Ratio|≥ 1 at 12 hpi.
GeneID	Gene_length	control1-Expression	infected1-Expression	control1-RPKM	infected1-RPKM	log2 Ratio(infected1/control1)	Up-Down-Regulation(infected1/control1)	P-value	FDR	GO Component	GO Function	GO Process	Blast nr
Eucgr.E04047.1|PACid:23580333	225	0	424	0.001	715.415	19.4484	Up	2.71658e-111	1.04424e-109	-	-	-	-
Eucgr.H02229.1|PACid:23591542	288	0	437	0.001	576.055	19.1358	Up	1.10356e-114	4.40853e-113	-	-	GO:0009628//response to abiotic stimulus	gi|296087391|emb|CBI33765.3|/3.55979e-22/unnamed protein product [Vitis vinifera]
Eucgr.G02368.1|PACid:23587980	270	0	245	0.001	344.49	18.3941	Up	1.34461e-64	3.01466e-63	-	-	-	gi|356533931|ref|XP_003535511.1|/4.76431e-06/PREDICTED: protein IDA-like [Glycine max]
Eucgr.K01641.1|PACid:23603151	456	0	388	0.001	323.029	18.3013	Up	6.68514e-102	2.35293e-100	-	-	-	-
Eucgr.I02071.1|PACid:23596794	201	0	147	0.001	277.649	18.0829	Up	4.9343e-39	7.08996e-38	-	-	-	-
Eucgr.A00899.1|PACid:23562610	222	0	143	0.001	244.544	17.8997	Up	5.45356e-38	7.68846e-37	-	-	-	gi|224139586|ref|XP_002323181.1|/1.763e-13/predicted protein [Populus trichocarpa]
Eucgr.A00133.1|PACid:23561869	483	0	238	0.001	187.07	17.5132	Up	9.0083e-63	1.97786e-61	-	-	GO:0006950//response to stress	gi|359477159|ref|XP_002273815.2|/2.136e-54/PREDICTED: pathogenesis-related protein STH-2 [Vitis vinifera]
Eucgr.H02240.1|PACid:23591551	315	0	137	0.001	165.114	17.3331	Up	2.00382e-36	2.74737e-35	-	-	GO:0009628//response to abiotic stimulus	gi|147772598|emb|CAN62855.1|/2.31531e-29/hypothetical protein VITISV_011346 [Vitis vinifera]
Eucgr.G00551.1|PACid:23586204	288	0	101	0.001	133.139	17.0226	Up	4.93116e-27	5.30809e-26	-	-	-	-
Eucgr.K03058.1|PACid:23604737	282	0	96	0.001	129.24	16.9797	Up	9.93724e-26	1.03298e-24	-	-	-	-
Eucgr.A02983.1|PACid:23565025	465	0	134	0.001	109.402	16.7393	Up	1.21465e-35	1.63714e-34	-	-	-	gi|351727799|ref|NP_001237429.1|/9.27752e-33/uncharacterized protein LOC100305838 [Glycine max]
Eucgr.K03114.1|PACid:23604790	201	0	55	0.001	103.882	16.6646	Up	4.928e-15	3.47665e-14	-	-	-	gi|225434885|ref|XP_002283261.1|/1.57826e-09/PREDICTED: uncharacterized protein LOC100265682 [Vitis vinifera]
Eucgr.H02231.1|PACid:23591544	213	0	58	0.001	103.377	16.6576	Up	8.12982e-16	5.94823e-15	-	-	-	gi|358249232|ref|NP_001239759.1|/3.70196e-19/uncharacterized protein LOC100782360 precursor [Glycine max]
Eucgr.F00254.1|PACid:23580943	1272	0	298	0.001	88.9414	16.4406	Up	2.0083e-78	5.39654e-77	-	GO:0003824//catalytic activity	GO:0044238//primary metabolic process	gi|302142349|emb|CBI19552.3|/1.02848e-172/unnamed protein product [Vitis vinifera]
Eucgr.E00372.1|PACid:23577097	1662	0	338	0.001	77.2077	16.2365	Up	7.38394e-89	2.26931e-87	GO:0009536//plastid	GO:0004091//carboxylesterase activity	GO:0044238//primary metabolic process	gi|147799455|emb|CAN77244.1|/0/hypothetical protein VITISV_035465 [Vitis vinifera]
Eucgr.C00200.1|PACid:23569714	231	0	46	0.001	75.5998	16.2061	Up	1.0976e-12	6.94618e-12	-	-	-	-
Eucgr.K00114.1|PACid:23601516	279	0	53	0.001	72.1185	16.1381	Up	1.63832e-14	1.12951e-13	-	-	GO:0010876	gi|297744993|emb|CBI38585.3|/3.24437e-31/unnamed protein product [Vitis vinifera]
Eucgr.C01116.1|PACid:23570695	249	0	47	0.001	71.6594	16.1289	Up	6.01976e-13	3.86148e-12	-	-	-	gi|255566917|ref|XP_002524441.1|/1.41061e-10/conserved hypothetical protein [Ricinus communis]
Eucgr.H00330.1|PACid:23589682	234	0	44	0.001	71.3858	16.1233	Up	3.64898e-12	2.24832e-11	-	-	-	gi|359478249|ref|XP_003632092.1|/1.2133e-09/PREDICTED: uncharacterized protein LOC100855082 [Vitis vinifera]
Eucgr.I00998.1|PACid:23595500	786	0	135	0.001	65.2058	15.9927	Up	6.66174e-36	9.03632e-35	-	GO:0016787//hydrolase activity	-	gi|225468680|ref|XP_002270043.1|/4.30413e-92/PREDICTED: polyneuridine-aldehyde esterase [Vitis vinifera]
Eucgr.C04184.1|PACid:23573571	513	0	87	0.001	64.3838	15.9744	Up	2.21328e-23	2.14068e-22	-	GO:0003824//catalytic activity	-	gi|255566967|ref|XP_002524466.1|/5.24363e-68/lactoylglutathione lyase, putative [Ricinus communis]
Eucgr.F01396.1|PACid:23582074	1560	0	263	0.001	64.0038	15.9659	Up	2.71052e-69	6.48258e-68	-	GO:0016491//oxidoreductase activity;GO:0005506//iron ion binding	-	gi|224105979|ref|XP_002333744.1|/1.09751e-174/cytochrome P450 [Populus trichocarpa]
Eucgr.H03090.1|PACid:23592411	438	0	73	0.001	63.2738	15.9493	Up	9.93408e-20	8.40121e-19	-	-	GO:0010467//gene expression;GO:0009743//response to carbohydrate stimulus;GO:0050794//regulation of cellular process	gi|225433059|ref|XP_002281036.1|/5.61023e-31/PREDICTED: ethylene-responsive transcription factor ERF098-like [Vitis vinifera]
Eucgr.A00896.1|PACid:23562606	222	0	35	0.001	59.8535	15.8691	Up	8.12722e-10	4.3131e-09	-	-	-	-
Eucgr.C00334.1|PACid:23569834	216	0	34	0.001	59.7585	15.8669	Up	1.48186e-09	7.73514e-09	-	-	-	-
Eucgr.B00314.1|PACid:23565378	1062	0	159	0.001	56.8391	15.7946	Up	3.6548e-42	5.52935e-41	GO:0043231//intracellular membrane-bounded organelle	-	GO:0006970//response to osmotic stress	gi|297733785|emb|CBI15032.3|/2.72706e-88/unnamed protein product [Vitis vinifera]
Eucgr.K02792.1|PACid:23604422	936	0	136	0.001	55.1617	15.7514	Up	3.65362e-36	4.98518e-35	-	GO:0046872//metal ion binding;GO:0070011	GO:0008152//metabolic process	gi|225452582|ref|XP_002275556.1|/2.83334e-99/PREDICTED: metalloendoproteinase 1-like [Vitis vinifera]
Eucgr.F00475.1|PACid:23581182	204	0	29	0.001	53.9688	15.7198	Up	2.98624e-08	1.41827e-07	-	-	-	-
Eucgr.L01642.1|PACid:23606558	528	0	75	0.001	53.9265	15.7187	Up	2.98814e-20	2.58198e-19	-	-	-	gi|224067852|ref|XP_002302565.1|/1.5363e-33/predicted protein [Populus trichocarpa]
Eucgr.L01964.1|PACid:23606801	831	0	115	0.001	52.5378	15.6811	Up	1.09865e-30	1.30155e-29	-	GO:0004674//protein serine/threonine kinase activity;GO:0032559	GO:0006464//protein modification process	gi|297737305|emb|CBI26506.3|/1.95988e-82/unnamed protein product [Vitis vinifera]
Eucgr.L02913.1|PACid:23607495	534	0	73	0.001	51.8987	15.6634	Up	9.93408e-20	8.39842e-19	GO:0000325//plant-type vacuole	-	-	gi|255551569|ref|XP_002516830.1|/4.58451e-57/conserved hypothetical protein [Ricinus communis]
Eucgr.K03296.1|PACid:23605012	1545	0	174	0.001	42.7559	15.3838	Up	4.4659e-46	7.30828e-45	GO:0031090//organelle membrane;GO:0043231//intracellular membrane-bounded organelle;GO:0031224//intrinsic to membrane	GO:0005506//iron ion binding;GO:0016712//oxidoreductase activity, acting on paired donors, with incorporation or reduction of molecular oxygen, reduced flavin or flavoprotein as one donor, and incorporation of one atom of oxygen	GO:0008152//metabolic process	gi|297735522|emb|CBI17962.3|/0/unnamed protein product [Vitis vinifera]
Eucgr.H00171.1|PACid:23589514	261	0	29	0.001	42.1825	15.3644	Up	2.98624e-08	1.41853e-07	-	-	-	-
Eucgr.L02947.1|PACid:23607521	561	0	61	0.001	41.2802	15.3332	Up	1.34119e-16	1.01304e-15	GO:0044464//cell part	-	-	gi|226713606|sp|A7PMY7.1|CASP3_VITVI/4.09643e-38/RecName: Full=Casparian strip membrane protein VIT_14s0108g01050
Eucgr.K02511.1|PACid:23604102	225	0	24	0.001	40.4952	15.3055	Up	6.01784e-07	2.55824e-06	-	-	-	-
Eucgr.H03984.1|PACid:23593250	399	0	42	0.001	39.9624	15.2864	Up	1.2131e-11	7.24813e-11	-	-	-	gi|359477230|ref|XP_002271428.2|/2.09515e-38/PREDICTED: pathogenesis-related protein STH-2 [Vitis vinifera]
Eucgr.K02613.1|PACid:23604212	381	0	40	0.001	39.8575	15.2826	Up	4.03296e-11	2.32978e-10	GO:0031090//organelle membrane	-	GO:0051707//response to other organism;GO:0006952//defense response;GO:0002252	gi|171451988|dbj|BAG15858.1|/2.29578e-29/harpin-induced protein [Bruguiera gymnorhiza]
Eucgr.J01432.1|PACid:23599411	540	0	56	0.001	39.3703	15.2648	Up	2.70276e-15	1.93194e-14	-	-	-	gi|359489641|ref|XP_002275405.2|/2.38039e-08/PREDICTED: C-terminal binding protein AN-like [Vitis vinifera]
Eucgr.I01001.1|PACid:23595502	672	0	69	0.001	38.9812	15.2505	Up	1.09795e-18	8.90927e-18	-	-	-	gi|356498527|ref|XP_003518102.1|/3.8527e-61/PREDICTED: polyneuridine-aldehyde esterase-like [Glycine max]
Eucgr.H03084.1|PACid:23592405	393	0	40	0.001	38.6405	15.2378	Up	4.03296e-11	2.32819e-10	-	-	-	-
Eucgr.K01642.1|PACid:23603152	507	0	50	0.001	37.4401	15.1923	Up	9.93092e-14	6.60513e-13	-	-	-	-
Eucgr.B01214.1|PACid:23566338	558	0	54	0.001	36.7396	15.165	Up	8.98534e-15	6.26267e-14	GO:0000325//plant-type vacuole	-	-	gi|255551569|ref|XP_002516830.1|/1.80034e-62/conserved hypothetical protein [Ricinus communis]
Eucgr.I01222.1|PACid:23595763	228	0	22	0.001	36.6322	15.1608	Up	2.00064e-06	8.09771e-06	-	-	-	gi|388515641|gb|AFK45882.1|/2.15519e-06/unknown [Medicago truncatula]
Eucgr.H00885.1|PACid:23590275	1587	0	146	0.001	34.9262	15.092	Up	8.99682e-39	1.28331e-37	-	-	-	gi|255548311|ref|XP_002515212.1|/4.63276e-120/conserved hypothetical protein [Ricinus communis]
Eucgr.J01415.1|PACid:23599389	240	0	22	0.001	34.8006	15.0868	Up	2.00064e-06	8.10415e-06	-	-	-	-
Eucgr.H02655.1|PACid:23591979	351	0	32	0.001	34.6113	15.079	Up	4.92644e-09	2.47606e-08	GO:0005576//extracellular region	-	GO:0019932//second-messenger-mediated signaling;GO:0007154//cell communication	gi|388490538|gb|AFK33335.1|/3.92306e-29/unknown [Lotus japonicus]
Eucgr.H00162.1|PACid:23589503	1530	0	139	0.001	34.4904	15.0739	Up	6.02744e-37	8.36316e-36	GO:0031224//intrinsic to membrane	GO:0015291//secondary active transmembrane transporter activity	GO:0015698//inorganic anion transport	gi|225433122|ref|XP_002285153.1|/0/PREDICTED: probable inorganic phosphate transporter 1-7-like [Vitis vinifera]
Eucgr.E01172.1|PACid:23577901	1512	0	137	0.001	34.3988	15.0701	Up	2.00382e-36	2.74589e-35	-	GO:0016740//transferase activity	GO:0008152//metabolic process	gi|255557739|ref|XP_002519899.1|/0/glycosyltransferase, putative [Ricinus communis]
Eucgr.C00074.1|PACid:23569559	705	0	63	0.001	33.9255	15.0501	Up	4.03426e-17	3.10432e-16	-	GO:0003677//DNA binding	GO:0009725//response to hormone stimulus;GO:0006351//transcription, DNA-dependent	gi|255579497|ref|XP_002530591.1|/1.05324e-43/homeobox protein, putative [Ricinus communis]
Eucgr.L02149.1|PACid:23606936	288	0	25	0.001	32.9551	15.0082	Up	3.30048e-07	1.43494e-06	-	-	-	gi|351727815|ref|NP_001235638.1|/4.83845e-11/uncharacterized protein LOC100527151 [Glycine max]
Eucgr.F00256.1|PACid:23580945	1266	0	109	0.001	32.6864	14.9964	Up	4.03682e-29	4.58798e-28	-	GO:0003824//catalytic activity	GO:0044238//primary metabolic process	gi|255538386|ref|XP_002510258.1|/4.58566e-173/Patatin T5 precursor, putative [Ricinus communis]
Eucgr.I00913.1|PACid:23595416	1119	0	93	0.001	31.5521	14.9454	Up	6.0236e-25	6.10931e-24	-	GO:0004672//protein kinase activity;GO:0000166//nucleotide binding	GO:0009987//cellular process;GO:0044238//primary metabolic process;GO:0003006//developmental process involved in reproduction	gi|224081672|ref|XP_002306473.1|/1.6031e-94/predicted protein [Populus trichocarpa]
Eucgr.C03414.1|PACid:23572838	1353	0	112	0.001	31.4264	14.9397	Up	6.65962e-30	7.7347e-29	-	GO:0016740//transferase activity	-	gi|225444853|ref|XP_002281094.1|/1.16039e-145/PREDICTED: UDP-glycosyltransferase 91C1-like [Vitis vinifera]
Eucgr.B03091.1|PACid:23568337	966	0	79	0.001	31.0474	14.9222	Up	2.70362e-21	2.43192e-20	GO:0031410//cytoplasmic vesicle	GO:0016209//antioxidant activity;GO:0005506//iron ion binding;GO:0003824//catalytic activity	GO:0006950//response to stress;GO:0008152//metabolic process	gi|297738237|emb|CBI27438.3|/4.86065e-142/unnamed protein product [Vitis vinifera]
Eucgr.L01640.1|PACid:23606556	609	0	48	0.001	29.9226	14.8689	Up	3.30154e-13	2.14486e-12	-	-	-	gi|224067852|ref|XP_002302565.1|/8.16492e-33/predicted protein [Populus trichocarpa]
Eucgr.H02236.1|PACid:23591549	294	0	23	0.001	29.6999	14.8582	Up	1.09725e-06	4.55195e-06	-	-	-	gi|296087391|emb|CBI33765.3|/1.14015e-12/unnamed protein product [Vitis vinifera]
Eucgr.H02228.1|PACid:23591541	306	0	23	0.001	28.5352	14.8005	Up	1.09725e-06	4.55492e-06	-	-	-	gi|147772598|emb|CAN62855.1|/7.28822e-23/hypothetical protein VITISV_011346 [Vitis vinifera]
Eucgr.E00474.1|PACid:23577208	654	0	49	0.001	28.4442	14.7958	Up	1.81073e-13	1.19063e-12	-	-	-	gi|224125094|ref|XP_002329892.1|/8.18831e-69/predicted protein [Populus trichocarpa]
Eucgr.H03375.1|PACid:23592684	846	0	60	0.001	26.925	14.7167	Up	2.44542e-16	1.82757e-15	-	-	-	gi|225468805|ref|XP_002263365.1|/8.82359e-110/PREDICTED: GEM-like protein 5 [Vitis vinifera]
Eucgr.E00206.1|PACid:23576875	816	0	57	0.001	26.5191	14.6947	Up	1.48233e-15	1.0707e-14	-	-	-	gi|224067852|ref|XP_002302565.1|/4.39505e-26/predicted protein [Populus trichocarpa]
Eucgr.F00476.1|PACid:23581183	273	0	19	0.001	26.422	14.6895	Up	1.21272e-05	4.56239e-05	-	-	-	-
Eucgr.C00135.1|PACid:23569626	1302	0	90	0.001	26.2426	14.6796	Up	3.6513e-24	3.61676e-23	GO:0031410//cytoplasmic vesicle	GO:0003824//catalytic activity	-	gi|297740581|emb|CBI30763.3|/1.74904e-66/unnamed protein product [Vitis vinifera]
Eucgr.I02673.1|PACid:23597451	999	0	66	0.001	25.0815	14.6143	Up	6.65538e-18	5.25635e-17	-	GO:0005506//iron ion binding;GO:0003824//catalytic activity;GO:0016209//antioxidant activity	GO:0008152//metabolic process;GO:0006950//response to stress	gi|255575179|ref|XP_002528494.1|/1.02437e-142/Cationic peroxidase 2 precursor, putative [Ricinus communis]
Eucgr.B01155.1|PACid:23566282	741	0	46	0.001	23.5676	14.5245	Up	1.0976e-12	6.94445e-12	GO:0016020//membrane;GO:0005576//extracellular region;GO:0043231//intracellular membrane-bounded organelle	GO:0004091//carboxylesterase activity	GO:0006970//response to osmotic stress	gi|255551495|ref|XP_002516793.1|/2.59893e-104/endo-1,3-1,4-beta-d-glucanase, putative [Ricinus communis]
Eucgr.E02771.1|PACid:23579243	792	0	49	0.001	23.488	14.5196	Up	1.81073e-13	1.19094e-12	-	-	-	gi|224076936|ref|XP_002305058.1|/2.69161e-33/predicted protein [Populus trichocarpa]
Eucgr.L01747.1|PACid:23606632	228	0	14	0.001	23.3114	14.5087	Up	0.000244386	0.00079495	-	-	-	gi|388515641|gb|AFK45882.1|/4.34256e-07/unknown [Medicago truncatula]
Eucgr.C03374.1|PACid:23572800	1572	0	96	0.001	23.1843	14.5009	Up	9.93724e-26	1.03256e-24	-	-	-	gi|225444820|ref|XP_002278995.1|/4.0172e-108/PREDICTED: ankyrin repeat-containing protein At2g01680-like [Vitis vinifera]
Eucgr.B00500.1|PACid:23565605	543	0	32	0.001	22.373	14.4495	Up	4.92644e-09	2.47509e-08	GO:0044424//intracellular part	GO:0016829//lyase activity	GO:0009404//toxin metabolic process	gi|297733983|emb|CBI15230.3|/1.37075e-56/unnamed protein product [Vitis vinifera]
Eucgr.L00417.1|PACid:23605683	483	0	28	0.001	22.0083	14.4258	Up	5.44486e-08	2.52056e-07	-	GO:0005488//binding	-	gi|133902320|gb|ABO41848.1|/2.70205e-49/putative calcium-binding protein [Gossypium hirsutum]
Eucgr.E04009.1|PACid:23580296	417	0	24	0.001	21.8499	14.4153	Up	6.01784e-07	2.55567e-06	-	-	-	gi|224118062|ref|XP_002331548.1|/1.91861e-31/predicted protein [Populus trichocarpa]
Eucgr.E00198.1|PACid:23576868	567	0	32	0.001	21.426	14.3871	Up	4.92644e-09	2.4746e-08	GO:0044464//cell part	GO:0008289//lipid binding	GO:0006952//defense response;GO:0009987//cellular process;GO:0010033//response to organic substance;GO:0009628//response to abiotic stimulus	gi|356520454|ref|XP_003528877.1|/4.66753e-29/PREDICTED: BON1-associated protein 2-like [Glycine max]
Eucgr.J02318.1|PACid:23600429	426	0	24	0.001	21.3883	14.3845	Up	6.01784e-07	2.55695e-06	-	-	-	gi|356558739|ref|XP_003547660.1|/2.47134e-39/PREDICTED: putative calcium-binding protein CML19-like [Glycine max]
Eucgr.J01648.1|PACid:23599643	1485	0	83	0.001	21.2191	14.3731	Up	2.4462e-22	2.29276e-21	-	GO:0003824//catalytic activity	GO:0008152//metabolic process	gi|255570451|ref|XP_002526184.1|/0/amine oxidase, putative [Ricinus communis]
Eucgr.A01644.1|PACid:23563435	1500	0	83	0.001	21.0069	14.3586	Up	2.4462e-22	2.29192e-21	-	GO:0004497//monooxygenase activity;GO:0005506//iron ion binding	-	gi|224058639|ref|XP_002299579.1|/3.73022e-148/cytochrome P450 [Populus trichocarpa]
Eucgr.F03713.1|PACid:23584873	633	0	35	0.001	20.9913	14.3575	Up	8.12722e-10	4.31131e-09	GO:0044435;GO:0016020//membrane	GO:0005488//binding	GO:0050896//response to stimulus	gi|224133604|ref|XP_002327636.1|/6.30223e-31/predicted protein [Populus trichocarpa]
Eucgr.F00589.1|PACid:23581285	309	0	17	0.001	20.8865	14.3503	Up	4.03168e-05	0.000143871	-	-	-	gi|225457981|ref|XP_002275694.1|/2.94211e-32/PREDICTED: snakin-2 isoform 1 [Vitis vinifera]
Eucgr.G03373.1|PACid:23589254	1134	0	61	0.001	20.4217	14.3178	Up	1.34119e-16	1.01334e-15	GO:0044464//cell part	GO:0004553//hydrolase activity, hydrolyzing O-glycosyl compounds	GO:0044247//cellular polysaccharide catabolic process;GO:0003006//developmental process involved in reproduction;GO:0009900;GO:0009827//plant-type cell wall modification	gi|255553564|ref|XP_002517823.1|/5.53036e-151/Polygalacturonase precursor, putative [Ricinus communis]
Eucgr.G01444.1|PACid:23587016	585	0	31	0.001	20.1178	14.2962	Up	8.98248e-09	4.4178e-08	-	-	-	gi|388503500|gb|AFK39816.1|/5.30706e-31/unknown [Medicago truncatula]
Eucgr.I01873.1|PACid:23596576	1650	0	87	0.001	20.0175	14.289	Up	2.21328e-23	2.13987e-22	-	-	-	gi|255552710|ref|XP_002517398.1|/4.01615e-98/hypothetical protein RCOM_0852460 [Ricinus communis]
Eucgr.H03379.1|PACid:23592686	843	0	44	0.001	19.8153	14.2743	Up	3.64898e-12	2.24778e-11	-	-	-	gi|225468805|ref|XP_002263365.1|/5.68354e-109/PREDICTED: GEM-like protein 5 [Vitis vinifera]
Eucgr.E00457.1|PACid:23577189	483	0	25	0.001	19.6502	14.2623	Up	3.30048e-07	1.43544e-06	-	GO:0046914//transition metal ion binding	-	gi|359474383|ref|XP_003631448.1|/7.37546e-39/PREDICTED: uncharacterized protein LOC100852507 [Vitis vinifera]
Eucgr.E03980.1|PACid:23580266	711	0	36	0.001	19.2224	14.2305	Up	4.45738e-10	2.41026e-09	-	-	-	gi|147787228|emb|CAN69131.1|/2.69677e-39/hypothetical protein VITISV_012047 [Vitis vinifera]
Eucgr.E04347.1|PACid:23580636	732	0	37	0.001	19.1896	14.228	Up	2.44464e-10	1.34797e-09	-	-	-	gi|224076936|ref|XP_002305058.1|/8.35451e-23/predicted protein [Populus trichocarpa]
Eucgr.B02890.1|PACid:23568119	426	0	21	0.001	18.7148	14.1919	Up	3.6478e-06	1.44363e-05	-	-	GO:0006952//defense response	gi|224101811|ref|XP_002312430.1|/1.83703e-26/predicted protein [Populus trichocarpa]
Eucgr.A02849.1|PACid:23564845	825	0	40	0.001	18.4069	14.168	Up	4.03296e-11	2.32872e-10	-	GO:0016788//hydrolase activity, acting on ester bonds	-	gi|224136894|ref|XP_002322442.1|/1.38052e-59/predicted protein [Populus trichocarpa]
Eucgr.D01003.1|PACid:23574751	1389	0	66	0.001	18.0392	14.1388	Up	6.65538e-18	5.25471e-17	-	GO:0050662//coenzyme binding;GO:0046993	GO:0008152//metabolic process	gi|224104335|ref|XP_002333959.1|/0/predicted protein [Populus trichocarpa]
Eucgr.C04185.1|PACid:23573572	513	0	24	0.001	17.7611	14.1164	Up	6.01784e-07	2.55525e-06	-	GO:0003824//catalytic activity	-	gi|255566967|ref|XP_002524466.1|/3.1812e-65/lactoylglutathione lyase, putative [Ricinus communis]
Eucgr.F03971.1|PACid:23585186	474	0	22	0.001	17.6205	14.105	Up	2.00064e-06	8.10028e-06	GO:0009532//plastid stroma	GO:0005515//protein binding	GO:0050896//response to stimulus	gi|356523203|ref|XP_003530231.1|/2.06746e-59/PREDICTED: chaperone protein dnaJ 8, chloroplastic-like [Glycine max]
Eucgr.E02071.1|PACid:23578688	372	0	17	0.001	17.3493	14.0826	Up	4.03168e-05	0.00014383	-	-	GO:0050896//response to stimulus	gi|356559645|ref|XP_003548109.1|/1.36392e-21/PREDICTED: abscisic stress-ripening protein 1-like [Glycine max]
Eucgr.E03855.1|PACid:23580147	528	0	24	0.001	17.2565	14.0749	Up	6.01784e-07	2.55653e-06	-	-	-	gi|224086338|ref|XP_002307854.1|/5.81093e-49/predicted protein [Populus trichocarpa]
Eucgr.D00253.1|PACid:23574018	1302	0	58	0.001	16.9119	14.0457	Up	8.12982e-16	5.94652e-15	GO:0009536//plastid	GO:0004091//carboxylesterase activity	GO:0044238//primary metabolic process	gi|359483651|ref|XP_003632993.1|/0/PREDICTED: LOW QUALITY PROTEIN: phospholipase A1-Igamma1, chloroplastic-like [Vitis vinifera]
Eucgr.I00097.1|PACid:23594619	720	0	32	0.001	16.873	14.0424	Up	4.92644e-09	2.47558e-08	-	-	-	gi|224093630|ref|XP_002309945.1|/2.7277e-87/NAC domain protein, IPR003441 [Populus trichocarpa]
Eucgr.I02280.1|PACid:23596997	900	0	40	0.001	16.873	14.0424	Up	4.03296e-11	2.32925e-10	-	-	-	gi|224081515|ref|XP_002306441.1|/2.3582e-79/predicted protein [Populus trichocarpa]
Eucgr.A01230.1|PACid:23562992	534	0	23	0.001	16.3516	13.9971	Up	1.09725e-06	4.55047e-06	-	GO:0005488//binding	GO:0006351//transcription, DNA-dependent;GO:0009743//response to carbohydrate stimulus	gi|255584547|ref|XP_002533000.1|/2.13453e-46/zinc finger protein, putative [Ricinus communis]
Eucgr.F00248.1|PACid:23580936	930	0	40	0.001	16.3287	13.9951	Up	4.03296e-11	2.32766e-10	-	-	-	gi|224137430|ref|XP_002327124.1|/5.84536e-97/predicted protein [Populus trichocarpa]
Eucgr.E01584.1|PACid:23578282	552	0	23	0.001	15.8184	13.9493	Up	1.09725e-06	4.55269e-06	-	-	-	gi|225453444|ref|XP_002275584.1|/1.3091e-25/PREDICTED: uncharacterized protein LOC100247848 [Vitis vinifera]
Eucgr.L02630.1|PACid:23607279	414	0	17	0.001	15.5892	13.9283	Up	4.03168e-05	0.00014375	-	-	-	gi|225429031|ref|XP_002265247.1|/4.60537e-17/PREDICTED: uncharacterized protein LOC100242863 [Vitis vinifera]
Eucgr.E02260.1|PACid:23578796	1461	0	59	0.001	15.3312	13.9042	Up	4.4588e-16	3.29356e-15	GO:0043231//intracellular membrane-bounded organelle	GO:0050662//coenzyme binding;GO:0050136//NADH dehydrogenase (quinone) activity	GO:0008152//metabolic process	gi|255560820|ref|XP_002521423.1|/0/Rotenone-insensitive NADH-ubiquinone oxidoreductase, mitochondrial precursor, putative [Ricinus communis]
Eucgr.B02392.1|PACid:23567530	528	0	20	0.001	14.3804	13.8118	Up	6.65114e-06	2.56597e-05	-	GO:0005488//binding	-	gi|170522968|gb|ACB20696.1|/4.4596e-41/putative cold-inducible protein [Camellia sinensis]
Eucgr.F03317.1|PACid:23584382	477	0	18	0.001	14.3261	13.8064	Up	2.21118e-05	8.08098e-05	-	-	-	-
Eucgr.H01080.1|PACid:23590491	483	0	18	0.001	14.1482	13.7883	Up	2.21118e-05	8.08447e-05	-	-	GO:0050896//response to stimulus	gi|225437461|ref|XP_002269128.1|/3.89271e-56/PREDICTED: pathogenesis-related protein STH-2-like [Vitis vinifera]
Eucgr.G02496.1|PACid:23588132	537	0	20	0.001	14.1394	13.7874	Up	6.65114e-06	2.56558e-05	-	-	-	gi|21554312|gb|AAM63417.1|/7.74822e-28/unknown [Arabidopsis thaliana]
Eucgr.F01400.1|PACid:23582077	1533	0	56	0.001	13.8682	13.7595	Up	2.70276e-15	1.9314e-14	-	GO:0016491//oxidoreductase activity;GO:0005506//iron ion binding	-	gi|224105979|ref|XP_002333744.1|/1.07232e-174/cytochrome P450 [Populus trichocarpa]
Eucgr.G03207.1|PACid:23589040	750	0	27	0.001	13.6671	13.7384	Up	9.92774e-08	4.51369e-07	-	-	-	gi|224072979|ref|XP_002303945.1|/8.04725e-85/predicted protein [Populus trichocarpa]
Eucgr.B03006.1|PACid:23568233	918	0	33	0.001	13.6473	13.7363	Up	2.7019e-09	1.38229e-08	GO:0043231//intracellular membrane-bounded organelle	-	GO:0009267//cellular response to starvation;GO:0009685//gibberellin metabolic process;GO:0010033//response to organic substance	gi|224099383|ref|XP_002311464.1|/1.72634e-85/predicted protein [Populus trichocarpa]
Eucgr.A01670.1|PACid:23563457	1035	0	36	0.001	13.205	13.6888	Up	4.45738e-10	2.41077e-09	GO:0043231//intracellular membrane-bounded organelle	GO:0003676//nucleic acid binding	-	gi|224138830|ref|XP_002322912.1|/6.28042e-66/predicted protein [Populus trichocarpa]
Eucgr.C02717.1|PACid:23572167	1149	0	39	0.001	12.886	13.6535	Up	7.3534e-11	4.18992e-10	-	-	-	gi|225430388|ref|XP_002285361.1|/6.35214e-86/PREDICTED: uncharacterized protein LOC100262872 [Vitis vinifera]
Eucgr.I00095.1|PACid:23594618	882	0	28	0.001	12.0521	13.557	Up	5.44486e-08	2.5201e-07	-	GO:0003676//nucleic acid binding	-	gi|224093630|ref|XP_002309945.1|/1.72864e-111/NAC domain protein, IPR003441 [Populus trichocarpa]
Eucgr.G00683.1|PACid:23586335	504	0	16	0.001	12.0521	13.557	Up	7.35106e-05	0.000253885	-	-	GO:0045489//pectin biosynthetic process;GO:0006631//fatty acid metabolic process	gi|290782541|gb|ADD62404.1|/7.75337e-29/fatty omega-hydroxyacid/fatty alcohol 0-hydroxycinnamoyl transferase 1 [Quercus suber]
Eucgr.G01500.1|PACid:23587055	486	0	15	0.001	11.7174	13.5164	Up	0.000134033	0.000449492	-	-	-	gi|224105511|ref|XP_002313837.1|/3.85788e-43/predicted protein [Populus trichocarpa]
Eucgr.C02324.1|PACid:23571818	1179	0	36	0.001	11.5921	13.5009	Up	4.45738e-10	2.41129e-09	-	GO:0017111//nucleoside-triphosphatase activity;GO:0032559	-	gi|359485008|ref|XP_002269013.2|/5.01715e-110/PREDICTED: probable mitochondrial chaperone BCS1-B-like [Vitis vinifera]
Eucgr.C00599.1|PACid:23570087	756	0	23	0.001	11.55	13.4956	Up	1.09725e-06	4.55566e-06	-	GO:0005488//binding	-	gi|225429924|ref|XP_002281202.1|/1.18538e-67/PREDICTED: uncharacterized protein LOC100266212 [Vitis vinifera]
Eucgr.F01760.1|PACid:23582494	1350	0	41	0.001	11.5299	13.4931	Up	2.21188e-11	1.3002e-10	-	GO:0016740//transferase activity	-	gi|255578621|ref|XP_002530172.1|/1.39209e-82/Anthranilate N-benzoyltransferase protein, putative [Ricinus communis]
Eucgr.L01498.1|PACid:23606448	864	0	26	0.001	11.4244	13.4798	Up	1.81015e-07	8.05717e-07	-	-	-	gi|356574200|ref|XP_003555239.1|/9.87187e-80/PREDICTED: probable receptor-like protein kinase At1g67000-like [Glycine max]
Eucgr.G02374.1|PACid:23587984	471	0	14	0.001	11.2845	13.4621	Up	0.000244386	0.000794848	-	-	-	-
Eucgr.E00990.1|PACid:23577697	483	0	14	0.001	11.0041	13.4258	Up	0.000244386	0.000794746	-	GO:0005488//binding	-	gi|133902320|gb|ABO41848.1|/2.70205e-49/putative calcium-binding protein [Gossypium hirsutum]
Eucgr.H01369.1|PACid:23590816	1995	0	57	0.001	10.8469	13.405	Up	1.48233e-15	1.0704e-14	-	GO:0004674//protein serine/threonine kinase activity;GO:0000166//nucleotide binding	GO:0043170	gi|87162779|gb|ABD28574.1|/0/Protein kinase; Peptidoglycan-binding LysM [Medicago truncatula]
Eucgr.I00796.1|PACid:23595328	1512	0	43	0.001	10.7967	13.3983	Up	6.65326e-12	4.03493e-11	-	GO:0004497//monooxygenase activity;GO:0005506//iron ion binding	-	gi|356559512|ref|XP_003548043.1|/1.42941e-155/PREDICTED: isoflavone 2'-hydroxylase-like [Glycine max]
Eucgr.H03372.1|PACid:23592681	1908	0	54	0.001	10.7446	13.3913	Up	8.98534e-15	6.26438e-14	GO:0043231//intracellular membrane-bounded organelle	-	-	gi|224075499|ref|XP_002304655.1|/0/predicted protein [Populus trichocarpa]
Eucgr.L03586.1|PACid:23607935	612	0	17	0.001	10.5456	13.3644	Up	4.03168e-05	0.00014385	-	GO:0016301//kinase activity	-	gi|297733755|emb|CBI15002.3|/5.87838e-55/unnamed protein product [Vitis vinifera]
Eucgr.J01635.1|PACid:23599623	546	0	15	0.001	10.4297	13.3484	Up	0.000134033	0.000449137	-	-	-	gi|296085139|emb|CBI28634.3|/2.47397e-29/unnamed protein product [Vitis vinifera]
Eucgr.A02281.1|PACid:23564158	1167	0	32	0.001	10.4101	13.3457	Up	4.92644e-09	2.47411e-08	GO:0016020//membrane	GO:0004672//protein kinase activity;GO:0005515//protein binding	GO:0009987//cellular process;GO:0006952//defense response;GO:0051707//response to other organism;GO:0065007//biological regulation	gi|333952414|gb|AEG25668.1|/1.50893e-58/somatic embryogenesis receptor-like kinase 3 protein [Gossypium hirsutum]
Eucgr.K01928.1|PACid:23603440	1248	0	33	0.001	10.0386	13.2933	Up	2.7019e-09	1.38202e-08	GO:0044444//cytoplasmic part	GO:0019787//small conjugating protein ligase activity	GO:0006950//response to stress;GO:0016567//protein ubiquitination;GO:0002252	gi|255566137|ref|XP_002524056.1|/5.18823e-137/Spotted leaf protein, putative [Ricinus communis]
Eucgr.F03175.1|PACid:23584199	837	0	22	0.001	9.97866	13.2846	Up	2.00064e-06	8.10286e-06	-	-	-	gi|13346192|gb|AAK19618.1|AF336285_1/3.69716e-52/GHMYB38 [Gossypium hirsutum]
Eucgr.B00117.1|PACid:23565168	1518	0	39	0.001	9.75366	13.2517	Up	7.3534e-11	4.18805e-10	-	GO:0016712//oxidoreductase activity, acting on paired donors, with incorporation or reduction of molecular oxygen, reduced flavin or flavoprotein as one donor, and incorporation of one atom of oxygen;GO:0005506//iron ion binding	GO:0008152//metabolic process	gi|225456303|ref|XP_002279981.1|/0/PREDICTED: cytochrome P450 94A1-like [Vitis vinifera]
Eucgr.L02358.1|PACid:23607075	615	0	15	0.001	9.25957	13.1767	Up	0.000134033	0.000449196	GO:0031410//cytoplasmic vesicle	-	GO:0055086//nucleobase-containing small molecule metabolic process	gi|296081863|emb|CBI20868.3|/2.78839e-81/unnamed protein product [Vitis vinifera]
Eucgr.A01833.1|PACid:23563631	1032	0	25	0.001	9.19677	13.1669	Up	3.30048e-07	1.43593e-06	GO:0019866//organelle inner membrane;GO:0009526//plastid envelope;GO:0031224//intrinsic to membrane	GO:0015300//solute:solute antiporter activity	GO:0006862//nucleotide transport;GO:0046907//intracellular transport	gi|356542971|ref|XP_003539937.1|/7.48468e-136/PREDICTED: ADP,ATP carrier protein 3, mitochondrial-like [Glycine max]
Eucgr.C02208.1|PACid:23571703	756	0	18	0.001	9.03911	13.142	Up	2.21118e-05	8.07982e-05	GO:0043231//intracellular membrane-bounded organelle	GO:0001071//nucleic acid binding transcription factor activity;GO:0016628//oxidoreductase activity, acting on the CH-CH group of donors, NAD or NADP as acceptor	GO:0006351//transcription, DNA-dependent	gi|225445937|ref|XP_002263999.1|/3.70635e-97/PREDICTED: transcription factor bHLH35 [Vitis vinifera]
Eucgr.A01457.1|PACid:23563231	642	0	15	0.001	8.87015	13.1147	Up	0.000134033	0.000449374	GO:0008287//protein serine/threonine phosphatase complex;GO:0044424//intracellular part	GO:0046872//metal ion binding;GO:0004722//protein serine/threonine phosphatase activity	GO:0006971//hypotonic response;GO:0006875//cellular metal ion homeostasis;GO:0009593//detection of chemical stimulus	gi|133925821|gb|ABO43663.1|/5.76245e-104/calcineurin B-like protein 4-1 [Populus trichocarpa]
Eucgr.I02308.1|PACid:23597032	705	0	16	0.001	8.616	13.0728	Up	7.35106e-05	0.000253713	GO:0009534//chloroplast thylakoid;GO:0031301//integral to organelle membrane	GO:0046914//transition metal ion binding	GO:0009314//response to radiation;GO:0009743//response to carbohydrate stimulus;GO:0006351//transcription, DNA-dependent	gi|255579580|ref|XP_002530631.1|/2.02242e-95/RING-H2 finger protein ATL4M, putative [Ricinus communis]
Eucgr.K03427.1|PACid:23605165	1818	0	41	0.001	8.56179	13.0637	Up	2.21188e-11	1.2999e-10	GO:0044464//cell part	GO:0005100//Rho GTPase activator activity	GO:0023052//signaling	gi|225436823|ref|XP_002270566.1|/5.62636e-149/PREDICTED: uncharacterized protein LOC100252743 [Vitis vinifera]
Eucgr.F04449.1|PACid:23585719	672	0	15	0.001	8.47416	13.0489	Up	0.000134033	0.00044896	GO:0043231//intracellular membrane-bounded organelle	GO:0003676//nucleic acid binding	GO:0070887//cellular response to chemical stimulus;GO:0009719;GO:0010033//response to organic substance	gi|225465028|ref|XP_002265973.1|/9.91164e-25/PREDICTED: myb-related protein 308-like [Vitis vinifera]
Eucgr.F03568.1|PACid:23584694	1776	0	39	0.001	8.33674	13.0253	Up	7.3534e-11	4.18899e-10	-	-	-	gi|225457558|ref|XP_002272531.1|/1.6859e-174/PREDICTED: UPF0392 protein RCOM_0530710-like [Vitis vinifera]
Eucgr.I01162.1|PACid:23595694	915	0	20	0.001	8.2982	13.0186	Up	6.65114e-06	2.56519e-05	-	GO:0003824//catalytic activity	-	gi|225428755|ref|XP_002282006.1|/2.15184e-112/PREDICTED: probable carboxylesterase 13 [Vitis vinifera]
Eucgr.H00509.1|PACid:23589872	2994	0	65	0.001	8.24207	13.0088	Up	1.21349e-17	9.47229e-17	GO:0031224//intrinsic to membrane	GO:0046873//metal ion transmembrane transporter activity;GO:0019829//cation-transporting ATPase activity;GO:0032559	GO:0009206;GO:0006816//calcium ion transport	gi|225432838|ref|XP_002279864.1|/0/PREDICTED: putative calcium-transporting ATPase 13, plasma membrane-type-like [Vitis vinifera]
Eucgr.C03214.1|PACid:23572667	1158	0	25	0.001	8.19608	13.0007	Up	3.30048e-07	1.43519e-06	GO:0042579//microbody	GO:0016628//oxidoreductase activity, acting on the CH-CH group of donors, NAD or NADP as acceptor;GO:0000166//nucleotide binding	GO:0006633//fatty acid biosynthetic process;GO:0006950//response to stress;GO:0009694//jasmonic acid metabolic process;GO:0042221//response to chemical stimulus;GO:0051707//response to other organism	gi|255550473|ref|XP_002516287.1|/2.82492e-158/12-oxophytodienoate reductase opr, putative [Ricinus communis]
Eucgr.F00203.1|PACid:23580871	1392	0	30	0.001	8.18195	12.9982	Up	1.6378e-08	7.92941e-08	-	GO:0016740//transferase activity	-	gi|224136796|ref|XP_002326947.1|/3.49544e-161/predicted protein [Populus trichocarpa]
Eucgr.I00417.1|PACid:23594966	849	0	18	0.001	8.04896	12.9746	Up	2.21118e-05	8.08563e-05	-	GO:0003824//catalytic activity;GO:0005515//protein binding	-	gi|296086868|emb|CBI33035.3|/2.04214e-114/unnamed protein product [Vitis vinifera]
Eucgr.A01630.1|PACid:23563423	852	0	18	0.001	8.02062	12.9695	Up	2.21118e-05	8.08795e-05	-	GO:0046914//transition metal ion binding;GO:0016836//hydro-lyase activity	GO:0044237//cellular metabolic process	gi|255556850|ref|XP_002519458.1|/6.6255e-105/carbonic anhydrase, putative [Ricinus communis]
Eucgr.L02496.1|PACid:23607189	1815	0	38	0.001	7.94844	12.9565	Up	1.34076e-10	7.52003e-10	-	GO:0005488//binding;GO:0004672//protein kinase activity	-	gi|296088491|emb|CBI37482.3|/0/unnamed protein product [Vitis vinifera]
Eucgr.F00819.1|PACid:23581513	1776	0	37	0.001	7.90922	12.9493	Up	2.44464e-10	1.34768e-09	-	-	-	gi|224117420|ref|XP_002317570.1|/4.59364e-55/predicted protein [Populus trichocarpa]
Eucgr.D01297.1|PACid:23575054	1383	0	27	0.001	7.41168	12.8556	Up	9.92774e-08	4.51288e-07	GO:0009536//plastid	GO:0016628//oxidoreductase activity, acting on the CH-CH group of donors, NAD or NADP as acceptor;GO:0048037//cofactor binding;GO:0016836//hydro-lyase activity	GO:0006568//tryptophan metabolic process;GO:0008652//cellular amino acid biosynthetic process	gi|225444361|ref|XP_002264829.1|/0/PREDICTED: tryptophan synthase beta chain 2, chloroplastic-like [Vitis vinifera]
Eucgr.K02557.1|PACid:23604160	1902	0	37	0.001	7.38526	12.8504	Up	2.44464e-10	1.34826e-09	-	GO:0004672//protein kinase activity	-	gi|255545824|ref|XP_002513972.1|/1.65669e-167/kinase, putative [Ricinus communis]
Eucgr.A01966.1|PACid:23563786	834	0	16	0.001	7.28331	12.8304	Up	7.35106e-05	0.000253919	GO:0005576//extracellular region;GO:0030312//external encapsulating structure	GO:0016798//hydrolase activity, acting on glycosyl bonds;GO:0016758//transferase activity, transferring hexosyl groups	GO:0044042//glucan metabolic process	gi|224066577|ref|XP_002302145.1|/1.41476e-120/predicted protein [Populus trichocarpa]
Eucgr.I01448.1|PACid:23596038	1218	0	22	0.001	6.85725	12.7434	Up	2.00064e-06	8.10157e-06	-	GO:0016491//oxidoreductase activity	GO:0008152//metabolic process	gi|359475016|ref|XP_003631569.1|/2.83788e-140/PREDICTED: LOW QUALITY PROTEIN: 3-hydroxybenzoate 6-hydroxylase 1-like [Vitis vinifera]
Eucgr.C03789.1|PACid:23573164	1293	0	23	0.001	6.75311	12.7213	Up	1.09725e-06	4.55121e-06	-	GO:0046872//metal ion binding;GO:0019787//small conjugating protein ligase activity	GO:0032446//protein modification by small protein conjugation	gi|356496420|ref|XP_003517066.1|/3.69419e-101/PREDICTED: E3 ubiquitin-protein ligase ATL42-like [Glycine max]
Eucgr.E03054.1|PACid:23579462	1989	0	35	0.001	6.68049	12.7057	Up	8.12722e-10	4.31221e-09	-	-	-	gi|296085636|emb|CBI29430.3|/1.13299e-174/unnamed protein product [Vitis vinifera]
Eucgr.B00409.1|PACid:23565503	1371	0	24	0.001	6.64582	12.6982	Up	6.01784e-07	2.5561e-06	-	GO:0016758//transferase activity, transferring hexosyl groups	-	gi|359478621|ref|XP_002274420.2|/6.92884e-146/PREDICTED: UDP-glycosyltransferase 87A2-like [Vitis vinifera]
Eucgr.B01415.1|PACid:23566543	1800	0	31	0.001	6.53829	12.6747	Up	8.98248e-09	4.41866e-08	-	-	-	gi|359476618|ref|XP_002272232.2|/5.93563e-151/PREDICTED: probable WRKY transcription factor 2-like [Vitis vinifera]
Eucgr.B01904.1|PACid:23567001	813	0	14	0.001	6.53751	12.6745	Up	0.000244386	0.000794137	-	-	-	gi|225450747|ref|XP_002279245.1|/6.85809e-80/PREDICTED: F-box protein PP2-B15 [Vitis vinifera]
Eucgr.D01103.1|PACid:23574875	933	0	16	0.001	6.51048	12.6685	Up	7.35106e-05	0.000253816	-	-	-	gi|147856860|emb|CAN83470.1|/5.70518e-84/hypothetical protein VITISV_030783 [Vitis vinifera]
Eucgr.D00293.1|PACid:23574064	1116	0	19	0.001	6.46345	12.6581	Up	1.21272e-05	4.56306e-05	GO:0031410//cytoplasmic vesicle	GO:0043167//ion binding;GO:0008422//beta-glucosidase activity	GO:0044238//primary metabolic process	gi|255557295|ref|XP_002519678.1|/7.31419e-140/Glucan endo-1,3-beta-glucosidase precursor, putative [Ricinus communis]
Eucgr.G01840.1|PACid:23587408	1422	0	24	0.001	6.40747	12.6455	Up	6.01784e-07	2.55866e-06	-	GO:0004497//monooxygenase activity;GO:0050662//coenzyme binding	-	gi|255572694|ref|XP_002527280.1|/0/dimethylaniline monooxygenase, putative [Ricinus communis]
Eucgr.L02139.1|PACid:23606928	1011	0	17	0.001	6.3837	12.6402	Up	4.03168e-05	0.00014377	-	GO:0003824//catalytic activity;GO:0005515//protein binding	-	gi|359497371|ref|XP_003635494.1|/3.85136e-129/PREDICTED: probable glucan 1,3-beta-glucosidase A-like [Vitis vinifera]
Eucgr.H03371.1|PACid:23592680	1785	0	30	0.001	6.38055	12.6395	Up	1.6378e-08	7.93092e-08	-	-	-	gi|224075499|ref|XP_002304655.1|/0/predicted protein [Populus trichocarpa]
Eucgr.A00096.1|PACid:23561829	1017	0	17	0.001	6.34604	12.6316	Up	4.03168e-05	0.00014373	GO:0031224//intrinsic to membrane;GO:0043231//intracellular membrane-bounded organelle	-	-	gi|255587105|ref|XP_002534138.1|/9.61983e-112/Protein YIF1A, putative [Ricinus communis]
Eucgr.J02625.1|PACid:23600793	1149	0	19	0.001	6.27781	12.616	Up	1.21272e-05	4.56441e-05	-	-	-	gi|225430388|ref|XP_002285361.1|/4.11734e-85/PREDICTED: uncharacterized protein LOC100262872 [Vitis vinifera]
Eucgr.K00827.1|PACid:23602294	1530	0	25	0.001	6.20331	12.5988	Up	3.30048e-07	1.43568e-06	GO:0009536//plastid	GO:0046872//metal ion binding;GO:0010333	-	gi|30984015|gb|AAP40638.1|/0/putative monoterpene synthase [Melaleuca alternifolia]
Eucgr.A02853.1|PACid:23564849	1056	0	17	0.001	6.11167	12.5774	Up	4.03168e-05	0.00014381	-	GO:0004091//carboxylesterase activity	-	gi|224136894|ref|XP_002322442.1|/1.43012e-97/predicted protein [Populus trichocarpa]
Eucgr.B00114.1|PACid:23565165	1524	0	24	0.001	5.97862	12.5456	Up	6.01784e-07	2.55738e-06	GO:0031410//cytoplasmic vesicle	GO:0005506//iron ion binding;GO:0016712//oxidoreductase activity, acting on paired donors, with incorporation or reduction of molecular oxygen, reduced flavin or flavoprotein as one donor, and incorporation of one atom of oxygen	GO:0008152//metabolic process	gi|225456303|ref|XP_002279981.1|/0/PREDICTED: cytochrome P450 94A1-like [Vitis vinifera]
Eucgr.C03545.1|PACid:23572937	1149	0	18	0.001	5.9474	12.538	Up	2.21118e-05	8.08215e-05	-	GO:0016628//oxidoreductase activity, acting on the CH-CH group of donors, NAD or NADP as acceptor;GO:0000166//nucleotide binding	GO:0006633//fatty acid biosynthetic process	gi|255550473|ref|XP_002516287.1|/1.94282e-143/12-oxophytodienoate reductase opr, putative [Ricinus communis]
Eucgr.L02993.1|PACid:23607548	1905	0	29	0.001	5.77933	12.4967	Up	2.98624e-08	1.4188e-07	-	GO:0004672//protein kinase activity	-	gi|297733755|emb|CBI15002.3|/0/unnamed protein product [Vitis vinifera]
Eucgr.L00635.1|PACid:23605824	1404	0	21	0.001	5.67841	12.4713	Up	3.6478e-06	1.44386e-05	-	GO:0016757//transferase activity, transferring glycosyl groups	-	gi|60650093|dbj|BAD90935.1|/0/monoterpene glucosyltransferase [Eucalyptus perriniana]
Eucgr.G03352.1|PACid:23589222	942	0	14	0.001	5.64225	12.4621	Up	0.000244386	0.000794645	GO:0043229//intracellular organelle	GO:0005488//binding;GO:0016491//oxidoreductase activity	GO:0009987//cellular process;GO:0008152//metabolic process	gi|147815394|emb|CAN65489.1|/8.88028e-109/hypothetical protein VITISV_003761 [Vitis vinifera]
Eucgr.K01822.1|PACid:23603313	1419	0	21	0.001	5.61839	12.4559	Up	3.6478e-06	1.44408e-05	GO:0043231//intracellular membrane-bounded organelle	GO:0003677//DNA binding;GO:0001071//nucleic acid binding transcription factor activity;GO:0005515//protein binding	GO:0006351//transcription, DNA-dependent	gi|356504825|ref|XP_003521195.1|/1.19469e-156/PREDICTED: transcription factor HBP-1b(c1)-like [Glycine max]
Eucgr.G00843.1|PACid:23586474	1152	0	17	0.001	5.60236	12.4518	Up	4.03168e-05	0.000143709	-	GO:0016740//transferase activity	-	gi|359491108|ref|XP_003634222.1|/2.19166e-86/PREDICTED: omega-hydroxypalmitate O-feruloyl transferase-like [Vitis vinifera]
Eucgr.C02431.1|PACid:23571906	1698	0	25	0.001	5.58955	12.4485	Up	3.30048e-07	1.43617e-06	GO:0016020//membrane	GO:0005216//ion channel activity;GO:0004888//transmembrane signaling receptor activity	GO:0006810//transport	gi|224117598|ref|XP_002331676.1|/1.07479e-146/glutamate-gated kainate-type ion channel receptor subunit GluR5 [Populus trichocarpa]
Eucgr.C00176.1|PACid:23569680	1302	0	19	0.001	5.5401	12.4357	Up	1.21272e-05	4.56509e-05	GO:0005576//extracellular region;GO:0030312//external encapsulating structure	GO:0016798//hydrolase activity, acting on glycosyl bonds;GO:0016758//transferase activity, transferring hexosyl groups	GO:0044042//glucan metabolic process	gi|356547513|ref|XP_003542156.1|/2.16684e-133/PREDICTED: probable xyloglucan endotransglucosylase/hydrolase protein 23-like [Glycine max]
Eucgr.I00917.1|PACid:23595420	1110	0	16	0.001	5.47232	12.4179	Up	7.35106e-05	0.000253782	-	GO:0005488//binding;GO:0004672//protein kinase activity	GO:0009987//cellular process;GO:0003006//developmental process involved in reproduction	gi|255565216|ref|XP_002523600.1|/4.31286e-92/ATP binding protein, putative [Ricinus communis]
Eucgr.L00353.1|PACid:23605642	1050	0	15	0.001	5.42346	12.405	Up	0.000134033	0.000449256	-	GO:0046914//transition metal ion binding;GO:0016706//oxidoreductase activity, acting on paired donors, with incorporation or reduction of molecular oxygen, 2-oxoglutarate as one donor, and incorporation of one atom each of oxygen into both donors	GO:0008152//metabolic process	gi|224115488|ref|XP_002317046.1|/8.15783e-162/predicted protein [Populus trichocarpa]
Eucgr.E04216.1|PACid:23580479	1686	0	24	0.001	5.40416	12.3999	Up	6.01784e-07	2.55781e-06	-	GO:0046872//metal ion binding;GO:0016682//oxidoreductase activity, acting on diphenols and related substances as donors, oxygen as acceptor	GO:0008152//metabolic process	gi|356538019|ref|XP_003537502.1|/0/PREDICTED: laccase-14-like [Glycine max]
Eucgr.A01725.1|PACid:23563509	1278	0	18	0.001	5.34708	12.3845	Up	2.21118e-05	8.08331e-05	GO:0043231//intracellular membrane-bounded organelle	GO:0016740//transferase activity	-	gi|255549331|ref|XP_002515719.1|/2.92462e-159/transferase, transferring glycosyl groups, putative [Ricinus communis]
Eucgr.B02873.1|PACid:23568102	1425	0	20	0.001	5.32832	12.3795	Up	6.65114e-06	2.56481e-05	-	-	-	gi|225424132|ref|XP_002280212.1|/1.46545e-162/PREDICTED: MATE efflux family protein 5 [Vitis vinifera]
Eucgr.C02835.1|PACid:23572287	4239	0	57	0.001	5.10489	12.3177	Up	1.48233e-15	1.07101e-14	GO:0044464//cell part	GO:0042626//ATPase activity, coupled to transmembrane movement of substances;GO:0015604//organic phosphonate transmembrane transporter activity;GO:0032559	GO:0009207	gi|296081973|emb|CBI20978.3|/0/unnamed protein product [Vitis vinifera]
Eucgr.L00055.1|PACid:23605436	1047	0	14	0.001	5.0764	12.3096	Up	0.000244386	0.00079434	GO:0016020//membrane	GO:0016628//oxidoreductase activity, acting on the CH-CH group of donors, NAD or NADP as acceptor;GO:0046914//transition metal ion binding	GO:0008152//metabolic process;GO:0006950//response to stress	gi|342898879|gb|AEL78825.1|/1.38857e-153/ketone/zingerone synthase 1 [Rubus idaeus]
Eucgr.F01929.1|PACid:23582686	1071	0	14	0.001	4.96265	12.2769	Up	0.000244386	0.000794036	-	GO:0016301//kinase activity	-	gi|255573255|ref|XP_002527556.1|/7.05801e-76/kinase, putative [Ricinus communis]
Eucgr.C03576.1|PACid:23572972	1458	0	19	0.001	4.94733	12.2724	Up	1.21272e-05	4.56374e-05	-	-	-	gi|359484291|ref|XP_002280512.2|/7.90964e-95/PREDICTED: LOW QUALITY PROTEIN: ankyrin repeat-containing protein At2g01680-like [Vitis vinifera]
Eucgr.G02855.1|PACid:23588607	1305	0	17	0.001	4.94553	12.2719	Up	4.03168e-05	0.00014379	-	-	-	gi|225449008|ref|XP_002271947.1|/1.16613e-94/PREDICTED: probable LRR receptor-like serine/threonine-protein kinase At5g48740-like [Vitis vinifera]
Eucgr.F03928.1|PACid:23585131	1686	0	21	0.001	4.72864	12.2072	Up	3.6478e-06	1.44431e-05	-	-	-	gi|359486629|ref|XP_002278924.2|/0/PREDICTED: putative UPF0481 protein At3g02645-like [Vitis vinifera]
Eucgr.F00992.1|PACid:23581660	1137	0	14	0.001	4.67458	12.1906	Up	0.000244386	0.000795051	-	-	-	gi|302143275|emb|CBI21836.3|/8.88968e-24/unnamed protein product [Vitis vinifera]
Eucgr.E04037.1|PACid:23580323	1317	0	16	0.001	4.61221	12.1712	Up	7.35106e-05	0.00025385	-	-	-	gi|255554831|ref|XP_002518453.1|/1.81815e-103/conserved hypothetical protein [Ricinus communis]
Eucgr.J02576.1|PACid:23600728	1794	0	21	0.001	4.44398	12.1176	Up	3.6478e-06	1.44341e-05	-	GO:0005488//binding;GO:0004672//protein kinase activity	-	gi|296088491|emb|CBI37482.3|/0/unnamed protein product [Vitis vinifera]
Eucgr.D00439.1|PACid:23574217	1971	0	23	0.001	4.43013	12.1131	Up	1.09725e-06	4.55344e-06	-	GO:0005488//binding;GO:0004672//protein kinase activity	-	gi|224096774|ref|XP_002334671.1|/1.19965e-168/predicted protein [Populus trichocarpa]
Eucgr.K00270.1|PACid:23601727	1575	0	17	0.001	4.09773	12.0006	Up	4.03168e-05	0.000143689	-	GO:0016491//oxidoreductase activity;GO:0005506//iron ion binding	GO:0008152//metabolic process	gi|224134853|ref|XP_002321921.1|/0/cytochrome P450 [Populus trichocarpa]
Eucgr.B00113.1|PACid:23565164	1515	0	16	0.001	4.00943	11.9692	Up	7.35106e-05	0.000253747	GO:0031410//cytoplasmic vesicle	GO:0005506//iron ion binding;GO:0016712//oxidoreductase activity, acting on paired donors, with incorporation or reduction of molecular oxygen, reduced flavin or flavoprotein as one donor, and incorporation of one atom of oxygen	GO:0008152//metabolic process	gi|225456303|ref|XP_002279981.1|/0/PREDICTED: cytochrome P450 94A1-like [Vitis vinifera]
Eucgr.C02600.1|PACid:23572067	1584	0	16	0.001	3.83477	11.9049	Up	7.35106e-05	0.000253954	GO:0044464//cell part	-	GO:0051234//establishment of localization	gi|359475893|ref|XP_002283360.2|/0/PREDICTED: uncharacterized protein LOC100244119 [Vitis vinifera]
Eucgr.I02484.1|PACid:23597269	1782	0	18	0.001	3.83477	11.9049	Up	2.21118e-05	8.08679e-05	-	-	-	gi|359476733|ref|XP_002269472.2|/1.34783e-155/PREDICTED: probable receptor-like protein kinase At1g49730 [Vitis vinifera]
Eucgr.C04340.1|PACid:23573705	2388	0	24	0.001	3.8155	11.8977	Up	6.01784e-07	2.55482e-06	-	GO:0005488//binding;GO:0004672//protein kinase activity	GO:0009987//cellular process	gi|225435578|ref|XP_002283186.1|/0/PREDICTED: G-type lectin S-receptor-like serine/threonine-protein kinase RLK1 [Vitis vinifera]
Eucgr.A00355.1|PACid:23562058	1578	0	15	0.001	3.60877	11.8173	Up	0.000134033	0.000449433	-	-	-	gi|255564942|ref|XP_002523464.1|/8.32161e-146/DELLA protein GAI1, putative [Ricinus communis]
Eucgr.C04347.1|PACid:23573710	2370	0	22	0.001	3.52411	11.783	Up	2.00064e-06	8.099e-06	-	GO:0005488//binding;GO:0004672//protein kinase activity	GO:0009987//cellular process	gi|255544748|ref|XP_002513435.1|/0/BRASSINOSTEROID INSENSITIVE 1-associated receptor kinase 1 precursor, putative [Ricinus communis]
Eucgr.K00271.1|PACid:23601728	1575	0	14	0.001	3.3746	11.7205	Up	0.000244386	0.000794239	-	GO:0016491//oxidoreductase activity;GO:0005506//iron ion binding	GO:0008152//metabolic process	gi|224134853|ref|XP_002321921.1|/0/cytochrome P450 [Populus trichocarpa]
Eucgr.H00512.1|PACid:23589875	2808	0	23	0.001	3.10961	11.6025	Up	1.09725e-06	4.55418e-06	GO:0031224//intrinsic to membrane	GO:0046873//metal ion transmembrane transporter activity;GO:0019829//cation-transporting ATPase activity;GO:0032559	GO:0009206;GO:0006816//calcium ion transport	gi|255552023|ref|XP_002517056.1|/0/cation-transporting atpase plant, putative [Ricinus communis]
Eucgr.D01773.1|PACid:23575534	1887	0	15	0.001	3.01783	11.5593	Up	0.000134033	0.000449078	-	GO:0004713//protein tyrosine kinase activity	-	gi|255537715|ref|XP_002509924.1|/0/serine-threonine protein kinase, putative [Ricinus communis]
Eucgr.J02275.1|PACid:23600380	1797	0	14	0.001	2.9577	11.5303	Up	0.000244386	0.000794543	GO:0016020//membrane	-	-	gi|255571990|ref|XP_002526936.1|/1.26108e-76/conserved hypothetical protein [Ricinus communis]
Eucgr.E03667.1|PACid:23579983	2280	0	15	0.001	2.49765	11.2864	Up	0.000134033	0.000449315	GO:0016020//membrane	GO:0030246//carbohydrate binding;GO:0004672//protein kinase activity	-	gi|359496542|ref|XP_003635262.1|/0/PREDICTED: G-type lectin S-receptor-like serine/threonine-protein kinase B120-like [Vitis vinifera]
Eucgr.F01028.1|PACid:23581690	2436	0	15	0.001	2.3377	11.1909	Up	0.000134033	0.000449019	-	GO:0005488//binding;GO:0004672//protein kinase activity	-	gi|359493711|ref|XP_002281022.2|/0/PREDICTED: G-type lectin S-receptor-like serine/threonine-protein kinase At4g27290-like [Vitis vinifera]
Eucgr.J01468.1|PACid:23599448	1425	1	2761	0.323586	735.574	11.1505	Up	0	0	-	GO:0016757//transferase activity, transferring glycosyl groups	-	gi|224080189|ref|XP_002306046.1|/2.61087e-127/predicted protein [Populus trichocarpa]
Eucgr.B03476.1|PACid:23568804	2793	0	14	0.001	1.90297	10.894	Up	0.000244386	0.000794442	-	-	-	gi|255547760|ref|XP_002514937.1|/0/serine/threonine-protein kinase bri1, putative [Ricinus communis]
Eucgr.F00161.1|PACid:23580825	285	1	847	1.61793	1128.27	9.44575	Up	4.70954e-219	3.72185e-217	-	-	-	-
Eucgr.H04674.1|PACid:23594008	408	1	673	1.13017	626.224	9.11399	Up	9.20006e-174	5.68238e-172	-	-	-	gi|225425886|ref|XP_002270661.1|/2.0716e-38/PREDICTED: uncharacterized protein LOC100259604 [Vitis vinifera]
Eucgr.F01507.1|PACid:23582198	837	1	609	0.550908	276.227	8.96983	Up	4.1293e-157	2.27442e-155	GO:0044464//cell part	-	-	gi|255538516|ref|XP_002510323.1|/1.44714e-64/conserved hypothetical protein [Ricinus communis]
Eucgr.B03609.1|PACid:23568984	1968	3	1709	0.702912	329.679	8.8735	Up	0	0	-	-	-	gi|225435735|ref|XP_002283551.1|/0/PREDICTED: uncharacterized protein LOC100250050 [Vitis vinifera]
Eucgr.E04046.1|PACid:23580332	225	2	1037	4.09876	1749.73	8.73773	Up	3.69586e-266	3.61725e-264	-	-	-	-
Eucgr.H03373.1|PACid:23592682	1857	4	2043	0.993237	417.668	8.716	Up	0	0	-	-	-	gi|224075499|ref|XP_002304655.1|/0/predicted protein [Populus trichocarpa]
Eucgr.I00273.1|PACid:23594809	1206	3	1311	1.14704	412.696	8.49102	Up	0	0	-	GO:0016709//oxidoreductase activity, acting on paired donors, with incorporation or reduction of molecular oxygen, NADH or NADPH as one donor, and incorporation of one atom of oxygen	GO:0008152//metabolic process	gi|255578424|ref|XP_002530077.1|/8.69578e-142/monoxygenase, putative [Ricinus communis]
Eucgr.G00574.1|PACid:23586227	930	2	782	0.991635	319.226	8.33055	Up	6.97892e-200	4.98856e-198	-	-	-	gi|76559894|tpe|CAI56334.1|/2.35127e-130/TPA: isoflavone reductase-like protein 5 [Vitis vinifera]
Eucgr.C00335.1|PACid:23569835	291	1	373	1.58457	486.621	8.26256	Up	9.29408e-96	3.04384e-94	-	-	-	-
Eucgr.I01203.1|PACid:23595742	1020	4	1473	1.80828	548.248	8.24407	Up	0	0	-	GO:0016491//oxidoreductase activity	-	gi|357475523|ref|XP_003608047.1|/6.46762e-116/Senescence-associated nodulin 1A [Medicago truncatula]
Eucgr.H01085.1|PACid:23590497	933	3	1101	1.48267	448.003	8.23917	Up	1.39866e-280	1.47073e-278	-	-	-	gi|316986192|gb|ADU76352.1|/3.15239e-58/ethylene responsive factor [Prunus persica]
Eucgr.E04049.1|PACid:23580335	225	3	1086	6.14814	1832.41	8.21938	Up	1.09866e-276	1.14112e-274	-	-	-	-
Eucgr.F03595.1|PACid:23584719	1443	18	6419	5.75189	1688.79	8.19774	Up	0	0	-	GO:0016757//transferase activity, transferring glycosyl groups	-	gi|224139594|ref|XP_002323185.1|/7.43275e-146/predicted protein [Populus trichocarpa]
Eucgr.I00275.1|PACid:23594811	1206	1	325	0.382347	102.308	8.06383	Up	2.69388e-83	7.81655e-82	-	GO:0016709//oxidoreductase activity, acting on paired donors, with incorporation or reduction of molecular oxygen, NADH or NADPH as one donor, and incorporation of one atom of oxygen	GO:0008152//metabolic process	gi|255578424|ref|XP_002530077.1|/4.77153e-140/monoxygenase, putative [Ricinus communis]
Eucgr.I01119.1|PACid:23595629	816	1	315	0.565086	146.553	8.01874	Up	1.06066e-80	2.95626e-79	-	GO:0016740//transferase activity	-	gi|224101569|ref|XP_002334266.1|/3.57045e-52/predicted protein [Populus trichocarpa]
Eucgr.A01232.1|PACid:23562994	546	2	625	1.68905	434.572	8.00724	Up	4.03406e-159	2.2512e-157	-	-	GO:0006351//transcription, DNA-dependent;GO:0009743//response to carbohydrate stimulus	gi|255584547|ref|XP_002533000.1|/4.48777e-47/zinc finger protein, putative [Ricinus communis]
Eucgr.A02478.1|PACid:23564406	573	2	589	1.60946	390.243	7.92165	Up	8.82298e-150	4.62924e-148	-	-	-	gi|225441529|ref|XP_002280711.1|/1.37916e-68/PREDICTED: disease resistance response protein 206 [Vitis vinifera]
Eucgr.H00922.1|PACid:23590326	252	2	558	3.6596	840.637	7.84365	Up	9.67666e-142	4.7907e-140	-	-	-	-
Eucgr.E00317.1|PACid:23577022	768	5	1361	3.00202	672.778	7.80805	Up	0	0	-	-	-	gi|255575760|ref|XP_002528779.1|/1.71938e-114/Major pollen allergen Ory s 1 precursor, putative [Ricinus communis]
Eucgr.H00332.1|PACid:23589684	231	2	532	3.9923	874.328	7.77481	Up	5.33352e-135	2.52741e-133	-	-	-	gi|255588152|ref|XP_002534518.1|/1.03036e-08/conserved hypothetical protein [Ricinus communis]
Eucgr.H00172.1|PACid:23589515	468	1	263	0.985278	213.346	7.75845	Up	3.2583e-67	7.61377e-66	-	-	-	gi|255576812|ref|XP_002529292.1|/2.52826e-14/Ethylene-responsive transcription factor, putative [Ricinus communis]
Eucgr.I01120.1|PACid:23595630	1458	30	7875	9.48786	2050.54	7.7557	Up	0	0	-	GO:0016758//transferase activity, transferring hexosyl groups	GO:0006351//transcription, DNA-dependent	gi|224056138|ref|XP_002298734.1|/3.36788e-162/predicted protein [Populus trichocarpa]
Eucgr.I01633.1|PACid:23596277	543	1	241	0.84919	168.497	7.63242	Up	1.63882e-61	3.53116e-60	-	GO:0003677//DNA binding;GO:0001071//nucleic acid binding transcription factor activity	GO:0010467//gene expression	gi|388324555|gb|AFK27601.1|/7.07267e-37/WRKY45 [Vitis amurensis]
Eucgr.F03202.1|PACid:23584240	267	1	238	1.727	338.408	7.61435	Up	9.81188e-61	2.08069e-59	-	-	-	-
Eucgr.L01617.1|PACid:23606538	1866	1	234	0.247112	47.6079	7.58989	Up	1.06646e-59	2.21899e-58	-	GO:0016740//transferase activity;GO:0048037//cofactor binding;GO:0016846//carbon-sulfur lyase activity	GO:0008652//cellular amino acid biosynthetic process;GO:0003006//developmental process involved in reproduction;GO:0009692	gi|262225284|gb|ACT54524.2|/0/1-aminocyclopropane-1-carboxylate synthase [Eriobotrya japonica]
Eucgr.J01416.1|PACid:23599390	234	1	231	1.97056	374.775	7.57128	Up	6.38274e-59	1.30669e-57	-	-	-	-
Eucgr.H00510.1|PACid:23589873	2703	1	225	0.170592	31.6018	7.53331	Up	2.28518e-57	4.56803e-56	GO:0016020//membrane	GO:0042625//ATPase activity, coupled to transmembrane movement of ions;GO:0046873//metal ion transmembrane transporter activity;GO:0000166//nucleotide binding	GO:0009987//cellular process;GO:0006816//calcium ion transport;GO:0008152//metabolic process	gi|297737128|emb|CBI26329.3|/0/unnamed protein product [Vitis vinifera]
Eucgr.E04045.1|PACid:23580331	225	2	440	4.09876	742.412	7.50089	Up	3.65428e-111	1.40257e-109	-	-	-	-
Eucgr.J02117.1|PACid:23600184	735	1	214	0.627361	110.535	7.461	Up	1.61051e-54	3.05613e-53	-	-	-	gi|302143750|emb|CBI22611.3|/1.8762e-22/unnamed protein product [Vitis vinifera]
Eucgr.A00898.1|PACid:23562609	222	4	852	8.30829	1457.01	7.45424	Up	5.68058e-214	4.36718e-212	-	-	-	-
Eucgr.D00289.1|PACid:23574060	417	2	420	2.21156	382.374	7.43378	Up	5.49558e-106	2.03265e-104	-	-	-	gi|356512310|ref|XP_003524863.1|/1.57317e-25/PREDICTED: protein TIFY 5A-like [Glycine max]
Eucgr.G03262.1|PACid:23589127	1257	2	416	0.733668	125.641	7.41997	Up	5.95976e-105	2.16654e-103	GO:0031461//cullin-RING ubiquitin ligase complex;GO:0043231//intracellular membrane-bounded organelle	-	-	gi|224075806|ref|XP_002304776.1|/0/predicted protein [Populus trichocarpa]
Eucgr.B02395.1|PACid:23567533	585	1	204	0.788223	132.388	7.39196	Up	6.23922e-52	1.14552e-50	-	-	-	gi|255584784|ref|XP_002533110.1|/3.54331e-43/nucleic acid binding protein, putative [Ricinus communis]
Eucgr.F04203.1|PACid:23585462	1164	6	1224	2.37686	399.212	7.39196	Up	2e-306	2.27205e-304	-	-	GO:0050896//response to stimulus	gi|296081204|emb|CBI18230.3|/2.19086e-25/unnamed protein product [Vitis vinifera]
Eucgr.I01005.1|PACid:23595505	879	2	404	1.04917	174.489	7.37774	Up	7.5927e-102	2.66867e-100	-	GO:0004091//carboxylesterase activity	GO:0006725//cellular aromatic compound metabolic process;GO:0009814//defense response, incompatible interaction;GO:0050832//defense response to fungus	gi|225468680|ref|XP_002270043.1|/1.28046e-90/PREDICTED: polyneuridine-aldehyde esterase [Vitis vinifera]
Eucgr.F03717.1|PACid:23584876	642	2	397	1.43648	234.763	7.35253	Up	4.91358e-100	1.68967e-98	GO:0009534//chloroplast thylakoid;GO:0031301//integral to organelle membrane	GO:0005488//binding	GO:0009314//response to radiation;GO:0009743//response to carbohydrate stimulus;GO:0006351//transcription, DNA-dependent	gi|224133604|ref|XP_002327636.1|/1.65435e-34/predicted protein [Populus trichocarpa]
Eucgr.A00682.1|PACid:23562397	966	4	786	1.90936	308.902	7.33792	Up	6.79396e-197	4.72366e-195	-	GO:0005506//iron ion binding;GO:0003824//catalytic activity;GO:0016209//antioxidant activity	GO:0008152//metabolic process;GO:0006950//response to stress	gi|224139322|ref|XP_002323055.1|/1.1677e-111/predicted protein [Populus trichocarpa]
Eucgr.A02147.1|PACid:23564013	969	5	961	2.37931	376.508	7.30599	Up	2.9514e-240	2.5809e-238	GO:0005618//cell wall	GO:0005506//iron ion binding;GO:0003824//catalytic activity;GO:0016209//antioxidant activity	GO:0008152//metabolic process;GO:0006950//response to stress	gi|255569410|ref|XP_002525672.1|/4.45955e-111/Peroxidase 44 precursor, putative [Ricinus communis]
Eucgr.J00892.1|PACid:23598770	966	1	188	0.47734	73.8849	7.27412	Up	8.59108e-48	1.45745e-46	-	-	-	gi|147797667|emb|CAN72078.1|/7.67486e-63/hypothetical protein VITISV_033656 [Vitis vinifera]
Eucgr.J01047.1|PACid:23598964	846	1	188	0.545048	84.365	7.27412	Up	8.59108e-48	1.45648e-46	-	GO:0004091//carboxylesterase activity	-	gi|134105072|pdb|2O7R|A/2.0579e-66/Chain A, Plant Carboxylesterase Aecxe1 From Actinidia Eriantha With Acyl Adduct
Eucgr.F01398.1|PACid:23582076	1053	6	1108	2.62741	399.472	7.24831	Up	2.26422e-276	2.34218e-274	-	-	-	gi|359494173|ref|XP_002263274.2|/4.69616e-125/PREDICTED: secologanin synthase-like [Vitis vinifera]
Eucgr.D00026.1|PACid:23573821	624	2	356	1.47792	216.591	7.19526	Up	1.96359e-89	6.07139e-88	-	-	-	gi|224071057|ref|XP_002303350.1|/3.71729e-12/predicted protein [Populus trichocarpa]
Eucgr.I00746.1|PACid:23595287	906	1	176	0.508952	73.7495	7.17896	Up	1.08708e-44	1.7311e-43	-	GO:0046872//metal ion binding;GO:0016491//oxidoreductase activity	-	gi|357482743|ref|XP_003611658.1|/6.4316e-77/Isoflavone 2'-hydroxylase [Medicago truncatula]
Eucgr.D02046.1|PACid:23575859	1056	9	1530	3.92992	550.05	7.12892	Up	0	0	GO:0016020//membrane;GO:0044424//intracellular part	GO:0004457//lactate dehydrogenase activity	GO:0009725//response to hormone stimulus;GO:0006970//response to osmotic stress;GO:0006007//glucose catabolic process	gi|306450603|gb|ADM88555.1|/4.52645e-152/lactate dehydrogenase [Camellia sinensis]
Eucgr.J01589.1|PACid:23599559	498	3	504	2.77777	384.217	7.11185	Up	7.3971e-126	3.26229e-124	-	-	-	gi|225453173|ref|XP_002275235.1|/7.38013e-69/PREDICTED: probable ADP-ribosylation factor GTPase-activating protein AGD11 [Vitis vinifera]
Eucgr.A00940.1|PACid:23562652	1449	2	329	0.636453	86.199	7.08147	Up	1.85608e-82	5.30097e-81	-	GO:0016758//transferase activity, transferring hexosyl groups	-	gi|224102589|ref|XP_002334159.1|/1.77499e-155/predicted protein [Populus trichocarpa]
Eucgr.A02088.1|PACid:23563933	816	8	1303	4.52069	606.218	7.06715	Up	0	0	-	GO:0004312//fatty acid synthase activity	GO:0010035//response to inorganic substance;GO:0008152//metabolic process	gi|255568942|ref|XP_002525441.1|/4.29429e-106/short-chain type dehydrogenase, putative [Ricinus communis]
Eucgr.A01891.1|PACid:23563689	429	1	161	1.07485	142.477	7.05045	Up	8.1518e-41	1.20744e-39	-	GO:0046914//transition metal ion binding;GO:0019787//small conjugating protein ligase activity	GO:0032446//protein modification by small protein conjugation	gi|255568331|ref|XP_002525140.1|/5.33257e-34/ring finger protein, putative [Ricinus communis]
Eucgr.B00040.1|PACid:23565092	543	5	801	4.24595	560.025	7.04326	Up	6.5326e-199	4.6305e-197	-	-	-	gi|359492891|ref|XP_002284055.2|/1.69517e-14/PREDICTED: uncharacterized protein LOC100245494 [Vitis vinifera]
Eucgr.D01814.1|PACid:23575583	1461	1	160	0.315613	41.5762	7.04146	Up	1.47729e-40	2.17675e-39	-	GO:0016740//transferase activity;GO:0048037//cofactor binding;GO:0016846//carbon-sulfur lyase activity	GO:0008652//cellular amino acid biosynthetic process	gi|7209851|dbj|BAA92350.1|/0/1-aminocyclopropane-1-carboxylate synthase [Malus x domestica]
Eucgr.B02611.1|PACid:23567816	453	5	799	5.08952	669.612	7.03965	Up	2.14496e-198	1.50366e-196	-	-	-	-
Eucgr.H02318.1|PACid:23591622	522	1	159	0.883353	115.638	7.03241	Up	2.67706e-40	3.92867e-39	-	-	-	gi|224097242|ref|XP_002310889.1|/3.79628e-21/predicted protein [Populus trichocarpa]
Eucgr.G02366.1|PACid:23587978	312	2	316	2.95583	384.51	7.02331	Up	4.21894e-79	1.15069e-77	-	-	-	-
Eucgr.C01051.1|PACid:23570622	447	1	155	1.03157	131.643	6.99565	Up	2.88582e-39	4.1701e-38	-	-	-	gi|224143520|ref|XP_002324983.1|/2.18915e-06/predicted protein [Populus trichocarpa]
Eucgr.H02243.1|PACid:23591552	420	8	1234	8.78305	1115.43	6.98866	Up	2e-305	2.26196e-303	-	-	-	gi|358249232|ref|NP_001239759.1|/1.36655e-37/uncharacterized protein LOC100782360 precursor [Glycine max]
Eucgr.B03083.1|PACid:23568327	1155	4	602	1.59692	197.874	6.95315	Up	2.34898e-149	1.22993e-147	-	-	-	gi|255546939|ref|XP_002514527.1|/7.7709e-108/conserved hypothetical protein [Ricinus communis]
Eucgr.J02119.1|PACid:23600186	690	4	594	2.6731	326.823	6.93385	Up	2.72102e-147	1.3932e-145	-	-	-	gi|302143750|emb|CBI22611.3|/8.87018e-24/unnamed protein product [Vitis vinifera]
Eucgr.F01408.1|PACid:23582088	330	1	145	1.3973	166.813	6.89944	Up	1.09787e-36	1.51587e-35	-	-	-	gi|12003390|gb|AAG43552.1|AF211534_1/3.09296e-13/Avr9/Cf-9 rapidly elicited protein 169 [Nicotiana tabacum]
Eucgr.D01610.1|PACid:23575358	297	1	144	1.55256	184.069	6.88945	Up	1.98826e-36	2.72751e-35	-	-	-	-
Eucgr.E01008.1|PACid:23577716	1836	4	573	1.0046	118.483	6.88192	Up	7.09318e-142	3.52539e-140	-	GO:0004672//protein kinase activity;GO:0032559	GO:0006464//protein modification process	gi|225459647|ref|XP_002284588.1|/0/PREDICTED: probable receptor-like protein kinase At1g11050 [Vitis vinifera]
Eucgr.J02274.1|PACid:23600379	621	8	1101	5.94023	673.086	6.82413	Up	6.5611e-271	6.59922e-269	-	-	GO:0045333//cellular respiration	gi|225452220|ref|XP_002268221.1|/1.20681e-55/PREDICTED: uncharacterized protein LOC100256024 [Vitis vinifera]
Eucgr.J02590.1|PACid:23600744	348	1	135	1.32503	147.275	6.79635	Up	4.15766e-34	5.40347e-33	-	-	-	gi|297596317|ref|NP_001042380.2|/3.02849e-13/Os01g0212700 [Oryza sativa Japonica Group]
Eucgr.K02284.1|PACid:23603841	2778	66	8810	10.9551	1203.98	6.78006	Up	0	0	GO:0043231//intracellular membrane-bounded organelle	GO:0046872//metal ion binding;GO:0001071//nucleic acid binding transcription factor activity	GO:0006952//defense response;GO:0009416//response to light stimulus;GO:0009636//response to toxin;GO:0009696//salicylic acid metabolic process;GO:0006970//response to osmotic stress;GO:0042743//hydrogen peroxide metabolic process;GO:0006351//transcription, DNA-dependent;GO:0030001//metal ion transport	gi|359491532|ref|XP_002279249.2|/0/PREDICTED: NF-X1-type zinc finger protein NFXL1-like [Vitis vinifera]
Eucgr.C03551.1|PACid:23572943	1158	1	133	0.398195	43.6032	6.77481	Up	1.36221e-33	1.74455e-32	GO:0042579//microbody	GO:0016628//oxidoreductase activity, acting on the CH-CH group of donors, NAD or NADP as acceptor;GO:0000166//nucleotide binding	GO:0006633//fatty acid biosynthetic process	gi|255550473|ref|XP_002516287.1|/6.29326e-158/12-oxophytodienoate reductase opr, putative [Ricinus communis]
Eucgr.D01815.1|PACid:23575584	1695	2	265	0.544083	59.3541	6.76938	Up	6.00216e-66	1.3723e-64	-	GO:0016740//transferase activity;GO:0048037//cofactor binding;GO:0016846//carbon-sulfur lyase activity	GO:0008652//cellular amino acid biosynthetic process;GO:0003006//developmental process involved in reproduction;GO:0009692	gi|7209853|dbj|BAA92351.1|/0/1-aminocyclopropane-1-carboxylate synthase [Malus x domestica]
Eucgr.J02577.1|PACid:23600729	1809	2	264	0.509796	55.4039	6.76392	Up	1.08626e-65	2.4791e-64	-	GO:0005488//binding;GO:0004672//protein kinase activity	-	gi|296088491|emb|CBI37482.3|/0/unnamed protein product [Vitis vinifera]
Eucgr.D02150.1|PACid:23575990	741	13	1705	8.08965	873.536	6.75465	Up	0	0	GO:0016020//membrane	GO:0016791//phosphatase activity	-	gi|255575764|ref|XP_002528781.1|/3.77029e-87/2-deoxyglucose-6-phosphate phosphatase, putative [Ricinus communis]
Eucgr.B03130.1|PACid:23568377	1545	9	1173	2.68608	288.233	6.74559	Up	1.06535e-287	1.15362e-285	-	GO:0016491//oxidoreductase activity;GO:0005506//iron ion binding	-	gi|224111880|ref|XP_002316010.1|/4.26079e-171/cytochrome P450 [Populus trichocarpa]
Eucgr.B00413.1|PACid:23565506	777	2	260	1.1869	127.036	6.7419	Up	1.16496e-64	2.61417e-63	-	GO:0016616//oxidoreductase activity, acting on the CH-OH group of donors, NAD or NADP as acceptor	GO:0008152//metabolic process	gi|147780666|emb|CAN73475.1|/3.12409e-87/hypothetical protein VITISV_042532 [Vitis vinifera]
Eucgr.A02288.1|PACid:23564164	618	13	1682	9.69973	1033.27	6.73505	Up	0	0	-	-	-	-
Eucgr.F03596.1|PACid:23584720	1497	40	5135	12.3209	1302.25	6.72375	Up	0	0	-	GO:0016757//transferase activity, transferring glycosyl groups	-	gi|224139594|ref|XP_002323185.1|/2.40577e-155/predicted protein [Populus trichocarpa]
Eucgr.C00167.1|PACid:23569670	378	1	128	1.21987	128.556	6.71953	Up	2.64436e-32	3.27769e-31	-	-	-	gi|225446076|ref|XP_002272519.1|/3.93041e-29/PREDICTED: uncharacterized protein LOC100264996 [Vitis vinifera]
Eucgr.E03416.1|PACid:23579760	1641	2	252	0.561987	58.2998	6.69681	Up	1.33802e-62	2.92766e-61	GO:0043231//intracellular membrane-bounded organelle	GO:0050662//coenzyme binding;GO:0050136//NADH dehydrogenase (quinone) activity	GO:0008152//metabolic process	gi|255560820|ref|XP_002521423.1|/0/Rotenone-insensitive NADH-ubiquinone oxidoreductase, mitochondrial precursor, putative [Ricinus communis]
Eucgr.F01392.1|PACid:23582071	1533	2	243	0.601579	60.1782	6.64434	Up	2.77406e-60	5.81958e-59	-	GO:0016491//oxidoreductase activity;GO:0005506//iron ion binding	-	gi|224105979|ref|XP_002333744.1|/0/cytochrome P450 [Populus trichocarpa]
Eucgr.H02573.1|PACid:23591878	675	53	6370	36.2057	3582.7	6.62869	Up	0	0	-	GO:0016846//carbon-sulfur lyase activity	-	gi|255554288|ref|XP_002518184.1|/1.4216e-79/glutathione s-transferase, putative [Ricinus communis]
Eucgr.E01001.1|PACid:23577705	486	2	240	1.89757	187.478	6.62642	Up	1.64089e-59	3.40307e-58	-	GO:0046872//metal ion binding	GO:0000904//cell morphogenesis involved in differentiation	gi|255558546|ref|XP_002520298.1|/5.02688e-51/calcium binding protein/cast, putative [Ricinus communis]
Eucgr.D00266.1|PACid:23574030	735	3	357	1.88208	184.398	6.61435	Up	5.9043e-88	1.79506e-86	-	-	-	gi|356555490|ref|XP_003546064.1|/8.28626e-79/PREDICTED: uncharacterized protein LOC100795398 [Glycine max]
Eucgr.K03265.1|PACid:23604973	1647	2	238	0.55994	54.8603	6.61435	Up	5.36598e-59	1.09942e-57	GO:0043231//intracellular membrane-bounded organelle;GO:0031224//intrinsic to membrane	GO:0015291//secondary active transmembrane transporter activity;GO:0015103//inorganic anion transmembrane transporter activity	GO:0015698//inorganic anion transport;GO:0009725//response to hormone stimulus	gi|255567282|ref|XP_002524622.1|/0/inorganic phosphate transporter, putative [Ricinus communis]
Eucgr.H00339.1|PACid:23589690	1290	3	356	1.07235	104.77	6.6103	Up	1.06763e-87	3.23428e-86	GO:0044464//cell part	-	-	gi|296081345|emb|CBI17691.3|/1.64135e-125/unnamed protein product [Vitis vinifera]
Eucgr.B01159.1|PACid:23566294	2547	1	118	0.181041	17.5885	6.60217	Up	9.9204e-30	1.14695e-28	-	-	-	gi|255551507|ref|XP_002516799.1|/0/conserved hypothetical protein [Ricinus communis]
Eucgr.E04028.1|PACid:23580314	1290	1	117	0.35745	34.4327	6.58989	Up	1.79389e-29	2.05719e-28	-	-	-	gi|224118026|ref|XP_002331539.1|/1.10864e-97/predicted protein [Populus trichocarpa]
Eucgr.I01194.1|PACid:23595733	1062	7	803	3.03933	287.055	6.56143	Up	6.36398e-196	4.40066e-194	-	GO:0016491//oxidoreductase activity	GO:0008152//metabolic process	gi|224123248|ref|XP_002330269.1|/2.21028e-122/2-oxoglutarate-dependent dioxygenase [Populus trichocarpa]
Eucgr.H02918.1|PACid:23592251	1080	2	229	0.853908	80.4983	6.55873	Up	1.10781e-56	2.1904e-55	-	-	GO:0045489//pectin biosynthetic process;GO:0006631//fatty acid metabolic process	gi|359491108|ref|XP_003634222.1|/1.43712e-84/PREDICTED: omega-hydroxypalmitate O-feruloyl transferase-like [Vitis vinifera]
Eucgr.B02398.1|PACid:23567536	519	2	228	1.77692	166.779	6.55242	Up	2.00256e-56	3.93811e-55	-	-	-	gi|170522968|gb|ACB20696.1|/8.54387e-42/putative cold-inducible protein [Camellia sinensis]
Eucgr.F00198.1|PACid:23580867	1389	18	2029	5.97551	554.568	6.53616	Up	0	0	-	GO:0016740//transferase activity	-	gi|359492019|ref|XP_002284916.2|/1.91232e-159/PREDICTED: uncharacterized acetyltransferase At3g50280-like [Vitis vinifera]
Eucgr.F00338.1|PACid:23581019	1434	10	1123	3.21555	297.307	6.53074	Up	4.08568e-273	4.15873e-271	-	GO:0035251//UDP-glucosyltransferase activity	-	gi|225459251|ref|XP_002285767.1|/0/PREDICTED: UDP-glycosyltransferase 85A3 [Vitis vinifera]
Eucgr.K01626.1|PACid:23603133	792	33	3635	19.2129	1742.42	6.50288	Up	0	0	GO:0043231//intracellular membrane-bounded organelle	GO:0016741	GO:0006730//one-carbon metabolic process;GO:0010038//response to metal ion	gi|224090001|ref|XP_002308901.1|/1.76404e-109/predicted protein [Populus trichocarpa]
Eucgr.C02884.1|PACid:23572343	342	1	110	1.34828	122.107	6.50089	Up	1.13184e-27	1.23879e-26	-	-	-	gi|255551074|ref|XP_002516585.1|/1.36908e-13/conserved hypothetical protein [Ricinus communis]
Eucgr.K01438.1|PACid:23602958	2178	4	439	0.846851	76.5211	6.49761	Up	2.2291e-107	8.34175e-106	-	GO:0016301//kinase activity	-	gi|359475620|ref|XP_002266785.2|/2.63827e-156/PREDICTED: wall-associated receptor kinase-like 1-like [Vitis vinifera]
Eucgr.B02513.1|PACid:23567679	2811	1	109	0.164038	14.7211	6.48771	Up	2.04548e-27	2.21967e-26	-	GO:0016740//transferase activity	GO:0008152//metabolic process	gi|225435343|ref|XP_002285243.1|/0/PREDICTED: uncharacterized protein LOC100262081 [Vitis vinifera]
Eucgr.C00164.1|PACid:23569667	960	1	108	0.480323	42.7098	6.47442	Up	3.69634e-27	3.98901e-26	GO:0043231//intracellular membrane-bounded organelle;GO:0031224//intrinsic to membrane;GO:0031410//cytoplasmic vesicle	GO:0016758//transferase activity, transferring hexosyl groups	GO:0006464//protein modification process	gi|224143753|ref|XP_002325062.1|/1.89658e-130/predicted protein [Populus trichocarpa]
Eucgr.L02184.1|PACid:23606958	1158	6	645	2.38917	211.459	6.46772	Up	5.42578e-157	2.97564e-155	GO:0042579//microbody	GO:0016628//oxidoreductase activity, acting on the CH-CH group of donors, NAD or NADP as acceptor;GO:0000166//nucleotide binding	GO:0006633//fatty acid biosynthetic process	gi|255550473|ref|XP_002516287.1|/2.92333e-155/12-oxophytodienoate reductase opr, putative [Ricinus communis]
Eucgr.L01715.1|PACid:23606611	1089	4	429	1.6937	149.556	6.46436	Up	8.26358e-105	2.99123e-103	GO:0031090//organelle membrane	-	-	gi|118481079|gb|ABK92493.1|/8.78865e-98/unknown [Populus trichocarpa]
Eucgr.H04135.1|PACid:23593432	786	1	105	0.586654	50.7156	6.43378	Up	2.18016e-26	2.31064e-25	-	-	-	gi|356505687|ref|XP_003521621.1|/5.70014e-44/PREDICTED: probable WRKY transcription factor 42-like [Glycine max]
Eucgr.I00274.1|PACid:23594810	1206	3	314	1.14704	98.8456	6.42919	Up	6.65536e-77	1.74958e-75	-	GO:0016709//oxidoreductase activity, acting on paired donors, with incorporation or reduction of molecular oxygen, NADH or NADPH as one donor, and incorporation of one atom of oxygen	GO:0008152//metabolic process	gi|255578424|ref|XP_002530077.1|/5.63644e-141/monoxygenase, putative [Ricinus communis]
Eucgr.A00141.1|PACid:23561877	483	13	1334	12.4108	1048.54	6.40063	Up	0	0	-	-	GO:0006950//response to stress	gi|359477159|ref|XP_002273815.2|/1.93193e-55/PREDICTED: pathogenesis-related protein STH-2 [Vitis vinifera]
Eucgr.B00291.1|PACid:23565356	231	1	101	1.99615	165.991	6.37774	Up	2.3205e-25	2.38392e-24	-	-	-	-
Eucgr.D02486.1|PACid:23576396	1344	2	201	0.686176	56.7769	6.37058	Up	1.72703e-49	3.02879e-48	-	GO:0016709//oxidoreductase activity, acting on paired donors, with incorporation or reduction of molecular oxygen, NADH or NADPH as one donor, and incorporation of one atom of oxygen	GO:0019758	gi|356548911|ref|XP_003542842.1|/2.48643e-132/PREDICTED: flavin-containing monooxygenase FMO GS-OX-like 3-like [Glycine max]
Eucgr.D00712.1|PACid:23574483	621	3	300	2.22759	183.402	6.36339	Up	2.61002e-73	6.55002e-72	-	-	-	gi|224078856|ref|XP_002305655.1|/3.09034e-35/f-box family protein [Populus trichocarpa]
Eucgr.H02664.1|PACid:23591986	678	5	487	3.40052	272.693	6.32538	Up	4.5163e-118	1.87788e-116	-	-	-	-
Eucgr.B00116.1|PACid:23565167	1536	1	97	0.300202	23.9748	6.31944	Up	2.46626e-24	2.45632e-23	-	GO:0016712//oxidoreductase activity, acting on paired donors, with incorporation or reduction of molecular oxygen, reduced flavin or flavoprotein as one donor, and incorporation of one atom of oxygen;GO:0005506//iron ion binding	GO:0008152//metabolic process	gi|255540263|ref|XP_002511196.1|/0/cytochrome P450, putative [Ricinus communis]
Eucgr.L02150.1|PACid:23606937	519	1	96	0.888459	70.2229	6.30449	Up	4.45192e-24	4.40467e-23	-	-	-	gi|255584784|ref|XP_002533110.1|/6.98933e-44/nucleic acid binding protein, putative [Ricinus communis]
Eucgr.H03904.1|PACid:23593163	675	1	96	0.683126	53.9936	6.30449	Up	4.45192e-24	4.40295e-23	GO:0031224//intrinsic to membrane	-	GO:0006810//transport	gi|363807369|ref|NP_001242377.1|/4.56254e-86/uncharacterized protein LOC100781950 [Glycine max]
Eucgr.F00196.1|PACid:23580865	1275	25	2399	9.04138	714.323	6.30389	Up	0	0	-	GO:0003824//catalytic activity	-	gi|224136796|ref|XP_002326947.1|/1.07784e-137/predicted protein [Populus trichocarpa]
Eucgr.F02317.1|PACid:23583120	471	10	956	9.79003	770.57	6.29847	Up	3.03e-230	2.51154e-228	-	-	-	gi|351724471|ref|NP_001235779.1|/2.03563e-35/dehydration responsive element binding protein [Glycine max]
Eucgr.I02402.1|PACid:23597164	1500	70	6653	21.5185	1683.84	6.29004	Up	0	0	GO:0043231//intracellular membrane-bounded organelle	GO:0017111//nucleoside-triphosphatase activity;GO:0032559	-	gi|255561048|ref|XP_002521536.1|/1.15689e-157/ATP binding protein, putative [Ricinus communis]
Eucgr.K01941.1|PACid:23603450	1095	7	665	2.94774	230.559	6.28939	Up	1.71591e-160	9.76841e-159	-	GO:0016491//oxidoreductase activity;GO:0046914//transition metal ion binding	GO:0008152//metabolic process	gi|224061270|ref|XP_002300400.1|/8.66747e-146/cinnamyl alcohol dehydrogenase-like protein [Populus trichocarpa]
Eucgr.C01720.1|PACid:23571240	1434	15	1420	4.82333	375.936	6.28431	Up	0	0	-	-	-	gi|255548868|ref|XP_002515490.1|/5.23276e-176/amino acid binding protein, putative [Ricinus communis]
Eucgr.F00255.1|PACid:23580944	1230	1	94	0.374886	29.0133	6.27412	Up	1.45021e-23	1.40853e-22	-	GO:0003824//catalytic activity	GO:0044238//primary metabolic process	gi|255538386|ref|XP_002510258.1|/2.94435e-177/Patatin T5 precursor, putative [Ricinus communis]
Eucgr.C00134.1|PACid:23569625	1002	2	186	0.92038	70.4726	6.25869	Up	1.21384e-45	1.96742e-44	-	GO:0016787//hydrolase activity	-	gi|225443662|ref|XP_002262696.1|/1.00389e-113/PREDICTED: GDSL esterase/lipase At1g29670 [Vitis vinifera]
Eucgr.H00925.1|PACid:23590329	252	4	370	7.31921	557.412	6.25091	Up	1.1327e-89	3.50654e-88	-	-	-	-
Eucgr.K03021.1|PACid:23604706	651	2	183	1.41662	106.72	6.23523	Up	7.12702e-45	1.13849e-43	-	-	-	gi|359481716|ref|XP_002275657.2|/8.10642e-69/PREDICTED: glutathione S-transferase U8-like [Vitis vinifera]
Eucgr.K00771.1|PACid:23602232	933	2	182	0.988446	74.0567	6.22732	Up	1.2856e-44	2.04212e-43	GO:0044464//cell part	GO:0003723//RNA binding;GO:0016891//endoribonuclease activity, producing 5'-phosphomonoesters	GO:0010467//gene expression	gi|224064945|ref|XP_002301611.1|/4.51001e-89/predicted protein [Populus trichocarpa]
Eucgr.A00945.1|PACid:23562656	1452	5	455	1.58785	118.965	6.22732	Up	7.18542e-110	2.73724e-108	-	GO:0016758//transferase activity, transferring hexosyl groups	-	gi|224137372|ref|XP_002322541.1|/1.23267e-156/predicted protein [Populus trichocarpa]
Eucgr.K02513.1|PACid:23604104	1425	11	995	3.55945	265.084	6.21865	Up	1.25005e-238	1.08197e-236	-	GO:0016757//transferase activity, transferring glycosyl groups	-	gi|225457267|ref|XP_002284350.1|/5.5946e-146/PREDICTED: UDP-glycosyltransferase 83A1 [Vitis vinifera]
Eucgr.I00783.1|PACid:23595318	966	5	438	2.3867	172.136	6.17239	Up	1.61959e-105	5.93856e-104	-	GO:0004497//monooxygenase activity;GO:0005506//iron ion binding	-	gi|255567929|ref|XP_002524942.1|/2.06118e-108/cytochrome P450, putative [Ricinus communis]
Eucgr.K02516.1|PACid:23604107	1380	7	610	2.33896	167.813	6.16484	Up	2.09938e-146	1.07275e-144	-	GO:0016757//transferase activity, transferring glycosyl groups	-	gi|225457255|ref|XP_002281128.1|/1.72215e-144/PREDICTED: UDP-glycosyltransferase 83A1 [Vitis vinifera]
Eucgr.E04219.1|PACid:23580482	1557	1	87	0.296153	21.2132	6.16247	Up	9.01616e-22	8.27386e-21	-	GO:0046872//metal ion binding;GO:0016682//oxidoreductase activity, acting on diphenols and related substances as donors, oxygen as acceptor	GO:0008152//metabolic process	gi|255572383|ref|XP_002527130.1|/1.1696e-176/laccase, putative [Ricinus communis]
Eucgr.H00158.1|PACid:23589499	801	3	261	1.727	123.704	6.16247	Up	2.5798e-63	5.69863e-62	-	-	-	gi|388503814|gb|AFK39973.1|/8.17884e-70/unknown [Medicago truncatula]
Eucgr.D00594.1|PACid:23574353	888	2	172	1.03854	73.5344	6.14579	Up	4.6738e-42	7.05422e-41	-	-	-	gi|225443590|ref|XP_002278661.1|/2.62529e-91/PREDICTED: NAC domain-containing protein 8 [Vitis vinifera]
Eucgr.F00558.1|PACid:23581260	1017	3	253	1.36021	94.444	6.11756	Up	2.8747e-61	6.14211e-60	GO:0031224//intrinsic to membrane	-	GO:0009607//response to biotic stimulus	gi|359744032|gb|AEV57472.1|/5.11272e-105/thaumatin-like protein 3, partial [Prunus persica]
Eucgr.C02131.1|PACid:23571601	606	1	84	0.760908	52.6237	6.11185	Up	5.28354e-21	4.70599e-20	-	-	-	gi|356552605|ref|XP_003544655.1|/3.5005e-36/PREDICTED: uncharacterized protein LOC100799598 [Glycine max]
Eucgr.D02277.1|PACid:23576150	1530	1	84	0.301379	20.8431	6.11185	Up	5.28354e-21	4.70435e-20	GO:0043231//intracellular membrane-bounded organelle	-	-	gi|357510885|ref|XP_003625731.1|/2.48286e-147/Cactin (ISS) [Medicago truncatula]
Eucgr.J00824.1|PACid:23598675	2709	16	1338	2.72343	187.509	6.10539	Up	0	0	-	GO:0046914//transition metal ion binding;GO:0016702//oxidoreductase activity, acting on single donors with incorporation of molecular oxygen, incorporation of two atoms of oxygen	GO:0006633//fatty acid biosynthetic process	gi|308943877|gb|ADO51752.1|/0/lipoxygenase [Camellia sinensis]
Eucgr.H02487.1|PACid:23591786	987	1	83	0.467184	31.9254	6.09457	Up	9.52312e-21	8.4144e-20	-	-	-	gi|356540241|ref|XP_003538598.1|/6.1365e-148/PREDICTED: uncharacterized protein LOC100778486 [Glycine max]
Eucgr.A00637.1|PACid:23562352	915	4	330	2.01578	136.92	6.08585	Up	1.96139e-79	5.36682e-78	-	GO:0004312//fatty acid synthase activity	GO:0008152//metabolic process	gi|255586274|ref|XP_002533789.1|/2.21136e-133/short chain alcohol dehydrogenase, putative [Ricinus communis]
Eucgr.C00202.1|PACid:23569716	945	1	82	0.487947	32.9425	6.07708	Up	1.71623e-20	1.49924e-19	GO:0044464//cell part	-	-	gi|255585005|ref|XP_002533213.1|/4.82203e-46/conserved hypothetical protein [Ricinus communis]
Eucgr.A00938.1|PACid:23562651	1473	1	82	0.313042	21.1342	6.07708	Up	1.71623e-20	1.49873e-19	-	GO:0016757//transferase activity, transferring glycosyl groups	-	gi|224137372|ref|XP_002322541.1|/9.9817e-146/predicted protein [Populus trichocarpa]
Eucgr.C03541.1|PACid:23572934	1158	6	492	2.38917	161.299	6.07708	Up	8.87456e-118	3.66609e-116	GO:0042579//microbody	GO:0016628//oxidoreductase activity, acting on the CH-CH group of donors, NAD or NADP as acceptor;GO:0000166//nucleotide binding	GO:0006633//fatty acid biosynthetic process	gi|255550473|ref|XP_002516287.1|/1.60037e-161/12-oxophytodienoate reductase opr, putative [Ricinus communis]
Eucgr.L01891.1|PACid:23606746	2709	16	1309	2.72343	183.445	6.07378	Up	0	0	-	GO:0046914//transition metal ion binding;GO:0016702//oxidoreductase activity, acting on single donors with incorporation of molecular oxygen, incorporation of two atoms of oxygen	GO:0006633//fatty acid biosynthetic process	gi|308943877|gb|ADO51752.1|/0/lipoxygenase [Camellia sinensis]
Eucgr.H03091.1|PACid:23592412	417	9	733	9.95202	667.333	6.06727	Up	9.63952e-175	6.02695e-173	-	-	GO:0009987//cellular process	gi|224110990|ref|XP_002315708.1|/6.60949e-24/AP2/ERF domain-containing transcription factor [Populus trichocarpa]
Eucgr.H00745.1|PACid:23590123	1416	27	2190	8.79236	587.159	6.06136	Up	0	0	-	GO:0004672//protein kinase activity;GO:0019900//kinase binding	-	gi|15235548|ref|NP_193036.1|/4.31621e-90/AGC (cAMP-dependent, cGMP-dependent and protein kinase C) kinase family protein [Arabidopsis thaliana]
Eucgr.H00599.1|PACid:23589960	348	2	162	2.65006	176.73	6.05938	Up	1.68817e-39	2.44919e-38	-	GO:0005515//protein binding	-	gi|296088027|emb|CBI35310.3|/2.90624e-40/unnamed protein product [Vitis vinifera]
Eucgr.I02680.1|PACid:23597460	570	2	160	1.61793	106.566	6.04146	Up	5.47768e-39	7.84857e-38	-	-	-	gi|356528759|ref|XP_003532965.1|/1.73743e-31/PREDICTED: chaperone protein dnaJ 13-like [Glycine max]
Eucgr.C00947.1|PACid:23570514	786	5	398	2.93327	192.236	6.03423	Up	2.74516e-95	8.94444e-94	GO:0043231//intracellular membrane-bounded organelle	GO:0003676//nucleic acid binding	-	gi|71534140|emb|CAI46244.1|/6.9357e-58/Myb-like protein [Humulus lupulus]
Eucgr.K03036.1|PACid:23604714	681	2	159	1.35421	88.639	6.03241	Up	9.86594e-39	1.40649e-37	-	GO:0016740//transferase activity	-	gi|283135872|gb|ADB11327.1|/2.82677e-75/tau class glutathione transferase GSTU45 [Populus trichocarpa]
Eucgr.I02714.1|PACid:23597502	381	2	159	2.42053	158.433	6.03241	Up	9.86594e-39	1.4057e-37	-	-	-	gi|255561713|ref|XP_002521866.1|/4.78699e-27/Lignin-forming anionic peroxidase precursor, putative [Ricinus communis]
Eucgr.K00420.1|PACid:23601893	384	4	317	4.80323	313.403	6.02787	Up	4.12076e-76	1.0722e-74	-	-	GO:0009725//response to hormone stimulus	gi|351723859|ref|NP_001235246.1|/1.02674e-29/uncharacterized protein LOC100526867 [Glycine max]
Eucgr.A01231.1|PACid:23562993	495	9	709	8.38382	543.771	6.01925	Up	1.30603e-168	7.85689e-167	-	GO:0005488//binding	GO:0006351//transcription, DNA-dependent;GO:0009743//response to carbohydrate stimulus	gi|68655289|emb|CAI77630.1|/2.67648e-47/putative Cys2-His2 zinc finger transcription factor [Juglans regia]
Eucgr.I02761.1|PACid:23597559	678	27	2122	18.3628	1188.2	6.01585	Up	0	0	GO:0043231//intracellular membrane-bounded organelle	-	-	gi|224129676|ref|XP_002328775.1|/2.90489e-64/predicted protein [Populus trichocarpa]
Eucgr.F01407.1|PACid:23582087	330	7	549	9.78113	631.587	6.01284	Up	8.27716e-131	3.79512e-129	-	-	GO:0006950//response to stress	gi|147854996|emb|CAN80257.1|/5.2758e-13/hypothetical protein VITISV_036998 [Vitis vinifera]
Eucgr.J02115.1|PACid:23600182	570	1	78	0.808965	51.9511	6.00493	Up	1.8078e-19	1.51825e-18	-	-	-	gi|302143750|emb|CBI22611.3|/2.51467e-22/unnamed protein product [Vitis vinifera]
Eucgr.H04082.1|PACid:23593367	1206	15	1166	5.7352	367.051	5.99999	Up	4.31236e-276	4.44278e-274	-	GO:0001071//nucleic acid binding transcription factor activity	GO:0009725//response to hormone stimulus;GO:0006351//transcription, DNA-dependent;GO:0006970//response to osmotic stress	gi|224112034|ref|XP_002316060.1|/1.00887e-89/predicted protein [Populus trichocarpa]
Eucgr.I00914.1|PACid:23595417	1200	4	305	1.53703	96.4925	5.9722	Up	4.7787e-73	1.19689e-71	-	GO:0005488//binding;GO:0004672//protein kinase activity	GO:0009987//cellular process;GO:0003006//developmental process involved in reproduction	gi|255565216|ref|XP_002523600.1|/2.17301e-92/ATP binding protein, putative [Ricinus communis]
Eucgr.H03539.1|PACid:23592839	1437	161	12222	51.6623	3228.94	5.96581	Up	0	0	GO:0031224//intrinsic to membrane	GO:0016628//oxidoreductase activity, acting on the CH-CH group of donors, NAD or NADP as acceptor;GO:0005356	GO:0008152//metabolic process;GO:0071702	gi|356497466|ref|XP_003517581.1|/0/PREDICTED: sugar transport protein 13-like [Glycine max]
Eucgr.L03111.1|PACid:23607625	567	2	151	1.62649	101.104	5.95793	Up	1.08958e-36	1.50525e-35	-	-	-	gi|302143750|emb|CBI22611.3|/5.52639e-22/unnamed protein product [Vitis vinifera]
Eucgr.I00291.1|PACid:23594827	993	8	602	3.71489	230.156	5.95315	Up	8.08758e-143	4.04331e-141	-	-	GO:0009737//response to abscisic acid stimulus;GO:0050794//regulation of cellular process;GO:0006950//response to stress	gi|225438481|ref|XP_002278226.1|/1.19912e-26/PREDICTED: ethylene-responsive transcription factor ABR1 [Vitis vinifera]
Eucgr.K03034.1|PACid:23604713	681	1	75	0.677107	41.8108	5.94835	Up	1.05535e-18	8.57452e-18	-	GO:0016740//transferase activity	-	gi|283135872|gb|ADB11327.1|/2.55671e-76/tau class glutathione transferase GSTU45 [Populus trichocarpa]
Eucgr.G02851.1|PACid:23588604	2145	1	75	0.21497	13.2742	5.94835	Up	1.05535e-18	8.57178e-18	GO:0044424//intracellular part	GO:0016840	GO:0006558//L-phenylalanine metabolic process	gi|255581751|ref|XP_002531677.1|/0/Phenylalanine ammonia-lyase, putative [Ricinus communis]
Eucgr.G01954.1|PACid:23587527	579	9	667	7.16752	437.343	5.93115	Up	6.85528e-158	3.79231e-156	GO:0043231//intracellular membrane-bounded organelle	GO:0005488//binding	GO:0009725//response to hormone stimulus;GO:0002831//regulation of response to biotic stimulus;GO:0006950//response to stress	gi|224075495|ref|XP_002304653.1|/2.40202e-28/predicted protein [Populus trichocarpa]
Eucgr.B01414.1|PACid:23566542	576	2	148	1.60108	97.547	5.92898	Up	6.35104e-36	8.61946e-35	-	GO:0004721//phosphoprotein phosphatase activity	GO:0006796//phosphate-containing compound metabolic process	gi|225430987|ref|XP_002278743.1|/1.82103e-76/PREDICTED: probable tyrosine-protein phosphatase At1g05000 [Vitis vinifera]
Eucgr.C04022.1|PACid:23573403	543	3	221	2.54757	154.514	5.92247	Up	4.29676e-53	8.0456e-52	GO:0044464//cell part	-	GO:0006865//amino acid transport	gi|224143385|ref|XP_002324938.1|/1.06179e-16/predicted protein [Populus trichocarpa]
Eucgr.C02833.1|PACid:23572285	4401	107	7871	11.2108	678.974	5.92039	Up	0	0	GO:0044464//cell part	GO:0042626//ATPase activity, coupled to transmembrane movement of substances;GO:0015604//organic phosphonate transmembrane transporter activity;GO:0032559	GO:0009207	gi|296081973|emb|CBI20978.3|/0/unnamed protein product [Vitis vinifera]
Eucgr.H03057.1|PACid:23592376	993	45	3307	20.8962	1264.33	5.91898	Up	0	0	-	-	-	gi|255646780|gb|ACU23862.1|/1.07455e-59/unknown [Glycine max]
Eucgr.G02312.1|PACid:23587906	675	3	220	2.04938	123.735	5.91593	Up	7.7305e-53	1.44116e-51	-	-	-	gi|147778590|emb|CAN73469.1|/2.54453e-28/hypothetical protein VITISV_000273 [Vitis vinifera]
Eucgr.E03168.1|PACid:23579544	546	8	586	6.75619	407.455	5.91429	Up	9.752e-139	4.74492e-137	-	-	-	gi|255563026|ref|XP_002522517.1|/1.07313e-32/Ethylene-responsive transcription factor, putative [Ricinus communis]
Eucgr.B02698.1|PACid:23567915	834	6	439	3.31734	199.836	5.91264	Up	3.02368e-104	1.08677e-102	-	-	-	gi|297737596|emb|CBI26797.3|/1.04682e-65/unnamed protein product [Vitis vinifera]
Eucgr.H02578.1|PACid:23591883	675	65	4731	44.4032	2660.87	5.90509	Up	0	0	-	GO:0016829//lyase activity	-	gi|255554288|ref|XP_002518184.1|/2.96422e-77/glutathione s-transferase, putative [Ricinus communis]
Eucgr.A01006.1|PACid:23562730	3888	13	937	1.54178	91.4931	5.891	Up	1.03718e-220	8.29971e-219	GO:0031224//intrinsic to membrane	GO:0042626//ATPase activity, coupled to transmembrane movement of substances;GO:0032559;GO:0015114//phosphate ion transmembrane transporter activity	GO:0006810//transport;GO:0009207	gi|225437787|ref|XP_002273987.1|/0/PREDICTED: ABC transporter B family member 11 [Vitis vinifera]
Eucgr.H00924.1|PACid:23590328	333	2	144	2.76943	164.17	5.88945	Up	6.65418e-35	8.83302e-34	-	-	-	-
Eucgr.F03628.1|PACid:23584758	1713	20	1430	5.38366	316.923	5.8794	Up	0	0	GO:0016020//membrane	GO:0016301//kinase activity	-	gi|290490582|dbj|BAI79278.1|/0/LysM type receptor kinase [Lotus japonicus]
Eucgr.K02510.1|PACid:23604101	1377	15	1070	5.02299	295.002	5.87603	Up	1.32732e-251	1.22823e-249	-	GO:0016757//transferase activity, transferring glycosyl groups	-	gi|225457267|ref|XP_002284350.1|/1.11291e-143/PREDICTED: UDP-glycosyltransferase 83A1 [Vitis vinifera]
Eucgr.J02352.1|PACid:23600463	981	10	710	4.70041	274.767	5.86928	Up	2.36558e-167	1.40647e-165	-	GO:0005506//iron ion binding;GO:0003824//catalytic activity;GO:0016209//antioxidant activity	GO:0008152//metabolic process;GO:0006950//response to stress	gi|225451467|ref|XP_002274131.1|/9.39712e-141/PREDICTED: peroxidase 55-like [Vitis vinifera]
Eucgr.I00582.1|PACid:23595123	822	3	210	1.68288	96.989	5.84881	Up	2.73782e-50	4.8788e-49	-	-	-	gi|359497371|ref|XP_003635494.1|/1.00544e-94/PREDICTED: probable glucan 1,3-beta-glucosidase A-like [Vitis vinifera]
Eucgr.I01197.1|PACid:23595736	1068	2	140	0.863502	49.7659	5.84881	Up	6.96156e-34	8.98786e-33	-	GO:0016491//oxidoreductase activity	-	gi|224123248|ref|XP_002330269.1|/1.88738e-121/2-oxoglutarate-dependent dioxygenase [Populus trichocarpa]
Eucgr.H04265.1|PACid:23593570	603	14	977	10.7057	615.109	5.84439	Up	2.0927e-229	1.72899e-227	-	-	-	gi|357460619|ref|XP_003600591.1|/4.24839e-18/hypothetical protein MTR_3g064020 [Medicago truncatula]
Eucgr.B00119.1|PACid:23565170	1545	3	209	0.89536	51.3562	5.84193	Up	4.92234e-50	8.72884e-49	GO:0031410//cytoplasmic vesicle	GO:0005506//iron ion binding;GO:0016712//oxidoreductase activity, acting on paired donors, with incorporation or reduction of molecular oxygen, reduced flavin or flavoprotein as one donor, and incorporation of one atom of oxygen	GO:0008152//metabolic process	gi|255540263|ref|XP_002511196.1|/0/cytochrome P450, putative [Ricinus communis]
Eucgr.G01033.1|PACid:23586637	267	2	139	3.45401	197.642	5.83847	Up	1.25171e-33	1.60385e-32	GO:0009532//plastid stroma;GO:0016020//membrane;GO:0042579//microbody	GO:0016646//oxidoreductase activity, acting on the CH-NH group of donors, NAD or NADP as acceptor;GO:0046914//transition metal ion binding	GO:0006952//defense response;GO:0006970//response to osmotic stress;GO:0008152//metabolic process	gi|15232856|ref|NP_189427.1|/4.15835e-26/NADPH:quinone oxidoreductase [Arabidopsis thaliana]
Eucgr.H04538.1|PACid:23593866	297	7	486	10.8679	621.233	5.83699	Up	9.68628e-115	3.87558e-113	-	-	-	gi|70609694|gb|AAZ05072.1|/1.09761e-26/hypoxia-responsive family protein [Citrus sinensis]
Eucgr.A01710.1|PACid:23563492	1563	2	137	0.590032	33.2764	5.81756	Up	4.04554e-33	5.13451e-32	GO:0031090//organelle membrane	GO:0015291//secondary active transmembrane transporter activity	GO:0006810//transport	gi|15233127|ref|NP_188806.1|/1.93774e-179/mate efflux domain-containing protein [Arabidopsis thaliana]
Eucgr.J02997.1|PACid:23601120	900	2	137	1.02469	57.79	5.81756	Up	4.04554e-33	5.13195e-32	GO:0030120//vesicle coat	GO:0004683//calmodulin-dependent protein kinase activity	GO:0015031//protein transport	gi|255574556|ref|XP_002528189.1|/4.54925e-115/coatomer beta subunit, putative [Ricinus communis]
Eucgr.B03545.1|PACid:23568894	645	16	1094	11.4384	643.921	5.81493	Up	3.17826e-256	2.96253e-254	-	-	GO:0010033//response to organic substance	gi|225425136|ref|XP_002262750.1|/1.41836e-25/PREDICTED: protein TIFY 9 [Vitis vinifera]
Eucgr.H00923.1|PACid:23590327	399	14	950	16.1793	903.911	5.80396	Up	1.56796e-222	1.26265e-220	-	-	-	-
Eucgr.D01605.1|PACid:23575354	489	3	203	2.8289	157.602	5.7999	Up	1.66023e-48	2.86232e-47	-	-	-	gi|355398579|gb|AER70306.1|/8.61941e-25/WRKY transcription factor [(Populus tomentosa x P. bolleana) x P. tomentosa]
Eucgr.H04927.1|PACid:23594281	2151	3	202	0.64311	35.6522	5.79278	Up	2.98352e-48	5.11601e-47	-	GO:0004672//protein kinase activity;GO:0000166//nucleotide binding	GO:0009987//cellular process	gi|359477040|ref|XP_002275651.2|/0/PREDICTED: G-type lectin S-receptor-like serine/threonine-protein kinase RLK1-like [Vitis vinifera]
Eucgr.D01100.1|PACid:23574872	1710	5	336	1.34828	74.5964	5.78992	Up	1.77659e-79	4.8769e-78	-	-	-	gi|147856860|emb|CAN83470.1|/5.16566e-173/hypothetical protein VITISV_030783 [Vitis vinifera]
Eucgr.B00313.1|PACid:23565377	1056	5	336	2.18329	120.795	5.78992	Up	1.77659e-79	4.88217e-78	GO:0043231//intracellular membrane-bounded organelle	-	GO:0006970//response to osmotic stress	gi|297733785|emb|CBI15032.3|/1.6972e-82/unnamed protein product [Vitis vinifera]
Eucgr.F01844.1|PACid:23582588	1656	5	334	1.39224	76.5704	5.78131	Up	5.73522e-79	1.55591e-77	GO:0031410//cytoplasmic vesicle	GO:0016899//oxidoreductase activity, acting on the CH-OH group of donors, oxygen as acceptor	GO:0008152//metabolic process	gi|357966935|gb|AET97563.1|/0/galactose oxidase [Ziziphus jujuba]
Eucgr.B03082.1|PACid:23568326	1173	21	1392	8.25517	450.522	5.77016	Up	0	0	-	-	-	gi|359473025|ref|XP_003631233.1|/5.65801e-130/PREDICTED: uncharacterized protein LOC100266416 [Vitis vinifera]
Eucgr.C00802.1|PACid:23570324	1326	3	198	1.04324	56.6887	5.76392	Up	3.10932e-47	5.21919e-46	-	GO:0004713//protein tyrosine kinase activity;GO:0032559	GO:0006464//protein modification process	gi|225444724|ref|XP_002277991.1|/0/PREDICTED: serine/threonine-protein kinase At5g01020 [Vitis vinifera]
Eucgr.F00031.1|PACid:23580698	720	1	66	0.640431	34.8006	5.76392	Up	2.08006e-16	1.55864e-15	GO:0043231//intracellular membrane-bounded organelle	GO:0003676//nucleic acid binding	-	gi|224137362|ref|XP_002327107.1|/2.94146e-57/predicted protein [Populus trichocarpa]
Eucgr.B01594.1|PACid:23566757	642	2	132	1.43648	78.0573	5.76392	Up	7.58354e-32	9.26e-31	GO:0000325//plant-type vacuole	-	-	gi|255551569|ref|XP_002516830.1|/4.6406e-45/conserved hypothetical protein [Ricinus communis]
Eucgr.F03414.1|PACid:23584475	1719	7	460	1.8777	101.591	5.75767	Up	4.01456e-108	1.51122e-106	-	-	-	gi|224126261|ref|XP_002319796.1|/0/GRAS family transcription factor [Populus trichocarpa]
Eucgr.B00115.1|PACid:23565166	1557	1	65	0.296153	15.8489	5.7419	Up	3.73784e-16	2.76905e-15	-	GO:0016712//oxidoreductase activity, acting on paired donors, with incorporation or reduction of molecular oxygen, reduced flavin or flavoprotein as one donor, and incorporation of one atom of oxygen;GO:0005506//iron ion binding	GO:0008152//metabolic process	gi|225456303|ref|XP_002279981.1|/0/PREDICTED: cytochrome P450 94A1-like [Vitis vinifera]
Eucgr.A01061.1|PACid:23562796	1308	30	1946	10.5759	564.82	5.73894	Up	0	0	GO:0016020//membrane	-	-	gi|359483457|ref|XP_002267894.2|/9.50409e-121/PREDICTED: uncharacterized protein LOC100246969 [Vitis vinifera]
Eucgr.C01051.2|PACid:23570623	441	6	389	6.27361	334.877	5.73819	Up	1.63284e-91	5.15518e-90	-	-	-	gi|224143520|ref|XP_002324983.1|/6.64735e-08/predicted protein [Populus trichocarpa]
Eucgr.B03318.1|PACid:23568621	867	34	2172	18.0828	951.077	5.71688	Up	0	0	-	-	-	gi|255568808|ref|XP_002525375.1|/1.53179e-39/conserved hypothetical protein [Ricinus communis]
Eucgr.H00975.1|PACid:23590384	969	7	445	3.33103	174.346	5.70984	Up	2.61324e-104	9.40582e-103	GO:0031224//intrinsic to membrane	-	GO:0009607//response to biotic stimulus	gi|359744032|gb|AEV57472.1|/6.89607e-104/thaumatin-like protein 3, partial [Prunus persica]
Eucgr.F03072.2|PACid:23584050	4479	2	127	0.205899	10.7646	5.70821	Up	1.41772e-30	1.67642e-29	GO:0031090//organelle membrane;GO:0009526//plastid envelope	GO:0004721//phosphoprotein phosphatase activity;GO:0017111//nucleoside-triphosphatase activity;GO:0015604//organic phosphonate transmembrane transporter activity;GO:0015405;GO:0032559;GO:0046915//transition metal ion transmembrane transporter activity;GO:0031559//oxidosqualene cyclase activity	GO:0015691//cadmium ion transport;GO:0015893//drug transport;GO:0050832//defense response to fungus;GO:0006796//phosphate-containing compound metabolic process;GO:0009207;GO:0016104//triterpenoid biosynthetic process;GO:0071365//cellular response to auxin stimulus;GO:0009814//defense response, incompatible interaction;GO:0006464//protein modification process;GO:0019762//glucosinolate catabolic pr…	gi|297743203|emb|CBI36070.3|/0/unnamed protein product [Vitis vinifera]
Eucgr.L01603.1|PACid:23606530	783	4	254	2.35561	123.154	5.70821	Up	4.68612e-60	9.79045e-59	-	-	-	gi|146289957|gb|ABQ18321.1|/9.87515e-81/putative peroxidase [Cinnamomum micranthum f. kanehirae]
Eucgr.F01765.1|PACid:23582498	1347	13	825	4.45021	232.52	5.70734	Up	3.3215e-192	2.24793e-190	-	GO:0016740//transferase activity	-	gi|224061883|ref|XP_002300646.1|/3.09165e-82/predicted protein [Populus trichocarpa]
Eucgr.F00244.1|PACid:23580932	1020	45	2841	20.3431	1057.42	5.69986	Up	0	0	-	-	-	gi|225458571|ref|XP_002284587.1|/9.02481e-118/PREDICTED: probable carboxylesterase 2-like [Vitis vinifera]
Eucgr.H00155.1|PACid:23589497	681	36	2269	24.3759	1264.92	5.69745	Up	0	0	-	GO:0016740//transferase activity	-	gi|283136114|gb|ADB11376.1|/1.39642e-90/tau class glutathione transferase GSTU52 [Populus trichocarpa]
Eucgr.D01104.1|PACid:23574876	621	2	126	1.48506	77.0289	5.69681	Up	2.54556e-30	2.98373e-29	-	GO:0016829//lyase activity	-	gi|322424205|gb|ADX01384.1|/1.16618e-58/germacrene D synthase [Citrus hystrix]
Eucgr.H03998.1|PACid:23593264	483	1	63	0.954679	49.5186	5.69681	Up	1.20621e-15	8.73989e-15	-	-	GO:0006950//response to stress	gi|359477159|ref|XP_002273815.2|/1.63548e-54/PREDICTED: pathogenesis-related protein STH-2 [Vitis vinifera]
Eucgr.F00339.1|PACid:23581020	1383	11	693	3.66754	190.233	5.69681	Up	1.46822e-161	8.39589e-160	-	GO:0016758//transferase activity, transferring hexosyl groups	-	gi|225459251|ref|XP_002285767.1|/1.10928e-175/PREDICTED: UDP-glycosyltransferase 85A3 [Vitis vinifera]
Eucgr.E02651.1|PACid:23579129	546	3	187	2.53357	130.024	5.68146	Up	1.9467e-44	3.07688e-43	-	-	GO:0006952//defense response;GO:0048518;GO:0006355//regulation of transcription, DNA-dependent;GO:0010033//response to organic substance	gi|255563026|ref|XP_002522517.1|/4.81707e-33/Ethylene-responsive transcription factor, putative [Ricinus communis]
Eucgr.I01449.1|PACid:23596039	1218	2	124	0.75716	38.65	5.67373	Up	8.20382e-30	9.50217e-29	-	-	-	gi|359475016|ref|XP_003631569.1|/3.83551e-137/PREDICTED: LOW QUALITY PROTEIN: 3-hydroxybenzoate 6-hydroxylase 1-like [Vitis vinifera]
Eucgr.H00511.1|PACid:23589874	2730	1	62	0.168905	8.62192	5.67373	Up	2.1661e-15	1.55357e-14	GO:0031224//intrinsic to membrane	GO:0046873//metal ion transmembrane transporter activity;GO:0019829//cation-transporting ATPase activity;GO:0032559	GO:0009206;GO:0006816//calcium ion transport	gi|255552023|ref|XP_002517056.1|/0/cation-transporting atpase plant, putative [Ricinus communis]
Eucgr.D00025.1|PACid:23573820	678	37	2279	25.1638	1276.11	5.66426	Up	0	0	-	GO:0016846//carbon-sulfur lyase activity	-	gi|255568762|ref|XP_002525352.1|/9.30148e-79/glutathione s-transferase, putative [Ricinus communis]
Eucgr.L01417.1|PACid:23606388	708	4	246	2.60514	131.91	5.66204	Up	5.0485e-58	1.01717e-56	-	GO:0003824//catalytic activity	-	gi|225456069|ref|XP_002280532.1|/2.92885e-70/PREDICTED: probable glutathione S-transferase [Vitis vinifera]
Eucgr.B00337.1|PACid:23565401	519	15	920	13.3269	672.969	5.65813	Up	1.89943e-213	1.45587e-211	-	-	GO:0006950//response to stress	gi|224135737|ref|XP_002322148.1|/4.70997e-24/predicted protein [Populus trichocarpa]
Eucgr.L03151.1|PACid:23607653	843	8	487	4.3759	219.319	5.64731	Up	1.51237e-113	5.94827e-112	-	-	-	gi|147856860|emb|CAN83470.1|/1.55497e-90/hypothetical protein VITISV_030783 [Vitis vinifera]
Eucgr.L03107.1|PACid:23607622	477	1	60	0.966688	47.7538	5.62642	Up	6.98036e-15	4.89606e-14	-	-	-	gi|115476950|ref|NP_001062071.1|/4.45812e-17/Os08g0482700 [Oryza sativa Japonica Group]
Eucgr.K00806.1|PACid:23602272	651	5	292	3.54155	170.285	5.58743	Up	2.67808e-68	6.33356e-67	-	GO:0005506//iron ion binding;GO:0003824//catalytic activity;GO:0016209//antioxidant activity	GO:0008152//metabolic process;GO:0006950//response to stress	gi|225447324|ref|XP_002280216.1|/1.24485e-85/PREDICTED: peroxidase 27 [Vitis vinifera]
Eucgr.L03086.1|PACid:23607607	225	3	175	6.14814	295.278	5.58578	Up	2.16386e-41	3.22387e-40	-	-	-	-
Eucgr.K02617.1|PACid:23604215	708	3	175	1.95386	93.8382	5.58578	Up	2.16386e-41	3.22199e-40	-	-	-	gi|255583578|ref|XP_002532545.1|/1.62963e-20/conserved hypothetical protein [Ricinus communis]
Eucgr.E01214.1|PACid:23577936	960	48	2777	23.0555	1098.2	5.57388	Up	0	0	GO:0031967;GO:0043231//intracellular membrane-bounded organelle;GO:0031224//intrinsic to membrane	GO:0043169//cation binding;GO:0016682//oxidoreductase activity, acting on diphenols and related substances as donors, oxygen as acceptor	GO:0032501//multicellular organismal process;GO:0006091//generation of precursor metabolites and energy	gi|225427480|ref|XP_002262982.1|/4.991e-131/PREDICTED: alternative oxidase 3, mitochondrial [Vitis vinifera]
Eucgr.J02872.1|PACid:23600992	2271	1	57	0.203043	9.52868	5.55242	Up	4.03044e-14	2.73063e-13	GO:0016020//membrane	GO:0004620//phospholipase activity;GO:0046872//metal ion binding	GO:0009267//cellular response to starvation;GO:0040007//growth;GO:0006650//glycerophospholipid metabolic process;GO:0048513//organ development;GO:0006808//regulation of nitrogen utilization	gi|224134539|ref|XP_002327429.1|/0/predicted protein [Populus trichocarpa]
Eucgr.A02982.1|PACid:23565024	465	1	57	0.991635	46.5368	5.55242	Up	4.03044e-14	2.72991e-13	-	-	-	gi|225454743|ref|XP_002273566.1|/1.43132e-33/PREDICTED: S-norcoclaurine synthase [Vitis vinifera]
Eucgr.J00575.1|PACid:23598357	1197	5	285	1.92611	90.3911	5.55242	Up	1.59264e-66	3.68771e-65	-	-	-	gi|359479109|ref|XP_002275220.2|/2.21471e-129/PREDICTED: E3 ubiquitin-protein ligase PUB24-like [Vitis vinifera]
Eucgr.A00219.1|PACid:23561937	840	1	56	0.548941	25.3095	5.52688	Up	7.22676e-14	4.83437e-13	GO:0043231//intracellular membrane-bounded organelle	-	-	gi|224128910|ref|XP_002320451.1|/2.16114e-84/predicted protein [Populus trichocarpa]
Eucgr.H00331.1|PACid:23589683	252	5	279	9.14901	420.318	5.52172	Up	5.27158e-65	1.18818e-63	-	-	-	-
Eucgr.D01659.1|PACid:23575405	291	4	223	6.33828	290.929	5.52043	Up	3.4347e-52	6.33354e-51	-	-	-	gi|12003400|gb|AAG43557.1|AF211539_1/7.67336e-09/Avr9/Cf-9 rapidly elicited protein 65 [Nicotiana tabacum]
Eucgr.K00746.1|PACid:23602203	963	10	556	4.78827	219.191	5.51654	Up	3.14806e-128	1.41285e-126	-	GO:0043169//cation binding;GO:0019842//vitamin binding;GO:0016641//oxidoreductase activity, acting on the CH-NH2 group of donors, oxygen as acceptor	GO:0003006//developmental process involved in reproduction;GO:0009692	gi|148353859|emb|CAN85571.1|/4.81385e-158/ACC oxidase 3 [Hevea brasiliensis]
Eucgr.F00200.1|PACid:23580869	1395	2	111	0.66109	30.2081	5.51395	Up	1.62935e-26	1.73481e-25	-	GO:0003824//catalytic activity	-	gi|224136796|ref|XP_002326947.1|/3.52211e-145/predicted protein [Populus trichocarpa]
Eucgr.D00657.1|PACid:23574432	1806	387	21402	98.8093	4498.95	5.5088	Up	0	0	GO:0009536//plastid	-	-	gi|255555963|ref|XP_002519016.1|/0/Polyphenol oxidase, chloroplast precursor, putative [Ricinus communis]
Eucgr.L02324.1|PACid:23607052	1545	4	221	1.19381	54.3049	5.50743	Up	1.10229e-51	2.0093e-50	-	GO:0016491//oxidoreductase activity;GO:0005506//iron ion binding	-	gi|224111880|ref|XP_002316010.1|/3.05349e-169/cytochrome P450 [Populus trichocarpa]
Eucgr.E00357.1|PACid:23577077	738	1	55	0.624811	28.2931	5.50089	Up	1.29542e-13	8.58674e-13	-	-	GO:0000902//cell morphogenesis;GO:0009827//plant-type cell wall modification	gi|356497093|ref|XP_003517398.1|/4.27981e-83/PREDICTED: expansin-like B1-like [Glycine max]
Eucgr.G02489.1|PACid:23588122	561	3	165	2.46583	111.66	5.50089	Up	7.39726e-39	1.05692e-37	GO:0044464//cell part	-	-	gi|226713606|sp|A7PMY7.1|CASP3_VITVI/5.3501e-38/RecName: Full=Casparian strip membrane protein VIT_14s0108g01050
Eucgr.E04044.1|PACid:23580330	264	21	1149	36.6792	1652.31	5.49338	Up	5.24228e-263	5.05304e-261	-	-	-	-
Eucgr.G02850.1|PACid:23588603	2145	4	217	0.859879	38.4067	5.48108	Up	1.1342e-50	2.02826e-49	GO:0044424//intracellular part	GO:0016840	GO:0006558//L-phenylalanine metabolic process	gi|255581751|ref|XP_002531677.1|/0/Phenylalanine ammonia-lyase, putative [Ricinus communis]
Eucgr.K02881.1|PACid:23604537	294	2	108	3.1368	139.461	5.47442	Up	9.3668e-26	9.74477e-25	-	-	GO:0006950//response to stress	gi|224135737|ref|XP_002322148.1|/3.65923e-19/predicted protein [Populus trichocarpa]
Eucgr.J00107.1|PACid:23597777	1092	1	54	0.422262	18.7735	5.47442	Up	2.3214e-13	1.51897e-12	-	GO:0003677//DNA binding;GO:0001071//nucleic acid binding transcription factor activity	GO:0010467//gene expression	gi|355398575|gb|AER70304.1|/1.90173e-68/WRKY transcription factor [(Populus tomentosa x P. bolleana) x P. tomentosa]
Eucgr.C04101.1|PACid:23573485	1545	1	54	0.298453	13.2691	5.47442	Up	2.3214e-13	1.51936e-12	-	GO:0016491//oxidoreductase activity;GO:0005506//iron ion binding	-	gi|373501790|gb|AEY75214.1|/2.41943e-166/cytochrome P450 CYP749A20 [Panax ginseng]
Eucgr.I01609.1|PACid:23596239	912	7	375	3.53922	156.103	5.46292	Up	1.46274e-86	4.38944e-85	GO:0019866//organelle inner membrane;GO:0031224//intrinsic to membrane	GO:0005488//binding	GO:0051234//establishment of localization	gi|255543593|ref|XP_002512859.1|/4.55384e-155/mitochondrial phosphate carrier protein, putative [Ricinus communis]
Eucgr.I00058.1|PACid:23594586	885	20	1071	10.4206	459.432	5.46234	Up	1.15261e-244	1.02914e-242	-	GO:0003676//nucleic acid binding	-	gi|224093630|ref|XP_002309945.1|/3.50334e-112/NAC domain protein, IPR003441 [Populus trichocarpa]
Eucgr.B00437.1|PACid:23565538	1641	2	106	0.561987	24.5229	5.44745	Up	3.00352e-25	3.07568e-24	-	-	-	gi|359491334|ref|XP_002267867.2|/1.51529e-97/PREDICTED: probable WRKY transcription factor 72 [Vitis vinifera]
Eucgr.H00157.1|PACid:23589498	636	13	684	9.42521	408.295	5.43694	Up	1.81049e-156	9.88661e-155	-	GO:0016740//transferase activity	-	gi|283136114|gb|ADB11376.1|/4.80993e-79/tau class glutathione transferase GSTU52 [Populus trichocarpa]
Eucgr.E01296.1|PACid:23578013	2751	2	105	0.335231	14.4902	5.43378	Up	5.37704e-25	5.46444e-24	-	GO:0032559	GO:0012501//programmed cell death;GO:0006950//response to stress	gi|224138292|ref|XP_002326566.1|/0/nbs-lrr resistance protein [Populus trichocarpa]
Eucgr.A02813.1|PACid:23564801	1395	6	312	1.98327	84.9093	5.41997	Up	5.42012e-72	1.3352e-70	GO:0044464//cell part	GO:0015291//secondary active transmembrane transporter activity	GO:0015893//drug transport	gi|255539553|ref|XP_002510841.1|/0/multidrug resistance pump, putative [Ricinus communis]
Eucgr.B02391.1|PACid:23567529	666	1	52	0.692358	29.6418	5.41997	Up	7.4477e-13	4.75588e-12	-	GO:0005488//binding	-	gi|170522968|gb|ACB20696.1|/3.32623e-41/putative cold-inducible protein [Camellia sinensis]
Eucgr.L00886.1|PACid:23606000	1947	3	155	0.710493	30.2232	5.41069	Up	2.5024e-36	3.42542e-35	-	-	-	gi|225437689|ref|XP_002279803.1|/0/PREDICTED: uncharacterized protein LOC100264112 [Vitis vinifera]
Eucgr.F00017.1|PACid:23580671	1005	11	568	5.04698	214.564	5.40985	Up	6.86816e-130	3.12655e-128	-	GO:0003824//catalytic activity	GO:0044238//primary metabolic process	gi|225458561|ref|XP_002282546.1|/6.93683e-139/PREDICTED: patatin-T5-like [Vitis vinifera]
Eucgr.C01107.1|PACid:23570686	396	7	361	8.15094	346.088	5.40803	Up	5.05266e-83	1.45447e-81	-	-	-	gi|315937290|gb|ADU56195.1|/2.11769e-14/hypothetical protein [Jatropha curcas]
Eucgr.D00024.1|PACid:23573819	882	75	3866	39.2101	1664.06	5.40734	Up	0	0	-	GO:0016829//lyase activity	-	gi|255568762|ref|XP_002525352.1|/6.86102e-76/glutathione s-transferase, putative [Ricinus communis]
Eucgr.H00556.1|PACid:23589912	1314	4	206	1.40368	59.5178	5.40603	Up	6.8518e-48	1.16705e-46	-	-	-	gi|224120352|ref|XP_002318308.1|/3.39424e-126/predicted protein [Populus trichocarpa]
Eucgr.E03356.1|PACid:23579705	1335	2	102	0.690802	29.0064	5.39196	Up	3.082e-24	3.0588e-23	-	-	-	gi|224116152|ref|XP_002317226.1|/6.38348e-96/predicted protein [Populus trichocarpa]
Eucgr.E00208.1|PACid:23576876	513	2	102	1.7977	75.4845	5.39196	Up	3.082e-24	3.05999e-23	-	-	-	gi|380706600|gb|AFD97530.1|/6.0554e-32/BAP1 [Vitis vinifera]
Eucgr.F01190.1|PACid:23581883	1482	1	51	0.31114	13.0646	5.39196	Up	1.33336e-12	8.40061e-12	GO:0005773//vacuole;GO:0031090//organelle membrane	-	-	gi|302142927|emb|CBI20222.3|/1.78472e-126/unnamed protein product [Vitis vinifera]
Eucgr.C01106.1|PACid:23570685	522	8	407	7.06682	296.005	5.38841	Up	2.72008e-93	8.66306e-92	-	-	-	gi|315937290|gb|ADU56195.1|/3.21374e-20/hypothetical protein [Jatropha curcas]
Eucgr.E04030.1|PACid:23580316	1290	1	50	0.35745	14.7148	5.36339	Up	2.3863e-12	1.48579e-11	-	-	-	gi|224118026|ref|XP_002331539.1|/3.01213e-103/predicted protein [Populus trichocarpa]
Eucgr.H03992.1|PACid:23593258	483	4	200	3.81872	157.202	5.36339	Up	2.2429e-46	3.6894e-45	-	-	GO:0006950//response to stress	gi|359477230|ref|XP_002271428.2|/6.87128e-53/PREDICTED: pathogenesis-related protein STH-2 [Vitis vinifera]
Eucgr.C00881.1|PACid:23570435	1563	1	50	0.295016	12.1447	5.36339	Up	2.3863e-12	1.48615e-11	GO:0043231//intracellular membrane-bounded organelle	GO:0016645//oxidoreductase activity, acting on the CH-NH group of donors;GO:0050662//coenzyme binding;GO:0016641//oxidoreductase activity, acting on the CH-NH2 group of donors, oxygen as acceptor	GO:0009690//cytokinin metabolic process	gi|224088035|ref|XP_002308300.1|/0/cytokinin oxidase [Populus trichocarpa]
Eucgr.H02317.1|PACid:23591621	522	28	1390	24.7339	1010.93	5.35304	Up	0	0	-	-	-	gi|224097242|ref|XP_002310889.1|/2.38336e-15/predicted protein [Populus trichocarpa]
Eucgr.I02705.1|PACid:23597491	765	1	49	0.602758	24.317	5.33424	Up	4.26924e-12	2.61404e-11	-	-	-	gi|357445673|ref|XP_003593114.1|/3.05472e-63/Auxin-induced protein 5NG4 [Medicago truncatula]
Eucgr.A01867.1|PACid:23563666	633	14	679	10.1983	407.231	5.31944	Up	7.44692e-154	3.98951e-152	-	GO:0008171//O-methyltransferase activity	-	gi|330375623|gb|AEC13057.1|/4.63066e-58/orcinol O-methyltransferase-like protein [Rosa chinensis]
Eucgr.K02614.1|PACid:23604213	699	2	97	1.31934	52.6829	5.31944	Up	5.63734e-23	5.38691e-22	GO:0031090//organelle membrane	-	GO:0051707//response to other organism;GO:0006952//defense response;GO:0002252	gi|167427545|gb|ABZ80409.1|/8.70173e-67/hairpin-inducing protein [Casuarina glauca]
Eucgr.L02143.1|PACid:23606931	738	1	48	0.624811	24.6922	5.30449	Up	7.63514e-12	4.60843e-11	-	GO:0016740//transferase activity	GO:0008152//metabolic process	gi|356560089|ref|XP_003548328.1|/8.88264e-97/PREDICTED: LOW QUALITY PROTEIN: probable NAD(P)H-dependent oxidoreductase 1-like [Glycine max]
Eucgr.C01299.1|PACid:23570883	546	27	1295	22.8022	900.434	5.30338	Up	1.09445e-291	1.20565e-289	-	-	-	gi|315937290|gb|ADU56195.1|/2.4018e-16/hypothetical protein [Jatropha curcas]
Eucgr.G02302.1|PACid:23587890	1053	68	3256	29.7773	1173.9	5.30095	Up	0	0	-	-	-	gi|224111638|ref|XP_002315928.1|/3.60407e-117/predicted protein [Populus trichocarpa]
Eucgr.F03208.1|PACid:23584247	996	29	1367	13.4259	521.056	5.27835	Up	2e-307	2.28224e-305	-	GO:0003824//catalytic activity;GO:0046914//transition metal ion binding	GO:0008152//metabolic process	gi|224061332|ref|XP_002300430.1|/2.34481e-147/gibberellin 2-oxidase [Populus trichocarpa]
Eucgr.B03865.1|PACid:23569285	1422	53	2492	17.1862	665.309	5.2747	Up	0	0	-	-	-	gi|225464653|ref|XP_002276715.1|/1.87438e-109/PREDICTED: UDP-glycosyltransferase 88A1-like [Vitis vinifera]
Eucgr.C00393.1|PACid:23569905	1134	1	47	0.406623	15.7347	5.27412	Up	1.36495e-11	8.13058e-11	GO:0030312//external encapsulating structure	GO:0004553//hydrolase activity, hydrolyzing O-glycosyl compounds	GO:0005975//carbohydrate metabolic process	gi|224145961|ref|XP_002336275.1|/7.29019e-119/predicted protein [Populus trichocarpa]
Eucgr.G00501.1|PACid:23586164	1440	1	47	0.320215	12.3911	5.27412	Up	1.36495e-11	8.13248e-11	-	GO:0016491//oxidoreductase activity;GO:0005506//iron ion binding	-	gi|225428606|ref|XP_002281226.1|/0/PREDICTED: allene oxide synthase, chloroplastic [Vitis vinifera]
Eucgr.E02899.1|PACid:23579354	1104	2	94	0.835345	32.3246	5.27412	Up	3.21666e-22	2.99723e-21	-	GO:0016706//oxidoreductase activity, acting on paired donors, with incorporation or reduction of molecular oxygen, 2-oxoglutarate as one donor, and incorporation of one atom each of oxygen into both donors;GO:0016701//oxidoreductase activity, acting on single donors with incorporation of molecular oxygen	GO:0051553	gi|225462507|ref|XP_002269087.1|/4.81545e-144/PREDICTED: protein SRG1 [Vitis vinifera]
Eucgr.G02849.1|PACid:23588602	2145	3	140	0.644909	24.7785	5.26385	Up	1.522e-32	1.89948e-31	GO:0044424//intracellular part	GO:0016840	GO:0006558//L-phenylalanine metabolic process	gi|255581751|ref|XP_002531677.1|/0/Phenylalanine ammonia-lyase, putative [Ricinus communis]
Eucgr.I02401.1|PACid:23597163	1491	7	325	2.16484	82.7524	5.25647	Up	6.03904e-74	1.53829e-72	GO:0043231//intracellular membrane-bounded organelle	GO:0017111//nucleoside-triphosphatase activity;GO:0032559	-	gi|255561048|ref|XP_002521536.1|/1.18754e-154/ATP binding protein, putative [Ricinus communis]
Eucgr.C00065.1|PACid:23569548	1611	15	693	4.29339	163.31	5.24935	Up	4.70194e-156	2.5621e-154	GO:0031410//cytoplasmic vesicle	GO:0016709//oxidoreductase activity, acting on paired donors, with incorporation or reduction of molecular oxygen, NADH or NADPH as one donor, and incorporation of one atom of oxygen;GO:0005506//iron ion binding	GO:0008152//metabolic process	gi|225462528|ref|XP_002266037.1|/0/PREDICTED: trans-cinnamate 4-monooxygenase [Vitis vinifera]
Eucgr.A00852.1|PACid:23562561	591	11	508	8.58242	326.326	5.24878	Up	9.1916e-115	3.68344e-113	-	GO:0046872//metal ion binding	GO:0000904//cell morphogenesis involved in differentiation;GO:0010038//response to metal ion	gi|359480974|ref|XP_002267554.2|/1.29256e-40/PREDICTED: calcium-binding allergen Bet v 3 [Vitis vinifera]
Eucgr.B02397.1|PACid:23567535	486	1	46	0.948786	35.9332	5.24309	Up	2.43918e-11	1.42722e-10	-	-	-	gi|255584784|ref|XP_002533110.1|/8.32442e-38/nucleic acid binding protein, putative [Ricinus communis]
Eucgr.B00254.1|PACid:23565326	1974	4	184	0.934367	35.3871	5.24309	Up	2.41702e-42	3.6698e-41	-	GO:0004672//protein kinase activity	-	gi|297733755|emb|CBI15002.3|/0/unnamed protein product [Vitis vinifera]
Eucgr.G03218.1|PACid:23589061	510	49	2253	44.3027	1677.13	5.24245	Up	0	0	-	-	-	gi|255543933|ref|XP_002513029.1|/2.68288e-16/protein with unknown function [Ricinus communis]
Eucgr.C04180.1|PACid:23573567	1029	19	869	8.51418	320.612	5.23481	Up	4.57858e-195	3.14895e-193	-	GO:0005488//binding	-	gi|255566953|ref|XP_002524459.1|/1.04691e-113/conserved hypothetical protein [Ricinus communis]
Eucgr.E04011.1|PACid:23580298	1818	108	4924	27.3927	1028.25	5.23026	Up	0	0	-	-	-	gi|255554813|ref|XP_002518444.1|/1.94274e-133/WRKY transcription factor, putative [Ricinus communis]
Eucgr.A02581.1|PACid:23564519	1227	13	589	4.88544	182.241	5.22121	Up	1.61337e-132	7.49186e-131	GO:0043234//protein complex;GO:0044444//cytoplasmic part	GO:0019787//small conjugating protein ligase activity	GO:0006950//response to stress;GO:0016567//protein ubiquitination;GO:0002252	gi|224140014|ref|XP_002323382.1|/7.53064e-149/predicted protein [Populus trichocarpa]
Eucgr.E00062.1|PACid:23576699	1734	4	181	1.06369	39.6282	5.21938	Up	1.37416e-41	2.0606e-40	GO:0016020//membrane	GO:0005249//voltage-gated potassium channel activity;GO:0005515//protein binding;GO:0005217//intracellular ligand-gated ion channel activity;GO:0000166//nucleotide binding	GO:0070838//divalent metal ion transport	gi|297842982|ref|XP_002889372.1|/0/ATCNGC10 [Arabidopsis lyrata subsp. lyrata]
Eucgr.B03079.1|PACid:23568324	1179	26	1174	10.1687	378.032	5.21631	Up	1.46109e-262	1.39776e-260	-	-	-	gi|359473025|ref|XP_003631233.1|/9.74625e-122/PREDICTED: uncharacterized protein LOC100266416 [Vitis vinifera]
Eucgr.B03635.1|PACid:23569015	300	14	631	21.5185	798.515	5.21367	Up	8.99914e-142	4.46396e-140	-	-	-	gi|255542255|ref|XP_002512191.1|/3.08999e-13/conserved hypothetical protein [Ricinus communis]
Eucgr.L01345.1|PACid:23606332	1584	35	1577	10.1887	377.965	5.21321	Up	0	0	-	GO:0016491//oxidoreductase activity	-	gi|356538019|ref|XP_003537502.1|/2.57584e-179/PREDICTED: laccase-14-like [Glycine max]
Eucgr.L02364.1|PACid:23607079	525	1	45	0.878305	32.5408	5.21138	Up	4.35704e-11	2.51129e-10	GO:0000325//plant-type vacuole	-	-	gi|255551569|ref|XP_002516830.1|/1.35727e-58/conserved hypothetical protein [Ricinus communis]
Eucgr.L03320.1|PACid:23607776	1263	1	45	0.365091	13.5265	5.21138	Up	4.35704e-11	2.51072e-10	-	-	-	gi|224109440|ref|XP_002333254.1|/1.11072e-102/predicted protein [Populus trichocarpa]
Eucgr.D00595.1|PACid:23574354	903	2	89	1.02129	37.4177	5.19526	Up	5.83598e-21	5.19078e-20	-	-	-	gi|225443590|ref|XP_002278661.1|/1.80735e-95/PREDICTED: NAC domain-containing protein 8 [Vitis vinifera]
Eucgr.F02650.1|PACid:23583500	1692	28	1245	7.63067	279.347	5.19411	Up	8.70244e-278	9.07586e-276	GO:0005576//extracellular region	GO:0046914//transition metal ion binding;GO:0016682//oxidoreductase activity, acting on diphenols and related substances as donors, oxygen as acceptor	GO:0009808//lignin metabolic process	gi|225462759|ref|XP_002272618.1|/0/PREDICTED: laccase-14-like [Vitis vinifera]
Eucgr.H00071.1|PACid:23589395	1548	20	883	5.9575	216.553	5.18387	Up	2.81292e-197	1.96111e-195	GO:0031410//cytoplasmic vesicle	GO:0004553//hydrolase activity, hydrolyzing O-glycosyl compounds	GO:0008152//metabolic process	gi|75296458|sp|Q7XSK0.2|BGL18_ORYSJ/0/RecName: Full=Beta-glucosidase 18; Short=Os4bglu18; Flags: Precursor
Eucgr.D01737.1|PACid:23575492	1032	5	217	2.23406	79.8279	5.15915	Up	2.29714e-49	4.01755e-48	-	-	-	gi|255537789|ref|XP_002509961.1|/2.29046e-76/ring finger protein, putative [Ricinus communis]
Eucgr.C01300.1|PACid:23570884	390	3	129	3.547	125.574	5.14579	Up	8.88316e-30	1.02843e-28	-	-	-	gi|315937290|gb|ADU56195.1|/3.3983e-20/hypothetical protein [Jatropha curcas]
Eucgr.H04879.1|PACid:23594234	1419	1	43	0.324954	11.5043	5.14579	Up	1.38842e-10	7.77531e-10	-	GO:0046872//metal ion binding;GO:0016491//oxidoreductase activity	-	gi|255563438|ref|XP_002522721.1|/6.81542e-136/cytochrome P450, putative [Ricinus communis]
Eucgr.D00582.1|PACid:23574341	510	12	515	10.8497	383.364	5.143	Up	3.16878e-115	1.27589e-113	GO:0043231//intracellular membrane-bounded organelle	-	-	gi|224116272|ref|XP_002331941.1|/2.10614e-45/predicted protein [Populus trichocarpa]
Eucgr.A02580.1|PACid:23564518	1227	42	1801	15.7837	557.242	5.1418	Up	0	0	GO:0044444//cytoplasmic part	GO:0019787//small conjugating protein ligase activity	GO:0006950//response to stress;GO:0016567//protein ubiquitination;GO:0002252	gi|224140014|ref|XP_002323382.1|/2.86828e-140/predicted protein [Populus trichocarpa]
Eucgr.D02484.1|PACid:23576394	1344	15	642	5.14632	181.347	5.13907	Up	3.0611e-143	1.53338e-141	-	GO:0016709//oxidoreductase activity, acting on paired donors, with incorporation or reduction of molecular oxygen, NADH or NADPH as one donor, and incorporation of one atom of oxygen	GO:0019758	gi|356548911|ref|XP_003542842.1|/2.74271e-139/PREDICTED: flavin-containing monooxygenase FMO GS-OX-like 3-like [Glycine max]
Eucgr.A00395.1|PACid:23562094	1038	24	1026	10.6615	375.254	5.13738	Up	5.37594e-228	4.39876e-226	-	GO:0016646//oxidoreductase activity, acting on the CH-NH group of donors, NAD or NADP as acceptor	GO:0000096//sulfur amino acid metabolic process	gi|224095250|ref|XP_002310366.1|/5.06608e-132/methylenetetrahydrofolate reductase [Populus trichocarpa]
Eucgr.F03622.1|PACid:23584754	807	8	342	4.5711	160.889	5.13738	Up	6.26508e-77	1.64868e-75	GO:0031981//nuclear lumen	-	-	gi|224083398|ref|XP_002307010.1|/1.86856e-29/predicted protein [Populus trichocarpa]
Eucgr.K03009.1|PACid:23604694	1644	3	128	0.841442	29.5585	5.13457	Up	1.58349e-29	1.8192e-28	GO:0005576//extracellular region	GO:0046914//transition metal ion binding;GO:0016682//oxidoreductase activity, acting on diphenols and related substances as donors, oxygen as acceptor	GO:0009808//lignin metabolic process	gi|297740273|emb|CBI30455.3|/0/unnamed protein product [Vitis vinifera]
Eucgr.H03449.1|PACid:23592751	525	15	637	13.1746	460.633	5.12779	Up	5.49624e-142	2.73704e-140	GO:0044464//cell part	GO:0016407//acetyltransferase activity	-	gi|225432710|ref|XP_002278864.1|/4.81621e-64/PREDICTED: uncharacterized N-acetyltransferase p20 [Vitis vinifera]
Eucgr.A01007.1|PACid:23562732	2883	7	297	1.11959	39.1099	5.12649	Up	6.5564e-67	1.52645e-65	GO:0016020//membrane	GO:0000166//nucleotide binding;GO:0042626//ATPase activity, coupled to transmembrane movement of substances	GO:0009734//auxin mediated signaling pathway;GO:0009606//tropism;GO:0009926//auxin polar transport;GO:0048588//developmental cell growth	gi|225437787|ref|XP_002273987.1|/0/PREDICTED: ABC transporter B family member 11 [Vitis vinifera]
Eucgr.A01832.1|PACid:23563630	1155	46	1947	18.3646	639.969	5.12301	Up	0	0	GO:0019866//organelle inner membrane;GO:0009526//plastid envelope;GO:0031224//intrinsic to membrane	GO:0015300//solute:solute antiporter activity	GO:0006862//nucleotide transport;GO:0046907//intracellular transport	gi|147802592|emb|CAN66307.1|/3.45599e-140/hypothetical protein VITISV_009087 [Vitis vinifera]
Eucgr.E03575.1|PACid:23579907	1254	7	295	2.57398	89.3098	5.11675	Up	2.08102e-66	4.80978e-65	-	GO:0004702//receptor signaling protein serine/threonine kinase activity;GO:0032559	GO:0006464//protein modification process	gi|255555035|ref|XP_002518555.1|/9.52039e-139/ATP binding protein, putative [Ricinus communis]
Eucgr.B03190.1|PACid:23568469	1557	1	42	0.296153	10.2408	5.11185	Up	2.47676e-10	1.3642e-09	-	-	-	gi|255542142|ref|XP_002512135.1|/0/conserved hypothetical protein [Ricinus communis]
Eucgr.K02612.1|PACid:23604211	699	3	126	1.97901	68.4334	5.11185	Up	5.0291e-29	5.70047e-28	GO:0031090//organelle membrane;GO:0009536//plastid	-	GO:0010260//organ senescence;GO:0006952//defense response;GO:0002252;GO:0051707//response to other organism	gi|167427545|gb|ABZ80409.1|/5.45042e-69/hairpin-inducing protein [Casuarina glauca]
Eucgr.F04407.1|PACid:23585676	1401	8	336	2.63303	91.0492	5.11185	Up	2.00362e-75	5.17626e-74	-	GO:0004672//protein kinase activity;GO:0000166//nucleotide binding	-	gi|255560609|ref|XP_002521318.1|/3.91719e-144/Protein kinase APK1B, chloroplast precursor, putative [Ricinus communis]
Eucgr.I02483.1|PACid:23597268	1911	59	2468	14.2363	490.297	5.10601	Up	0	0	-	GO:0016301//kinase activity	-	gi|255585146|ref|XP_002533278.1|/0/BRASSINOSTEROID INSENSITIVE 1-associated receptor kinase 1 precursor, putative [Ricinus communis]
Eucgr.C02816.1|PACid:23572274	2007	7	291	1.60826	55.0453	5.09705	Up	2.09458e-65	4.76325e-64	GO:0031224//intrinsic to membrane	GO:0015301//anion:anion antiporter activity	GO:0006811//ion transport	gi|225430194|ref|XP_002282436.1|/0/PREDICTED: boron transporter 4 [Vitis vinifera]
Eucgr.K01437.1|PACid:23602957	729	19	788	12.018	410.368	5.09365	Up	9.88716e-175	6.16663e-173	GO:0043231//intracellular membrane-bounded organelle	-	-	gi|255561156|ref|XP_002521590.1|/4.17791e-83/conserved hypothetical protein [Ricinus communis]
Eucgr.I01537.1|PACid:23596148	507	3	124	2.72846	92.8514	5.08876	Up	1.59609e-28	1.79477e-27	-	-	-	gi|255546716|ref|XP_002514417.1|/2.21517e-39/conserved hypothetical protein [Ricinus communis]
Eucgr.E03405.1|PACid:23579747	1377	1	41	0.334866	11.3038	5.07708	Up	4.41604e-10	2.39045e-09	GO:0043231//intracellular membrane-bounded organelle	GO:0003824//catalytic activity	-	gi|255560820|ref|XP_002521423.1|/2.38475e-162/Rotenone-insensitive NADH-ubiquinone oxidoreductase, mitochondrial precursor, putative [Ricinus communis]
Eucgr.C01442.1|PACid:23571010	1281	1	41	0.359961	12.1509	5.07708	Up	4.41604e-10	2.38994e-09	GO:0043231//intracellular membrane-bounded organelle;GO:0044444//cytoplasmic part;GO:0016020//membrane	GO:0005488//binding	-	gi|225445541|ref|XP_002285283.1|/1.4237e-121/PREDICTED: probable clathrin assembly protein At4g32285-like isoform 1 [Vitis vinifera]
Eucgr.D00697.1|PACid:23574467	987	1	41	0.467184	15.7704	5.07708	Up	4.41604e-10	2.38943e-09	-	-	-	gi|359496338|ref|XP_002265624.2|/3.62267e-124/PREDICTED: uncharacterized protein LOC100258152 [Vitis vinifera]
Eucgr.G02364.1|PACid:23587977	279	2	82	3.30545	111.58	5.07708	Up	3.3419e-19	2.78459e-18	-	-	-	-
Eucgr.B02399.1|PACid:23567537	522	10	409	8.83353	297.459	5.07356	Up	3.41092e-91	1.07158e-89	-	GO:0005488//binding	-	gi|170522968|gb|ACB20696.1|/9.92095e-46/putative cold-inducible protein [Camellia sinensis]
Eucgr.E00815.1|PACid:23577537	456	5	204	5.05603	169.84	5.07003	Up	4.18346e-46	6.85048e-45	GO:0044464//cell part	-	GO:0006950//response to stress;GO:0009699//phenylpropanoid biosynthetic process	gi|224075048|ref|XP_002304535.1|/7.73366e-66/predicted protein [Populus trichocarpa]
Eucgr.K01412.1|PACid:23602931	2067	5	202	1.11541	37.101	5.05581	Up	1.32559e-45	2.14309e-44	-	GO:0016301//kinase activity	-	gi|359475622|ref|XP_003631717.1|/2.4054e-159/PREDICTED: wall-associated receptor kinase-like 10-like, partial [Vitis vinifera]
Eucgr.D01922.1|PACid:23575715	1179	1	40	0.391103	12.8802	5.04146	Up	7.86976e-10	4.1817e-09	GO:0044464//cell part	GO:0022857//transmembrane transporter activity	GO:0006810//transport	gi|225426773|ref|XP_002276226.1|/3.34198e-130/PREDICTED: multidrug and toxin extrusion protein 1-like [Vitis vinifera]
Eucgr.H02665.1|PACid:23591987	921	15	600	7.50994	247.324	5.04146	Up	1.01988e-132	4.75329e-131	-	-	-	-
Eucgr.H02920.1|PACid:23592253	1050	1	40	0.439153	14.4626	5.04146	Up	7.86976e-10	4.18083e-09	-	GO:0016740//transferase activity	-	gi|359491108|ref|XP_003634222.1|/1.68622e-74/PREDICTED: omega-hydroxypalmitate O-feruloyl transferase-like [Vitis vinifera]
Eucgr.K03007.1|PACid:23604692	774	19	760	11.3192	372.776	5.04146	Up	1.01242e-167	6.04765e-166	-	-	-	gi|225440562|ref|XP_002276542.1|/4.36806e-57/PREDICTED: uncharacterized protein LOC100246012 [Vitis vinifera]
Eucgr.B03032.1|PACid:23568261	993	1	40	0.464361	15.2927	5.04146	Up	7.86976e-10	4.17996e-09	GO:0043231//intracellular membrane-bounded organelle	-	-	gi|225423925|ref|XP_002278939.1|/3.39315e-122/PREDICTED: probable carboxylesterase 6-like [Vitis vinifera]
Eucgr.E03215.1|PACid:23579581	744	9	358	5.57795	182.677	5.03342	Up	1.11371e-79	3.06384e-78	GO:0044464//cell part	-	-	gi|255635625|gb|ACU18162.1|/1.03965e-68/unknown [Glycine max]
Eucgr.J02048.1|PACid:23600090	792	28	1111	16.3019	532.554	5.02982	Up	3.3887e-244	3.01511e-242	GO:0044464//cell part	-	GO:0007047//cellular cell wall organization	gi|255584757|ref|XP_002533097.1|/1.17233e-137/Alpha-expansin 4 precursor, putative [Ricinus communis]
Eucgr.G03344.1|PACid:23589212	975	5	198	2.36467	77.0966	5.02696	Up	1.32906e-44	2.10852e-43	GO:0043229//intracellular organelle	GO:0016491//oxidoreductase activity;GO:0048037//cofactor binding	GO:0009987//cellular process;GO:0008152//metabolic process	gi|298205085|emb|CBI40606.3|/2.81468e-121/unnamed protein product [Vitis vinifera]
Eucgr.B03985.1|PACid:23569439	1032	7	276	3.12769	101.532	5.0207	Up	1.19299e-61	2.57709e-60	GO:0043231//intracellular membrane-bounded organelle	GO:0003676//nucleic acid binding	GO:0009725//response to hormone stimulus;GO:0006970//response to osmotic stress;GO:0051707//response to other organism	gi|224099087|ref|XP_002311369.1|/7.81762e-101/predicted protein [Populus trichocarpa]
Eucgr.F00114.2|PACid:23580775	834	6	235	3.31734	106.974	5.01108	Up	1.2514e-52	2.32781e-51	-	-	-	gi|302398685|gb|ADL36637.1|/4.19341e-56/C2H2L domain class transcription factor [Malus x domestica]
Eucgr.F00629.1|PACid:23581338	891	1	39	0.51752	16.6173	5.00493	Up	1.40171e-09	7.3288e-09	-	-	-	gi|356552737|ref|XP_003544719.1|/2.20433e-138/PREDICTED: pirin-like protein-like [Glycine max]
Eucgr.J02003.1|PACid:23600044	1332	2	78	0.692358	22.2313	5.00493	Up	3.357e-18	2.67624e-17	GO:0043234//protein complex	GO:0043169//cation binding;GO:0004721//phosphoprotein phosphatase activity	GO:0009725//response to hormone stimulus;GO:0006464//protein modification process;GO:0006950//response to stress	gi|224106389|ref|XP_002314150.1|/2.83006e-128/predicted protein [Populus trichocarpa]
Eucgr.I00059.4|PACid:23594590	882	1	39	0.522801	16.7869	5.00493	Up	1.40171e-09	7.32579e-09	-	-	-	gi|224093630|ref|XP_002309945.1|/2.25767e-111/NAC domain protein, IPR003441 [Populus trichocarpa]
Eucgr.K00267.1|PACid:23601723	546	1	39	0.844524	27.1173	5.00493	Up	1.40171e-09	7.32729e-09	-	-	-	gi|225470749|ref|XP_002267610.1|/3.30512e-66/PREDICTED: uncharacterized protein LOC100251502 [Vitis vinifera]
Eucgr.G01247.1|PACid:23586861	630	5	195	3.6596	117.508	5.00493	Up	7.47906e-44	1.17048e-42	-	-	-	gi|225458814|ref|XP_002285260.1|/1.02526e-41/PREDICTED: zinc finger protein ZAT10-like [Vitis vinifera]
Eucgr.G02376.1|PACid:23587986	1266	1	39	0.364226	11.6951	5.00493	Up	1.40171e-09	7.32428e-09	-	-	-	gi|225430555|ref|XP_002285593.1|/8.34222e-66/PREDICTED: aspartic proteinase nepenthesin-2 [Vitis vinifera]
Eucgr.I01882.1|PACid:23596590	1062	8	311	3.47352	111.176	5.0003	Up	3.63306e-69	8.67265e-68	GO:0043231//intracellular membrane-bounded organelle	GO:0008194//UDP-glycosyltransferase activity	-	gi|255552756|ref|XP_002517421.1|/1.53067e-123/transferase, transferring glycosyl groups, putative [Ricinus communis]
Eucgr.C03549.1|PACid:23572941	987	4	154	1.86873	59.235	4.98632	Up	8.10032e-35	1.07136e-33	GO:0042579//microbody	GO:0016628//oxidoreductase activity, acting on the CH-CH group of donors, NAD or NADP as acceptor	GO:0006633//fatty acid biosynthetic process;GO:0006950//response to stress;GO:0009694//jasmonic acid metabolic process;GO:0042221//response to chemical stimulus;GO:0051707//response to other organism	gi|63029722|gb|AAY27752.1|/3.63109e-116/12-oxophytodienoate reductase [Hevea brasiliensis]
Eucgr.H03446.1|PACid:23592748	564	82	3149	67.0408	2119.67	4.98266	Up	0	0	-	GO:0016407//acetyltransferase activity	GO:0009725//response to hormone stimulus	gi|224111148|ref|XP_002315763.1|/1.16257e-56/predicted protein [Populus trichocarpa]
Eucgr.I01671.1|PACid:23596326	1350	23	880	7.85595	247.471	4.97733	Up	1.02157e-192	6.96939e-191	GO:0031224//intrinsic to membrane	GO:0005275//amine transmembrane transporter activity	GO:0009628//response to abiotic stimulus;GO:0006865//amino acid transport	gi|225452181|ref|XP_002265308.1|/0/PREDICTED: lysine histidine transporter 1 [Vitis vinifera]
Eucgr.G01034.1|PACid:23586638	375	4	153	4.91851	154.894	4.97692	Up	1.44009e-34	1.89384e-33	GO:0009532//plastid stroma;GO:0016020//membrane;GO:0042579//microbody	GO:0016646//oxidoreductase activity, acting on the CH-NH group of donors, NAD or NADP as acceptor;GO:0046914//transition metal ion binding;GO:0016655//oxidoreductase activity, acting on NADH or NADPH, quinone or similar compound as acceptor	GO:0006952//defense response;GO:0006970//response to osmotic stress;GO:0008152//metabolic process	gi|225465847|ref|XP_002264859.1|/1.26606e-35/PREDICTED: NADPH:quinone oxidoreductase [Vitis vinifera]
Eucgr.L03642.1|PACid:23607967	651	1	38	0.708311	22.1604	4.96746	Up	2.49522e-09	1.28119e-08	-	GO:0003677//DNA binding;GO:0001071//nucleic acid binding transcription factor activity;GO:0035251//UDP-glucosyltransferase activity	GO:0006351//transcription, DNA-dependent	gi|255555361|ref|XP_002518717.1|/1.4276e-73/UDP-glucosyltransferase, putative [Ricinus communis]
Eucgr.K00749.1|PACid:23602205	963	1	38	0.478827	14.9807	4.96746	Up	2.49522e-09	1.28145e-08	-	GO:0043169//cation binding;GO:0019842//vitamin binding;GO:0016641//oxidoreductase activity, acting on the CH-NH2 group of donors, oxygen as acceptor	GO:0003006//developmental process involved in reproduction;GO:0009692	gi|148353859|emb|CAN85571.1|/3.22895e-154/ACC oxidase 3 [Hevea brasiliensis]
Eucgr.I02608.1|PACid:23597380	735	1	38	0.627361	19.6278	4.96746	Up	2.49522e-09	1.28171e-08	-	-	-	gi|296088793|emb|CBI38243.3|/5.01546e-84/unnamed protein product [Vitis vinifera]
Eucgr.K01342.1|PACid:23602856	747	59	2234	36.4197	1135.37	4.9623	Up	0	0	-	-	-	gi|224086347|ref|XP_002307857.1|/2.29784e-07/predicted protein [Populus trichocarpa]
Eucgr.I01876.1|PACid:23596579	567	6	227	4.87947	151.991	4.96112	Up	1.2481e-50	2.2288e-49	-	GO:0046872//metal ion binding	GO:0009743//response to carbohydrate stimulus;GO:0009725//response to hormone stimulus	gi|388502980|gb|AFK39556.1|/3.31409e-59/unknown [Medicago truncatula]
Eucgr.B02760.1|PACid:23567976	2004	11	414	2.53104	78.4291	4.95359	Up	3.34484e-91	1.05212e-89	-	-	-	gi|359481698|ref|XP_002277149.2|/0/PREDICTED: DUF246 domain-containing protein At1g04910 [Vitis vinifera]
Eucgr.F03340.1|PACid:23584404	333	2	75	2.76943	85.5051	4.94835	Up	1.88827e-17	1.46586e-16	-	-	-	gi|255583867|ref|XP_002532684.1|/3.75903e-19/conserved hypothetical protein [Ricinus communis]
Eucgr.E04029.1|PACid:23580315	1299	2	75	0.709946	21.9193	4.94835	Up	1.88827e-17	1.46631e-16	-	-	-	gi|255554831|ref|XP_002518453.1|/6.11492e-112/conserved hypothetical protein [Ricinus communis]
Eucgr.B00556.1|PACid:23565677	3213	54	2005	7.74975	236.907	4.93403	Up	0	0	GO:0043231//intracellular membrane-bounded organelle;GO:0016020//membrane;GO:0031410//cytoplasmic vesicle	GO:0004672//protein kinase activity;GO:0016787//hydrolase activity;GO:0032559	GO:0006464//protein modification process;GO:0007167//enzyme linked receptor protein signaling pathway	gi|255547303|ref|XP_002514709.1|/0/Brassinosteroid LRR receptor kinase precursor, putative [Ricinus communis]
Eucgr.F02313.1|PACid:23583116	1089	10	371	4.23425	129.336	4.93288	Up	1.07267e-81	3.02618e-80	-	-	-	gi|255538218|ref|XP_002510174.1|/3.12585e-95/serine-threonine protein kinase, plant-type, putative [Ricinus communis]
Eucgr.F04333.1|PACid:23585589	615	2	74	1.49955	45.6806	4.92898	Up	3.35604e-17	2.59027e-16	-	-	-	gi|255558612|ref|XP_002520331.1|/5.16482e-27/conserved hypothetical protein [Ricinus communis]
Eucgr.C02808.1|PACid:23572265	2043	1	37	0.225702	6.87556	4.92898	Up	4.4392e-09	2.23869e-08	-	GO:0004871//signal transducer activity;GO:0004674//protein serine/threonine kinase activity;GO:0000166//nucleotide binding	GO:0009987//cellular process	gi|359476110|ref|XP_003631790.1|/1.53682e-158/PREDICTED: LOW QUALITY PROTEIN: putative G-type lectin S-receptor-like serine/threonine-protein kinase At1g61610-like [Vitis vinifera]
Eucgr.J00105.1|PACid:23597774	981	2	74	0.940082	28.6377	4.92898	Up	3.35604e-17	2.58948e-16	GO:0043231//intracellular membrane-bounded organelle	GO:0003676//nucleic acid binding	GO:0006355//regulation of transcription, DNA-dependent;GO:0009908//flower development	gi|225439709|ref|XP_002272768.1|/1.47008e-93/PREDICTED: transcription elongation factor A protein 3 [Vitis vinifera]
Eucgr.A00536.1|PACid:23562251	948	50	1831	24.3202	733.255	4.91409	Up	0	0	GO:0019866//organelle inner membrane;GO:0031224//intrinsic to membrane	-	GO:0046907//intracellular transport	gi|224139144|ref|XP_002322991.1|/6.56275e-152/predicted protein [Populus trichocarpa]
Eucgr.D01914.1|PACid:23575707	996	2	73	0.925924	27.8252	4.90935	Up	5.96276e-17	4.5607e-16	GO:0043231//intracellular membrane-bounded organelle	-	-	gi|224053955|ref|XP_002298056.1|/6.90193e-107/predicted protein [Populus trichocarpa]
Eucgr.H03594.1|PACid:23592893	360	4	146	5.12345	153.966	4.90935	Up	8.0462e-33	1.01362e-31	GO:0030312//external encapsulating structure	-	-	gi|334185123|ref|NP_001189822.1|/2.52769e-15/heavy-metal-associated domain-containing protein [Arabidopsis thaliana]
Eucgr.I00056.1|PACid:23594584	846	2	73	1.0901	32.7588	4.90935	Up	5.96276e-17	4.56207e-16	-	-	-	gi|171452372|dbj|BAG15877.1|/7.48696e-101/nam-like protein [Bruguiera gymnorhiza]
Eucgr.A02854.1|PACid:23564850	1005	8	291	3.67053	109.926	4.90441	Up	3.5619e-64	7.95783e-63	-	GO:0004091//carboxylesterase activity	-	gi|224136894|ref|XP_002322442.1|/3.85076e-97/predicted protein [Populus trichocarpa]
Eucgr.A00920.1|PACid:23562639	1422	8	290	2.59415	77.4236	4.89944	Up	6.32206e-64	1.40997e-62	-	GO:0016757//transferase activity, transferring glycosyl groups	-	gi|224102589|ref|XP_002334159.1|/8.05537e-145/predicted protein [Populus trichocarpa]
Eucgr.F03931.1|PACid:23585134	1536	1	36	0.300202	8.89787	4.88945	Up	7.89284e-09	3.90985e-08	-	-	-	gi|359486629|ref|XP_002278924.2|/5.34814e-166/PREDICTED: putative UPF0481 protein At3g02645-like [Vitis vinifera]
Eucgr.E00059.1|PACid:23576696	1722	1	36	0.267776	7.93678	4.88945	Up	7.89284e-09	3.91061e-08	GO:0016020//membrane	GO:0005249//voltage-gated potassium channel activity;GO:0005515//protein binding;GO:0005217//intracellular ligand-gated ion channel activity;GO:0000166//nucleotide binding	GO:0070838//divalent metal ion transport	gi|297842982|ref|XP_002889372.1|/0/ATCNGC10 [Arabidopsis lyrata subsp. lyrata]
Eucgr.K02940.1|PACid:23604606	1683	9	321	2.46583	72.4095	4.87603	Up	1.91102e-70	4.6182e-69	-	-	-	gi|259121399|gb|ACV92019.1|/1.94983e-124/WRKY transcription factor 17 [(Populus tomentosa x P. bolleana) x P. tomentosa]
Eucgr.E03586.1|PACid:23579915	2016	5	178	1.14363	33.52	4.87334	Up	1.30586e-39	1.89887e-38	-	-	-	gi|224076544|ref|XP_002304959.1|/0/predicted protein [Populus trichocarpa]
Eucgr.B02400.1|PACid:23567538	1269	2	71	0.72673	21.2408	4.86928	Up	1.88035e-16	1.40982e-15	-	-	-	gi|225435068|ref|XP_002281433.1|/4.21988e-126/PREDICTED: uncharacterized protein LOC100245073 [Vitis vinifera]
Eucgr.F01730.1|PACid:23582465	1482	2	71	0.622281	18.188	4.86928	Up	1.88035e-16	1.41023e-15	GO:0043231//intracellular membrane-bounded organelle;GO:0031224//intrinsic to membrane	-	-	gi|224061917|ref|XP_002300663.1|/0/lysine/histidine transporter [Populus trichocarpa]
Eucgr.E02958.1|PACid:23579397	891	9	319	4.65768	135.921	4.86702	Up	6.01318e-70	1.44629e-68	GO:0043231//intracellular membrane-bounded organelle	GO:0003676//nucleic acid binding	-	gi|323388627|gb|ADX60118.1|/1.9764e-54/MYB-RELATED transcription factor [Zea mays]
Eucgr.I01087.1|PACid:23595597	1797	21	736	5.3886	155.491	4.85077	Up	2.83122e-159	1.59394e-157	-	-	-	gi|255573073|ref|XP_002527466.1|/0/Indole-3-acetic acid-amido synthetase GH3.3, putative [Ricinus communis]
Eucgr.L03402.1|PACid:23607829	1773	2	70	0.520147	14.9887	4.84881	Up	3.33736e-16	2.47814e-15	-	GO:0004674//protein serine/threonine kinase activity;GO:0000166//nucleotide binding	GO:0043170	gi|87162779|gb|ABD28574.1|/1.63698e-153/Protein kinase; Peptidoglycan-binding LysM [Medicago truncatula]
Eucgr.E01659.1|PACid:23578346	1068	1	35	0.431751	12.4415	4.84881	Up	1.40242e-08	6.83012e-08	-	-	-	gi|255571059|ref|XP_002526480.1|/4.36124e-110/pentatricopeptide repeat-containing protein, putative [Ricinus communis]
Eucgr.F00202.1|PACid:23580870	1398	1	35	0.329836	9.50464	4.84881	Up	1.40242e-08	6.82881e-08	-	GO:0016740//transferase activity	-	gi|359492019|ref|XP_002284916.2|/1.02305e-160/PREDICTED: uncharacterized acetyltransferase At3g50280-like [Vitis vinifera]
Eucgr.C03563.1|PACid:23572958	2274	9	313	1.82497	52.2551	4.83962	Up	1.86955e-68	4.42964e-67	GO:0016020//membrane	GO:0005216//ion channel activity	GO:0009612//response to mechanical stimulus	gi|224068408|ref|XP_002326113.1|/0/predicted protein [Populus trichocarpa]
Eucgr.I00451.1|PACid:23595002	1629	7	243	1.98144	56.6318	4.83699	Up	2.02844e-53	3.80943e-52	-	GO:0046914//transition metal ion binding;GO:0016682//oxidoreductase activity, acting on diphenols and related substances as donors, oxygen as acceptor	GO:0008152//metabolic process	gi|224081180|ref|XP_002306323.1|/0/predicted protein [Populus trichocarpa]
Eucgr.L01682.1|PACid:23606592	1029	15	519	6.72172	191.481	4.83223	Up	1.62478e-112	6.322e-111	GO:0031410//cytoplasmic vesicle	GO:0042578//phosphoric ester hydrolase activity;GO:0004672//protein kinase activity;GO:0004620//phospholipase activity;GO:0000166//nucleotide binding	GO:0007165//signal transduction;GO:0044238//primary metabolic process	gi|359480853|ref|XP_002277922.2|/8.27597e-119/PREDICTED: PI-PLC X domain-containing protein At5g67130-like [Vitis vinifera]
Eucgr.B02210.1|PACid:23567308	975	4	138	1.89173	53.734	4.82805	Up	7.90282e-31	9.39734e-30	GO:0019866//organelle inner membrane;GO:0043231//intracellular membrane-bounded organelle;GO:0031224//intrinsic to membrane	-	GO:0006810//transport;GO:0009987//cellular process	gi|225432128|ref|XP_002274536.1|/5.27145e-144/PREDICTED: solute carrier family 25 member 44 [Vitis vinifera]
Eucgr.J02116.1|PACid:23600183	570	2	69	1.61793	45.9567	4.82805	Up	5.92118e-16	4.34852e-15	-	-	-	gi|302143750|emb|CBI22611.3|/1.02094e-23/unnamed protein product [Vitis vinifera]
Eucgr.A02852.1|PACid:23564848	1005	5	172	2.29408	64.9736	4.82387	Up	4.06252e-38	5.73372e-37	-	GO:0004091//carboxylesterase activity	-	gi|224136894|ref|XP_002322442.1|/3.85076e-97/predicted protein [Populus trichocarpa]
Eucgr.I02165.1|PACid:23596892	927	33	1128	16.4149	461.96	4.81469	Up	2.63622e-242	2.3293e-240	-	-	-	gi|225441963|ref|XP_002263215.1|/3.91801e-77/PREDICTED: RING-H2 finger protein ATL60-like [Vitis vinifera]
Eucgr.J02091.1|PACid:23600144	1986	16	546	3.71489	104.373	4.81229	Up	4.93974e-118	2.04726e-116	-	-	-	gi|255588826|ref|XP_002534730.1|/2.45719e-145/protein binding protein, putative [Ricinus communis]
Eucgr.F00084.1|PACid:23580741	828	23	782	12.8086	358.551	4.80699	Up	2.59692e-168	1.55491e-166	-	-	-	gi|255538050|ref|XP_002510090.1|/2.63264e-42/conserved hypothetical protein [Ricinus communis]
Eucgr.G00388.1|PACid:23586058	729	1	34	0.632524	17.7062	4.80699	Up	2.49016e-08	1.19201e-07	GO:0043231//intracellular membrane-bounded organelle	GO:0003676//nucleic acid binding;GO:0001071//nucleic acid binding transcription factor activity	GO:0000160//two-component signal transduction system (phosphorelay);GO:0009743//response to carbohydrate stimulus;GO:0006351//transcription, DNA-dependent	gi|224137172|ref|XP_002327054.1|/3.70271e-39/AP2/ERF domain-containing transcription factor [Populus trichocarpa]
Eucgr.K02551.1|PACid:23604154	987	1	34	0.467184	13.0779	4.80699	Up	2.49016e-08	1.19178e-07	-	GO:0003824//catalytic activity	-	gi|149349506|gb|ABR24113.1|/2.13864e-100/eugenol synthase 1 [Clarkia breweri]
Eucgr.B00755.1|PACid:23565899	1956	2	68	0.471483	13.1982	4.80699	Up	1.05015e-15	7.63298e-15	GO:0016020//membrane	GO:0004672//protein kinase activity;GO:0032559	GO:0006464//protein modification process	gi|297734240|emb|CBI15487.3|/0/unnamed protein product [Vitis vinifera]
Eucgr.A00611.1|PACid:23562320	513	1	34	0.89885	25.1615	4.80699	Up	2.49016e-08	1.19156e-07	-	-	-	gi|225439528|ref|XP_002263502.1|/6.17976e-77/PREDICTED: uncharacterized protein At5g01610 [Vitis vinifera]
Eucgr.F01390.1|PACid:23582069	1533	9	306	2.7071	75.7799	4.80699	Up	1.0266e-66	2.38793e-65	-	GO:0016491//oxidoreductase activity;GO:0005506//iron ion binding	-	gi|224105979|ref|XP_002333744.1|/0/cytochrome P450 [Populus trichocarpa]
Eucgr.K00955.1|PACid:23602416	1080	1	34	0.426954	11.9517	4.80699	Up	2.49016e-08	1.19133e-07	-	GO:0005515//protein binding;GO:0008171//O-methyltransferase activity	GO:0006730//one-carbon metabolic process	gi|225447211|ref|XP_002277476.1|/4.55915e-131/PREDICTED: (RS)-norcoclaurine 6-O-methyltransferase [Vitis vinifera]
Eucgr.G02100.1|PACid:23587682	714	12	407	7.74975	216.407	4.80345	Up	2.95574e-88	9.05111e-87	GO:0016020//membrane	-	GO:0006950//response to stress	gi|359472607|ref|XP_002281061.2|/2.07286e-55/PREDICTED: protein PLANT CADMIUM RESISTANCE 2 [Vitis vinifera]
Eucgr.K00747.1|PACid:23602204	963	12	404	5.74592	159.269	4.79278	Up	1.64254e-87	4.96411e-86	-	GO:0043169//cation binding;GO:0019842//vitamin binding;GO:0016641//oxidoreductase activity, acting on the CH-NH2 group of donors, oxygen as acceptor	GO:0003006//developmental process involved in reproduction;GO:0009692	gi|148353859|emb|CAN85571.1|/2.92046e-155/ACC oxidase 3 [Hevea brasiliensis]
Eucgr.D01619.1|PACid:23575370	1617	8	269	2.28131	63.1564	4.79099	Up	1.05683e-58	2.15662e-57	-	GO:0016491//oxidoreductase activity	-	gi|224115654|ref|XP_002317089.1|/0/predicted protein [Populus trichocarpa]
Eucgr.I00099.1|PACid:23594621	882	10	335	5.22801	144.195	4.78562	Up	9.72332e-73	2.42578e-71	-	GO:0003676//nucleic acid binding	-	gi|224093630|ref|XP_002309945.1|/7.01818e-113/NAC domain protein, IPR003441 [Populus trichocarpa]
Eucgr.L03199.1|PACid:23607691	879	37	1225	19.4096	529.081	4.76864	Up	1.2723e-261	1.2126e-259	-	GO:0017111//nucleoside-triphosphatase activity;GO:0032559	-	gi|255552796|ref|XP_002517441.1|/1.11138e-118/ATP binding protein, putative [Ricinus communis]
Eucgr.J02239.1|PACid:23600332	345	1	33	1.33655	36.3136	4.76392	Up	4.41834e-08	2.06565e-07	-	-	-	gi|255560904|ref|XP_002521465.1|/8.82234e-21/conserved hypothetical protein [Ricinus communis]
Eucgr.F00267.1|PACid:23580953	1038	10	330	4.44229	120.696	4.76392	Up	1.69166e-71	4.13523e-70	-	GO:0003824//catalytic activity	GO:0044238//primary metabolic process	gi|224065108|ref|XP_002301674.1|/7.102e-118/predicted protein [Populus trichocarpa]
Eucgr.B00786.1|PACid:23565916	804	1	33	0.57352	15.5823	4.76392	Up	4.41834e-08	2.06603e-07	GO:0044464//cell part	GO:0016772//transferase activity, transferring phosphorus-containing groups	-	gi|297734240|emb|CBI15487.3|/3.97691e-48/unnamed protein product [Vitis vinifera]
Eucgr.E00204.1|PACid:23576873	528	1	33	0.873315	23.7277	4.76392	Up	4.41834e-08	2.06679e-07	-	-	-	gi|224067852|ref|XP_002302565.1|/8.42998e-32/predicted protein [Populus trichocarpa]
Eucgr.K01588.1|PACid:23603101	1056	1	33	0.436657	11.8638	4.76392	Up	4.41834e-08	2.06641e-07	-	GO:0016301//kinase activity	-	gi|357445759|ref|XP_003593157.1|/4.50796e-51/Somatic embryogenesis receptor-like kinase-like protein [Medicago truncatula]
Eucgr.H04910.1|PACid:23594266	1980	3	99	0.698652	18.9821	4.76392	Up	2.76796e-22	2.58482e-21	-	GO:0004674//protein serine/threonine kinase activity;GO:0000166//nucleotide binding	GO:0009987//cellular process	gi|359477044|ref|XP_002275760.2|/0/PREDICTED: G-type lectin S-receptor-like serine/threonine-protein kinase RLK1-like [Vitis vinifera]
Eucgr.B03080.1|PACid:23568325	1209	95	3114	36.2328	977.839	4.75423	Up	0	0	-	-	-	gi|359473025|ref|XP_003631233.1|/3.02047e-118/PREDICTED: uncharacterized protein LOC100266416 [Vitis vinifera]
Eucgr.B03066.1|PACid:23568303	471	10	324	9.79003	261.155	4.73745	Up	5.19582e-70	1.25088e-68	GO:0044444//cytoplasmic part	GO:0047429//nucleoside-triphosphate diphosphatase activity	GO:0033554//cellular response to stress	gi|224099289|ref|XP_002311425.1|/1.36226e-39/predicted protein [Populus trichocarpa]
Eucgr.B03728.1|PACid:23569119	651	12	388	8.49973	226.269	4.73448	Up	1.5251e-83	4.44549e-82	-	-	-	gi|224059746|ref|XP_002299983.1|/9.59806e-62/predicted protein [Populus trichocarpa]
Eucgr.C03301.1|PACid:23572739	801	118	3813	67.9288	1807.21	4.7336	Up	0	0	-	-	-	gi|225444663|ref|XP_002277157.1|/2.48553e-34/PREDICTED: protein TIFY 10A [Vitis vinifera]
Eucgr.H01279.1|PACid:23590711	894	14	452	7.22097	191.945	4.73235	Up	4.53774e-97	1.49963e-95	-	GO:0016787//hydrolase activity	GO:0006281//DNA repair	gi|255561124|ref|XP_002521574.1|/2.41854e-68/DNA-3-methyladenine glycosylase, putative [Ricinus communis]
Eucgr.I00098.1|PACid:23594620	315	7	226	10.2469	272.378	4.73235	Up	3.3659e-49	5.87463e-48	-	GO:0003676//nucleic acid binding	-	gi|148615629|gb|ABQ96643.1|/7.46539e-20/NAC domain protein [Citrus sinensis]
Eucgr.I00388.1|PACid:23594940	1716	1	32	0.268712	7.07958	4.71953	Up	7.83362e-08	3.58658e-07	-	GO:0046914//transition metal ion binding;GO:0016682//oxidoreductase activity, acting on diphenols and related substances as donors, oxygen as acceptor	GO:0008152//metabolic process	gi|224081180|ref|XP_002306323.1|/0/predicted protein [Populus trichocarpa]
Eucgr.J02075.1|PACid:23600126	750	1	32	0.614814	16.1981	4.71953	Up	7.83362e-08	3.58594e-07	-	-	-	gi|225435076|ref|XP_002284421.1|/6.90787e-36/PREDICTED: uncharacterized protein LOC100244942 [Vitis vinifera]
Eucgr.F02733.1|PACid:23583609	720	45	1438	28.8194	758.23	4.71752	Up	4e-305	4.50389e-303	-	-	-	gi|224082406|ref|XP_002306682.1|/1.443e-96/predicted protein [Populus trichocarpa]
Eucgr.B00870.1|PACid:23565993	1662	141	4474	39.1195	1021.97	4.70733	Up	0	0	GO:0005576//extracellular region;GO:0031410//cytoplasmic vesicle	GO:0046914//transition metal ion binding;GO:0016682//oxidoreductase activity, acting on diphenols and related substances as donors, oxygen as acceptor	GO:0009808//lignin metabolic process	gi|359491013|ref|XP_003634201.1|/0/PREDICTED: laccase-1-like [Vitis vinifera]
Eucgr.J01051.1|PACid:23598967	981	252	7994	118.45	3093.64	4.70695	Up	0	0	-	GO:0004091//carboxylesterase activity	-	gi|255539621|ref|XP_002510875.1|/2.86904e-89/Gibberellin receptor GID1, putative [Ricinus communis]
Eucgr.L00636.1|PACid:23605825	1383	3	95	1.00024	26.0781	4.70442	Up	2.71732e-21	2.44338e-20	-	GO:0016757//transferase activity, transferring glycosyl groups	-	gi|60650093|dbj|BAD90935.1|/0/monoterpene glucosyltransferase [Eucalyptus perriniana]
Eucgr.D01225.1|PACid:23574994	531	38	1200	32.9985	857.949	4.70042	Up	2.9444e-254	2.73453e-252	GO:0031410//cytoplasmic vesicle	GO:0046914//transition metal ion binding	-	gi|224137124|ref|XP_002327030.1|/2.6635e-33/predicted protein [Populus trichocarpa]
Eucgr.A02314.1|PACid:23564198	1389	2	63	0.663946	17.2192	4.69681	Up	1.83158e-14	1.26036e-13	-	GO:0016757//transferase activity, transferring glycosyl groups	-	gi|225441890|ref|XP_002284381.1|/5.06756e-136/PREDICTED: zeatin O-glucosyltransferase-like [Vitis vinifera]
Eucgr.F01093.1|PACid:23581756	1062	63	1984	27.354	709.238	4.69645	Up	0	0	-	-	-	gi|225461361|ref|XP_002284668.1|/1.03149e-103/PREDICTED: NAC domain-containing protein 72 [Vitis vinifera]
Eucgr.D01923.1|PACid:23575716	1494	16	498	4.93826	126.548	4.67953	Up	3.87852e-106	1.43873e-104	GO:0044464//cell part	GO:0015291//secondary active transmembrane transporter activity	GO:0015893//drug transport	gi|225426773|ref|XP_002276226.1|/0/PREDICTED: multidrug and toxin extrusion protein 1-like [Vitis vinifera]
Eucgr.B03859.1|PACid:23569281	1017	8	249	3.62722	92.9508	4.67953	Up	9.5432e-54	1.7962e-52	GO:0005618//cell wall;GO:0043231//intracellular membrane-bounded organelle	GO:0003824//catalytic activity	-	gi|224132398|ref|XP_002328259.1|/1.6447e-103/predicted protein [Populus trichocarpa]
Eucgr.F02922.1|PACid:23583850	777	18	559	10.6821	273.128	4.67631	Up	6.48048e-119	2.70786e-117	-	-	GO:0051707//response to other organism;GO:0007165//signal transduction	gi|225466173|ref|XP_002263161.1|/4.53215e-70/PREDICTED: uncharacterized protein LOC100244374 [Vitis vinifera]
Eucgr.H03990.1|PACid:23593256	483	2	62	1.90936	48.7326	4.67373	Up	3.24026e-14	2.20468e-13	-	-	GO:0006950//response to stress	gi|359477159|ref|XP_002273815.2|/1.38452e-53/PREDICTED: pathogenesis-related protein STH-2 [Vitis vinifera]
Eucgr.D00085.1|PACid:23573866	978	1	31	0.471483	12.0337	4.67373	Up	1.38776e-07	6.24259e-07	GO:0016020//membrane;GO:0005576//extracellular region	GO:0016491//oxidoreductase activity	-	gi|224115646|ref|XP_002317087.1|/4.37406e-114/predicted protein [Populus trichocarpa]
Eucgr.B03618.1|PACid:23568993	249	1	31	1.85185	47.2647	4.67373	Up	1.38776e-07	6.24149e-07	GO:0031224//intrinsic to membrane	GO:0015171//amino acid transmembrane transporter activity	GO:0006865//amino acid transport	gi|255572268|ref|XP_002527073.1|/8.50602e-40/amino acid transporter, putative [Ricinus communis]
Eucgr.L01405.1|PACid:23606378	1533	1	31	0.300789	7.67705	4.67373	Up	1.38776e-07	6.24038e-07	-	GO:0004497//monooxygenase activity;GO:0005506//iron ion binding	GO:0008152//metabolic process	gi|224058639|ref|XP_002299579.1|/2.09761e-162/cytochrome P450 [Populus trichocarpa]
Eucgr.F01623.1|PACid:23582343	1221	112	3461	42.2968	1076.12	4.66915	Up	0	0	-	GO:0071617;GO:0004091//carboxylesterase activity	GO:0055088//lipid homeostasis	gi|225458085|ref|XP_002280655.1|/0/PREDICTED: abhydrolase domain-containing protein 4-like [Vitis vinifera]
Eucgr.C02660.1|PACid:23572128	867	10	309	5.31846	135.305	4.66906	Up	2.67716e-66	6.17081e-65	-	-	-	gi|224141957|ref|XP_002324327.1|/9.97751e-64/predicted protein [Populus trichocarpa]
Eucgr.G02852.1|PACid:23588605	2145	5	154	1.07485	27.2564	4.66439	Up	1.17986e-33	1.51254e-32	GO:0044424//intracellular part	GO:0016840	GO:0006558//L-phenylalanine metabolic process	gi|255581751|ref|XP_002531677.1|/0/Phenylalanine ammonia-lyase, putative [Ricinus communis]
Eucgr.A01155.1|PACid:23562908	1077	3	92	1.28443	32.43	4.65813	Up	1.50227e-20	1.31459e-19	-	GO:0004713//protein tyrosine kinase activity;GO:0032559	GO:0006464//protein modification process	gi|297741595|emb|CBI32727.3|/4.25902e-121/unnamed protein product [Vitis vinifera]
Eucgr.I00772.1|PACid:23595309	642	2	61	1.43648	36.072	4.65027	Up	5.72968e-14	3.8501e-13	GO:0043231//intracellular membrane-bounded organelle	GO:0005506//iron ion binding;GO:0004497//monooxygenase activity	-	gi|255567927|ref|XP_002524941.1|/2.88653e-71/cytochrome P450, putative [Ricinus communis]
Eucgr.C00418.1|PACid:23569934	1245	6	183	2.22222	55.8029	4.65027	Up	1.06727e-39	1.55282e-38	-	-	-	gi|296090008|emb|CBI39827.3|/1.30036e-63/unnamed protein product [Vitis vinifera]
Eucgr.B03201.1|PACid:23568480	477	2	61	1.93338	48.5497	4.65027	Up	5.72968e-14	3.85111e-13	-	-	-	gi|147844669|emb|CAN80057.1|/3.29091e-28/hypothetical protein VITISV_023146 [Vitis vinifera]
Eucgr.D00022.1|PACid:23573817	405	17	518	19.3552	485.567	4.64888	Up	6.22018e-110	2.37309e-108	-	GO:0016846//carbon-sulfur lyase activity	-	gi|283136102|gb|ADB11370.1|/8.15823e-43/tau class glutathione transferase GSTU44 [Populus trichocarpa]
Eucgr.K02248.1|PACid:23603798	690	71	2149	47.4476	1182.39	4.63923	Up	0	0	-	GO:0016829//lyase activity	-	gi|225456069|ref|XP_002280532.1|/6.47232e-75/PREDICTED: probable glutathione S-transferase [Vitis vinifera]
Eucgr.K03430.1|PACid:23605168	381	4	121	4.84105	120.569	4.63839	Up	1.29485e-26	1.38445e-25	-	-	-	gi|224128624|ref|XP_002320378.1|/2.0861e-14/predicted protein [Populus trichocarpa]
Eucgr.K01467.1|PACid:23602974	1644	1	30	0.280481	6.92778	4.62642	Up	2.45638e-07	1.08107e-06	-	GO:0016301//kinase activity	-	gi|224146843|ref|XP_002336350.1|/1.00708e-133/predicted protein [Populus trichocarpa]
Eucgr.J01781.1|PACid:23599791	1617	1	30	0.285164	7.04346	4.62642	Up	2.45638e-07	1.0807e-06	GO:0044464//cell part	GO:0004872//receptor activity;GO:0003824//catalytic activity	GO:0050896//response to stimulus	gi|224102001|ref|XP_002312507.1|/4.12129e-148/predicted protein [Populus trichocarpa]
Eucgr.C02208.2|PACid:23571704	729	1	30	0.632524	15.6231	4.62642	Up	2.45638e-07	1.08126e-06	GO:0043231//intracellular membrane-bounded organelle	GO:0001071//nucleic acid binding transcription factor activity;GO:0016628//oxidoreductase activity, acting on the CH-CH group of donors, NAD or NADP as acceptor	GO:0006351//transcription, DNA-dependent	gi|225445937|ref|XP_002263999.1|/1.38116e-102/PREDICTED: transcription factor bHLH35 [Vitis vinifera]
Eucgr.F00264.1|PACid:23580952	1230	1	30	0.374886	9.25957	4.62642	Up	2.45638e-07	1.08088e-06	-	GO:0003824//catalytic activity	GO:0044238//primary metabolic process	gi|255538386|ref|XP_002510258.1|/2.03903e-178/Patatin T5 precursor, putative [Ricinus communis]
Eucgr.F03599.1|PACid:23584723	1461	3	90	0.946838	23.3866	4.62642	Up	4.68944e-20	4.02741e-19	-	GO:0016757//transferase activity, transferring glycosyl groups	-	gi|224139594|ref|XP_002323185.1|/2.87231e-145/predicted protein [Populus trichocarpa]
Eucgr.K02458.1|PACid:23604034	2829	82	2452	13.3655	329.05	4.62172	Up	0	0	GO:0044464//cell part	GO:0042626//ATPase activity, coupled to transmembrane movement of substances;GO:0032559	GO:0009207	gi|225456715|ref|XP_002274303.1|/0/PREDICTED: ABC transporter A family member 7 [Vitis vinifera]
Eucgr.H04056.1|PACid:23593331	594	24	708	18.6307	452.503	4.60217	Up	7.6629e-149	3.98769e-147	GO:0044444//cytoplasmic part	GO:0046872//metal ion binding	GO:0006972//hyperosmotic response;GO:0009639//response to red or far red light	gi|225431988|ref|XP_002279066.1|/3.80778e-40/PREDICTED: calmodulin-like [Vitis vinifera]
Eucgr.I01242.1|PACid:23595782	1545	4	118	1.19381	28.9953	4.60217	Up	7.1264e-26	7.45051e-25	GO:0031090//organelle membrane;GO:0031410//cytoplasmic vesicle	GO:0015291//secondary active transmembrane transporter activity	GO:0015893//drug transport;GO:0003006//developmental process involved in reproduction	gi|255556131|ref|XP_002519100.1|/0/multidrug resistance pump, putative [Ricinus communis]
Eucgr.F03335.1|PACid:23584399	1212	9	265	3.42409	83.0076	4.59945	Up	1.44057e-56	2.84172e-55	-	-	GO:0006950//response to stress	gi|255575342|ref|XP_002528574.1|/2.91577e-137/conserved hypothetical protein [Ricinus communis]
Eucgr.D02254.1|PACid:23576126	960	70	2059	33.6226	814.254	4.59798	Up	0	0	GO:0016020//membrane	GO:0016616//oxidoreductase activity, acting on the CH-OH group of donors, NAD or NADP as acceptor	GO:0008152//metabolic process;GO:0006950//response to stress;GO:0009628//response to abiotic stimulus	gi|224147249|ref|XP_002336437.1|/3.04907e-104/predicted protein [Populus trichocarpa]
Eucgr.B03520.1|PACid:23568861	633	99	2901	72.1168	1739.88	4.59251	Up	0	0	GO:0043231//intracellular membrane-bounded organelle	GO:0001071//nucleic acid binding transcription factor activity;GO:0003677//DNA binding	GO:0031667//response to nutrient levels;GO:0006355//regulation of transcription, DNA-dependent;GO:0048528//post-embryonic root development	gi|198449163|gb|ACH88751.1|/2.63556e-45/WRKY DNA binding protein [Fragaria x ananassa]
Eucgr.B03820.1|PACid:23569237	678	4	117	2.72041	65.5135	4.58989	Up	1.25755e-25	1.29874e-24	-	-	-	gi|224104571|ref|XP_002313483.1|/4.84404e-27/predicted protein [Populus trichocarpa]
Eucgr.H04008.1|PACid:23593272	429	9	263	9.67364	232.741	4.58852	Up	4.48172e-56	8.76605e-55	-	-	-	gi|359477230|ref|XP_002271428.2|/6.43834e-32/PREDICTED: pathogenesis-related protein STH-2 [Vitis vinifera]
Eucgr.A00935.1|PACid:23562648	1449	46	1339	14.6384	350.822	4.58291	Up	2.14518e-279	2.24644e-277	-	GO:0016757//transferase activity, transferring glycosyl groups	-	gi|224102589|ref|XP_002334159.1|/2.4768e-157/predicted protein [Populus trichocarpa]
Eucgr.F04289.1|PACid:23585555	1308	2	58	0.705061	16.8343	4.57751	Up	3.15876e-13	2.0542e-12	-	GO:0004674//protein serine/threonine kinase activity;GO:0032559	GO:0006464//protein modification process	gi|359492355|ref|XP_002284688.2|/1.07737e-148/PREDICTED: wall-associated receptor kinase 2-like [Vitis vinifera]
Eucgr.L03145.1|PACid:23607648	828	1	29	0.556896	13.2967	4.57751	Up	4.34392e-07	1.86786e-06	GO:0016020//membrane	GO:0005216//ion channel activity;GO:0004888//transmembrane signaling receptor activity	GO:0006810//transport	gi|224142293|ref|XP_002324493.1|/2.3701e-59/glutamate-gated kainate-type ion channel receptor subunit GluR5 [Populus trichocarpa]
Eucgr.L02743.1|PACid:23607367	921	1	29	0.500663	11.954	4.57751	Up	4.34392e-07	1.86723e-06	GO:0043229//intracellular organelle;GO:0016020//membrane	GO:0005488//binding;GO:0016491//oxidoreductase activity	GO:0009987//cellular process;GO:0008152//metabolic process	gi|147815394|emb|CAN65489.1|/9.14005e-111/hypothetical protein VITISV_003761 [Vitis vinifera]
Eucgr.I00770.1|PACid:23595307	1446	3	87	0.95666	22.8416	4.57751	Up	2.57972e-19	2.1587e-18	GO:0043231//intracellular membrane-bounded organelle;GO:0016020//membrane	GO:0004497//monooxygenase activity;GO:0005506//iron ion binding	GO:0009628//response to abiotic stimulus	gi|217075016|gb|ACJ85868.1|/8.50843e-150/unknown [Medicago truncatula]
Eucgr.K02287.1|PACid:23603845	963	1	29	0.478827	11.4326	4.57751	Up	4.34392e-07	1.86754e-06	-	GO:0000166//nucleotide binding;GO:0004712//protein serine/threonine/tyrosine kinase activity;GO:0019887//protein kinase regulator activity	GO:0006355//regulation of transcription, DNA-dependent;GO:0002239//response to oomycetes;GO:0009692;GO:0009700//indole phytoalexin biosynthetic process;GO:0006970//response to osmotic stress;GO:0001932//regulation of protein phosphorylation;GO:0060918//auxin transport;GO:0000160//two-component signal transduction system (phosphorelay);GO:0009627//systemic acquired resistance	gi|118489678|gb|ABK96640.1|/3.62005e-105/unknown [Populus trichocarpa x Populus deltoides]
Eucgr.J00699.1|PACid:23598526	624	9	258	6.65063	156.968	4.56083	Up	7.6344e-55	1.4596e-53	-	-	-	gi|296083848|emb|CBI24236.3|/9.02949e-59/unnamed protein product [Vitis vinifera]
Eucgr.K00808.1|PACid:23602273	423	5	143	5.45048	128.343	4.55747	Up	6.10844e-31	7.29772e-30	GO:0044464//cell part	GO:0005506//iron ion binding;GO:0003824//catalytic activity;GO:0016209//antioxidant activity	GO:0008152//metabolic process;GO:0006950//response to stress	gi|359485668|ref|XP_002274157.2|/2.39181e-50/PREDICTED: peroxidase 27-like [Vitis vinifera]
Eucgr.H00196.1|PACid:23589542	747	10	285	6.17283	144.844	4.55242	Up	2.21936e-60	4.67517e-59	-	-	-	gi|224111044|ref|XP_002315728.1|/3.28744e-38/predicted protein [Populus trichocarpa]
Eucgr.E00455.1|PACid:23577187	1275	2	57	0.72331	16.9723	4.55242	Up	5.57444e-13	3.58124e-12	GO:0043231//intracellular membrane-bounded organelle	GO:0004497//monooxygenase activity;GO:0050662//coenzyme binding	-	gi|359474345|ref|XP_003631439.1|/6.954e-153/PREDICTED: flavin-containing monooxygenase FMO GS-OX-like 3-like isoform 2 [Vitis vinifera]
Eucgr.A00073.1|PACid:23561799	1053	2	57	0.875803	20.5504	4.55242	Up	5.57444e-13	3.58214e-12	-	-	-	gi|255587050|ref|XP_002534114.1|/6.70306e-164/conserved hypothetical protein [Ricinus communis]
Eucgr.K00412.1|PACid:23601885	972	39	1097	18.5013	428.465	4.53348	Up	1.00997e-227	8.21112e-226	GO:0031410//cytoplasmic vesicle	GO:0017111//nucleoside-triphosphatase activity;GO:0032559	-	gi|255549244|ref|XP_002515676.1|/2.80075e-121/ATP binding protein, putative [Ricinus communis]
Eucgr.E01382.1|PACid:23578105	750	10	281	6.14814	142.239	4.53203	Up	2.13764e-59	4.41889e-58	-	GO:0016787//hydrolase activity	-	gi|224120566|ref|XP_002330974.1|/1.91538e-86/predicted protein [Populus trichocarpa]
Eucgr.H03995.1|PACid:23593261	483	1	28	0.954679	22.0083	4.52688	Up	7.67452e-07	3.23548e-06	-	-	GO:0006950//response to stress	gi|359479932|ref|XP_003632378.1|/6.63996e-56/PREDICTED: LOW QUALITY PROTEIN: major allergen Pru ar 1-like [Vitis vinifera]
Eucgr.G03098.1|PACid:23588896	1716	1	28	0.268712	6.19463	4.52688	Up	7.67452e-07	3.23494e-06	GO:0005576//extracellular region	GO:0046914//transition metal ion binding;GO:0016682//oxidoreductase activity, acting on diphenols and related substances as donors, oxygen as acceptor	GO:0009808//lignin metabolic process;GO:0010038//response to metal ion	gi|359486369|ref|XP_002273875.2|/0/PREDICTED: laccase-12-like [Vitis vinifera]
Eucgr.E04040.1|PACid:23580325	1290	1	28	0.35745	8.2403	4.52688	Up	7.67452e-07	3.23334e-06	-	-	-	gi|224118026|ref|XP_002331539.1|/4.20307e-105/predicted protein [Populus trichocarpa]
Eucgr.E01780.1|PACid:23578470	1563	1	28	0.295016	6.80102	4.52688	Up	7.67452e-07	3.23441e-06	GO:0043231//intracellular membrane-bounded organelle;GO:0044444//cytoplasmic part;GO:0016020//membrane	GO:0004629//phospholipase C activity	GO:0006793//phosphorus metabolic process;GO:0006644//phospholipid metabolic process;GO:0006664//glycolipid metabolic process;GO:0009267//cellular response to starvation	gi|359489132|ref|XP_003633883.1|/0/PREDICTED: phospholipase C 3-like isoform 2 [Vitis vinifera]
Eucgr.B02214.1|PACid:23567316	285	1	28	1.61793	37.2982	4.52688	Up	7.67452e-07	3.2328e-06	-	-	-	gi|225466627|ref|XP_002272048.1|/4.49725e-33/PREDICTED: probable protein Pop3 [Vitis vinifera]
Eucgr.A02572.1|PACid:23564508	714	1	28	0.645813	14.8879	4.52688	Up	7.67452e-07	3.23387e-06	GO:0043234//protein complex;GO:0016020//membrane	GO:0005515//protein binding	GO:0051707//response to other organism;GO:0009725//response to hormone stimulus;GO:0009626//plant-type hypersensitive response;GO:0010185;GO:0016044//cellular membrane organization;GO:0006605//protein targeting;GO:0007165//signal transduction	gi|255566161|ref|XP_002524068.1|/4.93374e-57/syntaxin, putative [Ricinus communis]
Eucgr.A02049.1|PACid:23563889	318	1	28	1.45003	33.4276	4.52688	Up	7.67452e-07	3.23227e-06	GO:0000325//plant-type vacuole	GO:0015078//hydrogen ion transmembrane transporter activity;GO:0015291//secondary active transmembrane transporter activity	GO:0015893//drug transport;GO:0009813//flavonoid biosynthetic process;GO:0003006//developmental process involved in reproduction	gi|357494057|ref|XP_003617317.1|/1.89194e-23/Protein TRANSPARENT TESTA [Medicago truncatula]
Eucgr.F00366.2|PACid:23581044	1605	2	56	0.574592	13.2461	4.52688	Up	9.83216e-13	6.23782e-12	GO:0009536//plastid	GO:0016765//transferase activity, transferring alkyl or aryl (other than methyl) groups	GO:0008652//cellular amino acid biosynthetic process	gi|255545782|ref|XP_002513951.1|/0/Phospho-2-dehydro-3-deoxyheptonate aldolase 1, chloroplast precursor, putative [Ricinus communis]
Eucgr.F02563.1|PACid:23583400	819	72	2009	40.5372	931.26	4.52187	Up	0	0	-	GO:0016706//oxidoreductase activity, acting on paired donors, with incorporation or reduction of molecular oxygen, 2-oxoglutarate as one donor, and incorporation of one atom each of oxygen into both donors	GO:0008152//metabolic process	gi|255553009|ref|XP_002517547.1|/1.10951e-77/Gibberellin 20 oxidase, putative [Ricinus communis]
Eucgr.G03149.1|PACid:23588967	711	18	502	11.6737	268.046	4.52115	Up	7.21674e-105	2.61975e-103	-	-	-	gi|297736468|emb|CBI25339.3|/1.38824e-27/unnamed protein product [Vitis vinifera]
Eucgr.D02217.1|PACid:23576068	1665	17	471	4.70803	107.394	4.51165	Up	2.33234e-98	7.82995e-97	-	-	-	gi|255565176|ref|XP_002523580.1|/0/conserved hypothetical protein [Ricinus communis]
Eucgr.H03349.1|PACid:23592659	561	72	1994	59.1799	1349.39	4.51105	Up	0	0	-	GO:0003677//DNA binding;GO:0001071//nucleic acid binding transcription factor activity	GO:0010467//gene expression	gi|255536857|ref|XP_002509495.1|/4.99595e-44/WRKY transcription factor, putative [Ricinus communis]
Eucgr.F00382.1|PACid:23581066	618	7	193	5.22293	118.561	4.50463	Up	4.67464e-41	6.94023e-40	-	-	-	gi|356500728|ref|XP_003519183.1|/7.30668e-21/PREDICTED: uncharacterized protein LOC100802714 [Glycine max]
Eucgr.F02556.1|PACid:23583393	240	2	55	3.84258	87.0014	4.50089	Up	1.73322e-12	1.0858e-11	-	-	-	-
Eucgr.E01463.1|PACid:23578177	1548	10	275	2.97875	67.443	4.50089	Up	6.36696e-58	1.28079e-56	GO:0030312//external encapsulating structure	GO:0030234//enzyme regulator activity;GO:0004091//carboxylesterase activity	GO:0071555;GO:0045229//external encapsulating structure organization	gi|225453983|ref|XP_002280446.1|/0/PREDICTED: pectinesterase 2 [Vitis vinifera]
Eucgr.E03807.1|PACid:23580084	1929	11	302	2.62945	59.436	4.4985	Up	1.8566e-63	4.11183e-62	GO:0005743//mitochondrial inner membrane	GO:0046872//metal ion binding;GO:0016667//oxidoreductase activity, acting on a sulfur group of donors;GO:0050662//coenzyme binding;GO:0050136//NADH dehydrogenase (quinone) activity	GO:0008152//metabolic process	gi|255567411|ref|XP_002524685.1|/0/NADH dehydrogenase, putative [Ricinus communis]
Eucgr.C01062.1|PACid:23570631	477	9	247	8.70019	196.586	4.49797	Up	3.86136e-52	7.11514e-51	GO:0031981//nuclear lumen	GO:0003712//transcription cofactor activity;GO:0001071//nucleic acid binding transcription factor activity;GO:0003677//DNA binding	GO:0000160//two-component signal transduction system (phosphorelay);GO:0009725//response to hormone stimulus;GO:0006355//regulation of transcription, DNA-dependent;GO:0006950//response to stress	gi|19225065|gb|AAL32037.2|AF439278_1/1.68491e-39/ethylene-responsive transciptional coactivator-like protein [Retama raetam]
Eucgr.J00408.1|PACid:23598170	1503	51	1398	15.6465	353.121	4.49625	Up	2.60214e-288	2.82977e-286	-	GO:0070011	-	gi|255565523|ref|XP_002523752.1|/5.1829e-174/Lysosomal Pro-X carboxypeptidase, putative [Ricinus communis]
Eucgr.E00803.1|PACid:23577522	738	98	2684	61.2314	1380.71	4.49499	Up	0	0	-	-	-	gi|302143750|emb|CBI22611.3|/1.44469e-30/unnamed protein product [Vitis vinifera]
Eucgr.F02720.1|PACid:23583595	1275	39	1067	14.1045	317.709	4.49347	Up	2.3443e-220	1.87008e-218	-	GO:0033612//receptor serine/threonine kinase binding;GO:0019787//small conjugating protein ligase activity	GO:0009743//response to carbohydrate stimulus;GO:0032446//protein modification by small protein conjugation	gi|224062920|ref|XP_002300932.1|/1.2447e-101/predicted protein [Populus trichocarpa]
Eucgr.J02566.1|PACid:23600712	510	3	82	2.71241	61.0406	4.49212	Up	4.39022e-18	3.48683e-17	-	-	-	gi|255575239|ref|XP_002528523.1|/3.16918e-17/conserved hypothetical protein [Ricinus communis]
Eucgr.G01220.1|PACid:23586837	351	59	1607	77.5086	1738.14	4.48704	Up	0	0	-	-	-	gi|255573169|ref|XP_002527514.1|/1.82656e-18/conserved hypothetical protein [Ricinus communis]
Eucgr.E00795.1|PACid:23577514	651	9	244	6.3748	142.293	4.48034	Up	2.1035e-51	3.82068e-50	GO:0016020//membrane	-	-	gi|255545130|ref|XP_002513626.1|/4.34853e-30/conserved hypothetical protein [Ricinus communis]
Eucgr.L02277.1|PACid:23607016	870	2	54	1.06002	23.564	4.47442	Up	3.05356e-12	1.89107e-11	-	-	-	gi|225428683|ref|XP_002284944.1|/8.41859e-95/PREDICTED: polyneuridine-aldehyde esterase [Vitis vinifera]
Eucgr.I00897.1|PACid:23595404	483	12	324	11.4562	254.667	4.47442	Up	9.15846e-68	2.15592e-66	-	-	GO:0006950//response to stress	gi|359479932|ref|XP_003632378.1|/8.67205e-56/PREDICTED: LOW QUALITY PROTEIN: major allergen Pru ar 1-like [Vitis vinifera]
Eucgr.I00916.1|PACid:23595419	1113	1	27	0.414295	9.20966	4.47442	Up	1.35448e-06	5.56916e-06	-	GO:0004672//protein kinase activity;GO:0000166//nucleotide binding	GO:0009987//cellular process;GO:0044238//primary metabolic process;GO:0003006//developmental process involved in reproduction	gi|255565216|ref|XP_002523600.1|/2.89798e-96/ATP binding protein, putative [Ricinus communis]
Eucgr.J02118.1|PACid:23600185	708	2	54	1.30257	28.9558	4.47442	Up	3.05356e-12	1.89153e-11	-	-	-	gi|302143750|emb|CBI22611.3|/2.27397e-22/unnamed protein product [Vitis vinifera]
Eucgr.B00943.1|PACid:23566050	516	33	889	29.4896	654.074	4.47118	Up	2.62612e-183	1.72679e-181	GO:0016020//membrane;GO:0043231//intracellular membrane-bounded organelle	GO:0046872//metal ion binding	-	gi|297850212|ref|XP_002892987.1|/5.61905e-46/hypothetical protein ARALYDRAFT_889234 [Arabidopsis lyrata subsp. lyrata]
Eucgr.D00436.1|PACid:23574214	1683	14	377	3.83574	85.0417	4.4706	Up	1.39305e-78	3.75917e-77	-	GO:0005488//binding;GO:0004672//protein kinase activity	-	gi|224092745|ref|XP_002334872.1|/1.584e-150/predicted protein [Populus trichocarpa]
Eucgr.I00749.1|PACid:23595289	1512	126	3358	38.4258	843.148	4.45564	Up	0	0	GO:0043231//intracellular membrane-bounded organelle;GO:0016020//membrane	GO:0046872//metal ion binding;GO:0016491//oxidoreductase activity	GO:0009628//response to abiotic stimulus	gi|255567927|ref|XP_002524941.1|/6.87116e-150/cytochrome P450, putative [Ricinus communis]
Eucgr.I02231.1|PACid:23596964	1281	514	13692	185.02	4057.82	4.45495	Up	0	0	GO:0009532//plastid stroma	GO:0008483//transaminase activity;GO:0048037//cofactor binding	GO:0006563//L-serine metabolic process;GO:0010038//response to metal ion	gi|297802382|ref|XP_002869075.1|/6.73353e-172/phosphoserine aminotransferase [Arabidopsis lyrata subsp. lyrata]
Eucgr.K01308.1|PACid:23602818	588	101	2687	79.2043	1734.86	4.4531	Up	0	0	-	GO:0046872//metal ion binding	GO:0000904//cell morphogenesis involved in differentiation;GO:0010038//response to metal ion	gi|255582044|ref|XP_002531819.1|/9.08388e-63/calcium binding protein/cast, putative [Ricinus communis]
Eucgr.D00270.1|PACid:23574036	597	13	345	10.0409	219.391	4.44954	Up	7.9442e-72	1.9532e-70	-	GO:0003824//catalytic activity	-	gi|359483908|ref|XP_003633034.1|/2.81273e-91/PREDICTED: putative hydrolase C777.06c-like isoform 2 [Vitis vinifera]
Eucgr.F00009.1|PACid:23580664	675	65	1724	44.4032	969.635	4.44871	Up	0	0	-	GO:0003824//catalytic activity	GO:0044238//primary metabolic process	gi|224137406|ref|XP_002327118.1|/2.94367e-101/predicted protein [Populus trichocarpa]
Eucgr.H04367.1|PACid:23593653	1056	2	53	0.873315	19.054	4.44745	Up	5.37652e-12	3.27468e-11	-	GO:0004033//aldo-keto reductase (NADP) activity	GO:0008152//metabolic process	gi|255648228|gb|ACU24567.1|/3.59485e-141/unknown [Glycine max]
Eucgr.F00991.1|PACid:23581659	2109	4	106	0.874557	19.0811	4.44745	Up	6.37618e-23	6.07468e-22	-	-	-	gi|224117420|ref|XP_002317570.1|/7.85206e-57/predicted protein [Populus trichocarpa]
Eucgr.H00189.1|PACid:23589532	2178	372	9849	78.7571	1716.76	4.44613	Up	0	0	-	GO:0016740//transferase activity	-	gi|356548660|ref|XP_003542718.1|/0/PREDICTED: cellulose synthase-like protein G2-like [Glycine max]
Eucgr.J01052.1|PACid:23598968	933	189	4961	93.4082	2018.66	4.4337	Up	0	0	-	GO:0004091//carboxylesterase activity	-	gi|134105072|pdb|2O7R|A/1.35311e-81/Chain A, Plant Carboxylesterase Aecxe1 From Actinidia Eriantha With Acyl Adduct
Eucgr.B00946.1|PACid:23566053	1476	31	813	9.68456	209.112	4.43245	Up	7.08162e-167	4.19084e-165	GO:0044424//intracellular part	GO:0008170//N-methyltransferase activity;GO:0016410//N-acyltransferase activity	GO:0048868//pollen tube development;GO:0006498//N-terminal protein lipidation;GO:0050896//response to stimulus;GO:0048229//gametophyte development;GO:0046470//phosphatidylcholine metabolic process;GO:0006730//one-carbon metabolic process;GO:0019695//choline metabolic process;GO:0009791//post-embryonic development;GO:0000904//cell morphogenesis involved in differentiation	gi|225456147|ref|XP_002282182.1|/0/PREDICTED: phosphoethanolamine N-methyltransferase [Vitis vinifera]
Eucgr.J00236.1|PACid:23597956	1560	118	3079	34.8788	749.307	4.42513	Up	0	0	-	-	GO:0042742//defense response to bacterium;GO:0010033//response to organic substance	gi|225448363|ref|XP_002268520.1|/3.10012e-161/PREDICTED: nematode resistance protein-like HSPRO2 isoform 1 [Vitis vinifera]
Eucgr.B02365.1|PACid:23567493	1038	1	26	0.444229	9.50935	4.41997	Up	2.38792e-06	9.61478e-06	GO:0044464//cell part	GO:0043167//ion binding;GO:0008422//beta-glucosidase activity	GO:0044238//primary metabolic process	gi|224054732|ref|XP_002298356.1|/5.75616e-152/glycoside hydrolase [Populus trichocarpa]
Eucgr.F00114.1|PACid:23580774	837	3	78	1.65272	35.3789	4.41997	Up	4.2081e-17	3.23613e-16	-	-	-	gi|302398685|gb|ADL36637.1|/6.42771e-50/C2H2L domain class transcription factor [Malus x domestica]
Eucgr.F01188.1|PACid:23581881	1509	1	26	0.305573	6.54122	4.41997	Up	2.38792e-06	9.61174e-06	GO:0005773//vacuole;GO:0031090//organelle membrane	-	-	gi|302142927|emb|CBI20222.3|/1.21809e-122/unnamed protein product [Vitis vinifera]
Eucgr.C00956.1|PACid:23570524	1635	5	130	1.41012	30.1856	4.41997	Up	9.5041e-28	1.04246e-26	GO:0043234//protein complex;GO:0044444//cytoplasmic part	GO:0008443//phosphofructokinase activity;GO:0032559	GO:0006796//phosphate-containing compound metabolic process;GO:0006007//glucose catabolic process	gi|356520834|ref|XP_003529065.1|/0/PREDICTED: 6-phosphofructokinase 3-like [Glycine max]
Eucgr.K03577.1|PACid:23605339	348	1	26	1.32503	28.3641	4.41997	Up	2.38792e-06	9.61326e-06	-	-	-	gi|357510309|ref|XP_003625443.1|/6.48947e-32/hypothetical protein MTR_7g099200 [Medicago truncatula]
Eucgr.I00386.1|PACid:23594939	1524	2	52	0.605131	12.9537	4.41997	Up	9.46072e-12	5.68336e-11	-	GO:0046872//metal ion binding;GO:0016491//oxidoreductase activity	-	gi|224081180|ref|XP_002306323.1|/0/predicted protein [Populus trichocarpa]
Eucgr.K01868.1|PACid:23603369	1263	29	750	10.5876	225.441	4.4123	Up	1.24491e-153	6.6553e-152	-	-	-	gi|224094939|ref|XP_002310299.1|/3.65491e-138/predicted protein [Populus trichocarpa]
Eucgr.D02031.1|PACid:23575841	1158	15	386	5.97293	126.548	4.4051	Up	1.0479e-79	2.89217e-78	-	GO:0019203//carbohydrate phosphatase activity	GO:0005991//trehalose metabolic process	gi|255583646|ref|XP_002532578.1|/5.30291e-173/trehalose-6-phosphate synthase, putative [Ricinus communis]
Eucgr.G00499.1|PACid:23586162	1284	3	77	1.07736	22.7667	4.40135	Up	7.39634e-17	5.64362e-16	-	GO:0005506//iron ion binding	-	gi|225428606|ref|XP_002281226.1|/3.82735e-175/PREDICTED: allene oxide synthase, chloroplastic [Vitis vinifera]
Eucgr.E02950.1|PACid:23579385	1458	161	4130	50.9182	1075.39	4.40054	Up	0	0	-	GO:0016758//transferase activity, transferring hexosyl groups	GO:0006351//transcription, DNA-dependent	gi|224056138|ref|XP_002298734.1|/1.51177e-162/predicted protein [Populus trichocarpa]
Eucgr.F00988.1|PACid:23581657	1263	2	51	0.730182	15.33	4.39196	Up	1.66368e-11	9.85235e-11	-	-	-	gi|224109440|ref|XP_002333254.1|/8.80076e-100/predicted protein [Populus trichocarpa]
Eucgr.C01735.1|PACid:23571255	1935	6	153	1.4298	30.0182	4.39196	Up	2.53056e-32	3.1397e-31	GO:0043231//intracellular membrane-bounded organelle	-	-	gi|147828189|emb|CAN68625.1|/1.05111e-84/hypothetical protein VITISV_010683 [Vitis vinifera]
Eucgr.F02262.1|PACid:23583071	975	324	8252	153.23	3213.14	4.39021	Up	0	0	-	-	-	gi|4666360|gb|AAD26942.1|AF119050_1/6.8566e-43/zinc-finger protein 1 [Datisca glomerata]
Eucgr.C00868.1|PACid:23570412	1644	62	1573	17.3898	363.247	4.38464	Up	0	0	-	-	GO:0000741//karyogamy;GO:0009743//response to carbohydrate stimulus	gi|255546139|ref|XP_002514129.1|/0/calmodulin binding protein, putative [Ricinus communis]
Eucgr.D01611.1|PACid:23575359	213	3	76	6.49451	135.459	4.38249	Up	1.29942e-16	9.82073e-16	-	-	-	-
Eucgr.K01640.1|PACid:23603150	1842	4	101	1.00133	20.8164	4.37774	Up	1.06819e-21	9.75669e-21	-	GO:0005488//binding;GO:0004672//protein kinase activity	-	gi|255581476|ref|XP_002531545.1|/1.65293e-172/carbohydrate binding protein, putative [Ricinus communis]
Eucgr.F02888.1|PACid:23583806	1344	14	353	4.80323	99.7127	4.3757	Up	1.0356e-72	2.58109e-71	-	-	-	gi|224069206|ref|XP_002302926.1|/7.50383e-121/predicted protein [Populus trichocarpa]
Eucgr.K00954.1|PACid:23602415	966	7	176	3.34138	69.1688	4.37161	Up	6.81332e-37	9.43814e-36	-	GO:0008171//O-methyltransferase activity	-	gi|300077147|gb|ADJ66850.1|/1.37936e-112/O-methyltransferase [Vitis vinifera]
Eucgr.F01394.2|PACid:23582073	1242	2	50	0.742528	15.2835	4.36339	Up	2.92364e-11	1.70364e-10	-	GO:0016491//oxidoreductase activity;GO:0005506//iron ion binding	-	gi|356556886|ref|XP_003546751.1|/3.43211e-157/PREDICTED: secologanin synthase-like [Glycine max]
Eucgr.B01481.1|PACid:23566625	1023	2	50	0.901486	18.5554	4.36339	Up	2.92364e-11	1.70325e-10	-	-	-	gi|225437186|ref|XP_002274974.1|/4.69986e-82/PREDICTED: protein ELC-like [Vitis vinifera]
Eucgr.B03770.1|PACid:23569169	1149	20	500	8.02629	165.206	4.36339	Up	3.26772e-102	1.15331e-100	GO:0043231//intracellular membrane-bounded organelle;GO:0016020//membrane	GO:0004672//protein kinase activity;GO:0032559	GO:0006464//protein modification process	gi|296083955|emb|CBI24343.3|/7.11766e-154/unnamed protein product [Vitis vinifera]
Eucgr.A00948.1|PACid:23562659	1464	1	25	0.314966	6.48297	4.36339	Up	4.20492e-06	1.65613e-05	-	GO:0016757//transferase activity, transferring glycosyl groups	-	gi|224137372|ref|XP_002322541.1|/2.27691e-150/predicted protein [Populus trichocarpa]
Eucgr.H05009.1|PACid:23594380	1791	1	25	0.25746	5.29931	4.36339	Up	4.20492e-06	1.65562e-05	GO:0031224//intrinsic to membrane;GO:0009526//plastid envelope;GO:0031090//organelle membrane;GO:0005740//mitochondrial envelope	GO:0016616//oxidoreductase activity, acting on the CH-OH group of donors, NAD or NADP as acceptor;GO:0000166//nucleotide binding;GO:0048037//cofactor binding	GO:0006732//coenzyme metabolic process;GO:0006720//isoprenoid metabolic process	gi|357240557|gb|AET72045.1|/0/3-hydroxy-3-methylglutaryl coenzyme A reductase 2 [Dimocarpus longan]
Eucgr.I00981.1|PACid:23595487	768	1	25	0.600404	12.3582	4.36339	Up	4.20492e-06	1.65639e-05	-	GO:0000166//nucleotide binding	-	gi|359480457|ref|XP_002265331.2|/1.52735e-62/PREDICTED: probable disease resistance protein At5g66900-like [Vitis vinifera]
Eucgr.D02029.1|PACid:23575839	1962	4	100	0.940082	19.3498	4.36339	Up	1.87504e-21	1.69801e-20	GO:0043231//intracellular membrane-bounded organelle	GO:0004558//alpha-glucosidase activity	GO:0044238//primary metabolic process	gi|224071565|ref|XP_002303519.1|/0/predicted protein [Populus trichocarpa]
Eucgr.J03000.1|PACid:23601123	648	1	25	0.71159	14.6467	4.36339	Up	4.20492e-06	1.65587e-05	GO:0030117//membrane coat	-	-	gi|356556044|ref|XP_003546337.1|/5.04962e-55/PREDICTED: coatomer subunit beta'-2-like [Glycine max]
Eucgr.K00238.1|PACid:23601694	861	16	399	8.56883	175.932	4.35977	Up	8.13634e-82	2.30306e-80	-	-	GO:0009743//response to carbohydrate stimulus	gi|356574481|ref|XP_003555375.1|/5.21506e-73/PREDICTED: heat stress transcription factor B-2a-like [Glycine max]
Eucgr.F02300.1|PACid:23583105	978	7	173	3.30038	67.1556	4.3468	Up	3.67706e-36	5.01448e-35	-	GO:0016811//hydrolase activity, acting on carbon-nitrogen (but not peptide) bonds, in linear amides	GO:0009057//macromolecule catabolic process	gi|225458715|ref|XP_002285006.1|/1.9453e-146/PREDICTED: probable isoaspartyl peptidase/L-asparaginase 2 [Vitis vinifera]
Eucgr.E00581.1|PACid:23577322	2346	40	987	7.86207	159.722	4.34451	Up	1.02851e-199	7.31074e-198	GO:0005576//extracellular region;GO:0009536//plastid	GO:0016874//ligase activity;GO:0032559	GO:0010038//response to metal ion	gi|225470747|ref|XP_002267459.1|/1.48939e-136/PREDICTED: putative peroxisomal-coenzyme A synthetase-like [Vitis vinifera]
Eucgr.I02640.1|PACid:23597415	2058	3	74	0.672172	13.6509	4.34402	Up	4.00502e-16	2.96525e-15	GO:0044464//cell part	GO:0017111//nucleoside-triphosphatase activity;GO:0015604//organic phosphonate transmembrane transporter activity;GO:0032559	GO:0009207	gi|255569746|ref|XP_002525837.1|/0/ATP-binding cassette transporter, putative [Ricinus communis]
Eucgr.B02783.1|PACid:23568003	1554	33	813	9.79192	198.616	4.34225	Up	9.82862e-165	5.71025e-163	GO:0043231//intracellular membrane-bounded organelle	-	GO:0006810//transport	gi|255573881|ref|XP_002527859.1|/0/Sialin, putative [Ricinus communis]
Eucgr.B01770.1|PACid:23566893	1563	2	49	0.590032	11.9018	4.33424	Up	5.13426e-11	2.94858e-10	GO:0009532//plastid stroma	GO:0016616//oxidoreductase activity, acting on the CH-OH group of donors, NAD or NADP as acceptor;GO:0000166//nucleotide binding;GO:0016836//hydro-lyase activity	GO:0032787//monocarboxylic acid metabolic process;GO:0008652//cellular amino acid biosynthetic process;GO:0003006//developmental process involved in reproduction	gi|224130894|ref|XP_002328402.1|/0/dehydroquinate dehydratase/ shikimate dehydrogenase [Populus trichocarpa]
Eucgr.D00652.1|PACid:23574425	807	9	220	5.14249	103.496	4.33096	Up	1.55346e-45	2.50831e-44	-	GO:0003676//nucleic acid binding;GO:0046914//transition metal ion binding	-	gi|359497179|ref|XP_002268276.2|/1.85991e-45/PREDICTED: uncharacterized protein LOC100246521 [Vitis vinifera]
Eucgr.D00532.1|PACid:23574299	1668	7	171	1.93511	38.9202	4.33003	Up	1.13012e-35	1.52402e-34	-	-	-	gi|224076998|ref|XP_002305086.1|/0/predicted protein [Populus trichocarpa]
Eucgr.H02433.1|PACid:23591728	1083	17	415	7.23811	145.477	4.32903	Up	1.16103e-84	3.40769e-83	-	GO:0046872//metal ion binding;GO:0016491//oxidoreductase activity	GO:0008152//metabolic process	gi|255587709|ref|XP_002534367.1|/5.22631e-135/alcohol dehydrogenase, putative [Ricinus communis]
Eucgr.B00655.1|PACid:23565782	1467	51	1243	16.0304	321.674	4.32672	Up	1.99899e-250	1.8364e-248	-	GO:0035251//UDP-glucosyltransferase activity	-	gi|225455734|ref|XP_002268089.1|/8.7774e-110/PREDICTED: UDP-glycosyltransferase 89B1-like [Vitis vinifera]
Eucgr.F04198.1|PACid:23585457	1053	49	1193	21.4572	430.117	4.3252	Up	2.29818e-240	2.01661e-238	-	GO:0005506//iron ion binding;GO:0003824//catalytic activity;GO:0016209//antioxidant activity	GO:0008152//metabolic process;GO:0006950//response to stress	gi|224082496|ref|XP_002306716.1|/3.95714e-140/predicted protein [Populus trichocarpa]
Eucgr.I00918.1|PACid:23595421	1011	3	72	1.36828	27.0369	4.30449	Up	1.232e-15	8.91913e-15	-	GO:0005488//binding;GO:0004672//protein kinase activity	GO:0009987//cellular process	gi|255565216|ref|XP_002523600.1|/1.64459e-71/ATP binding protein, putative [Ricinus communis]
Eucgr.F01680.1|PACid:23582408	1083	6	144	2.55463	50.4788	4.30449	Up	3.9714e-30	4.63366e-29	-	GO:0016616//oxidoreductase activity, acting on the CH-OH group of donors, NAD or NADP as acceptor;GO:0046914//transition metal ion binding	GO:0008152//metabolic process	gi|255539034|ref|XP_002510582.1|/1.31983e-162/alcohol dehydrogenase, putative [Ricinus communis]
Eucgr.C00952.1|PACid:23570519	693	2	48	1.33077	26.2956	4.30449	Up	9.00994e-11	5.10637e-10	GO:0043234//protein complex;GO:0044444//cytoplasmic part	GO:0008443//phosphofructokinase activity;GO:0032559	GO:0006796//phosphate-containing compound metabolic process;GO:0006007//glucose catabolic process	gi|356520834|ref|XP_003529065.1|/1.35228e-96/PREDICTED: 6-phosphofructokinase 3-like [Glycine max]
Eucgr.C03591.1|PACid:23572978	1458	1	24	0.316262	6.24926	4.30449	Up	7.3952e-06	2.84354e-05	-	-	-	gi|225444820|ref|XP_002278995.1|/6.69591e-94/PREDICTED: ankyrin repeat-containing protein At2g01680-like [Vitis vinifera]
Eucgr.I01245.1|PACid:23595786	642	4	96	2.87296	56.769	4.30449	Up	1.77358e-20	1.54668e-19	GO:0043231//intracellular membrane-bounded organelle	-	-	gi|225428558|ref|XP_002281050.1|/2.28184e-76/PREDICTED: UPF0496 protein At4g34320-like [Vitis vinifera]
Eucgr.K01376.1|PACid:23602892	477	1	24	0.966688	19.1015	4.30449	Up	7.3952e-06	2.84397e-05	-	-	-	-
Eucgr.E00358.1|PACid:23577078	741	3	72	1.86684	36.8883	4.30449	Up	1.232e-15	8.92167e-15	-	-	GO:0000902//cell morphogenesis;GO:0009827//plant-type cell wall modification	gi|356563391|ref|XP_003549947.1|/9.28656e-86/PREDICTED: expansin-like B1-like [Glycine max]
Eucgr.J00535.1|PACid:23598322	831	45	1076	24.9699	491.571	4.29914	Up	4.15768e-216	3.24541e-214	GO:0043231//intracellular membrane-bounded organelle	GO:0000175//3'-5'-exoribonuclease activity;GO:0005488//binding	GO:0006950//response to stress;GO:0016070//RNA metabolic process	gi|225464848|ref|XP_002271636.1|/7.7312e-111/PREDICTED: probable CCR4-associated factor 1 homolog 9-like [Vitis vinifera]
Eucgr.B02562.1|PACid:23567742	1125	61	1455	25.0024	491.004	4.2956	Up	1.76628e-291	1.93735e-289	GO:0031224//intrinsic to membrane;GO:0044421//extracellular region part	GO:0046914//transition metal ion binding;GO:0004175//endopeptidase activity	GO:0019538//protein metabolic process	gi|225424789|ref|XP_002267298.1|/2.72475e-134/PREDICTED: metalloendoproteinase 1-like [Vitis vinifera]
Eucgr.B00290.1|PACid:23565355	1923	12	286	2.87744	56.4627	4.29444	Up	1.74872e-58	3.55144e-57	-	GO:0004672//protein kinase activity	-	gi|297733755|emb|CBI15002.3|/0/unnamed protein product [Vitis vinifera]
Eucgr.F03476.1|PACid:23584568	249	10	238	18.5185	362.871	4.29242	Up	7.02848e-49	1.22084e-47	-	-	-	-
Eucgr.K01224.1|PACid:23602697	1848	67	1590	16.7177	326.64	4.28825	Up	0	0	GO:0031410//cytoplasmic vesicle	GO:0008233//peptidase activity	-	gi|255558694|ref|XP_002520371.1|/0/basic 7S globulin 2 precursor small subunit, putative [Ricinus communis]
Eucgr.F00008.1|PACid:23580663	324	33	780	46.9649	913.954	4.28247	Up	1.04983e-156	5.74514e-155	-	GO:0003824//catalytic activity	GO:0044238//primary metabolic process	gi|302142341|emb|CBI19544.3|/6.22592e-35/unnamed protein product [Vitis vinifera]
Eucgr.I01902.1|PACid:23596607	1578	20	472	5.84424	113.556	4.28024	Up	2.14128e-95	7.00375e-94	-	GO:0017111//nucleoside-triphosphatase activity;GO:0032559	-	gi|255552796|ref|XP_002517441.1|/0/ATP binding protein, putative [Ricinus communis]
Eucgr.J01079.1|PACid:23599002	2148	459	10804	98.5333	1909.52	4.27646	Up	0	0	GO:0044424//intracellular part	GO:0016840	GO:0006558//L-phenylalanine metabolic process	gi|374532739|dbj|BAL49995.1|/0/phenylalanine ammonia-lyase [Eucalyptus robusta]
Eucgr.C03119.1|PACid:23572573	720	2	47	1.28086	24.7822	4.27412	Up	1.57994e-10	8.82457e-10	-	GO:0046872//metal ion binding;GO:0016491//oxidoreductase activity	GO:0008152//metabolic process	gi|147861513|emb|CAN81469.1|/2.22623e-97/hypothetical protein VITISV_034857 [Vitis vinifera]
Eucgr.F00257.1|PACid:23580946	315	2	47	2.92768	56.6451	4.27412	Up	1.57994e-10	8.82263e-10	-	GO:0003824//catalytic activity	GO:0044238//primary metabolic process	gi|255538386|ref|XP_002510258.1|/9.35653e-47/Patatin T5 precursor, putative [Ricinus communis]
Eucgr.C01925.1|PACid:23571442	237	4	93	7.78245	148.974	4.25869	Up	9.5268e-20	8.06482e-19	-	-	-	-
Eucgr.L02460.1|PACid:23607154	999	17	395	7.84672	150.109	4.25778	Up	8.45904e-80	2.3423e-78	-	GO:0005506//iron ion binding;GO:0003824//catalytic activity;GO:0016209//antioxidant activity	GO:0008152//metabolic process;GO:0006950//response to stress	gi|255575179|ref|XP_002528494.1|/5.08388e-142/Cationic peroxidase 2 precursor, putative [Ricinus communis]
Eucgr.K00750.1|PACid:23602206	963	28	650	13.4072	256.249	4.25647	Up	2.49442e-130	1.13755e-128	-	GO:0016641//oxidoreductase activity, acting on the CH-NH2 group of donors, oxygen as acceptor;GO:0019842//vitamin binding;GO:0043169//cation binding	GO:0009692	gi|18496053|emb|CAD21844.1|/8.21118e-158/ACC oxidase 1 [Fagus sylvatica]
Eucgr.G01417.1|PACid:23586992	744	386	8926	239.232	4554.69	4.25087	Up	0	0	-	GO:0008171//O-methyltransferase activity;GO:0043169//cation binding	GO:0006730//one-carbon metabolic process;GO:0009699//phenylpropanoid biosynthetic process	gi|262474800|gb|ACY66929.1|/1.12572e-139/caffeoyl-CoA O-methyltransferase 2 [Eucalyptus camaldulensis]
Eucgr.C00435.1|PACid:23569954	465	10	231	9.91635	188.597	4.24935	Up	3.52716e-47	5.91276e-46	-	-	-	gi|359484699|ref|XP_003633147.1|/5.46428e-17/PREDICTED: uncharacterized protein LOC100272213 [Vitis vinifera]
Eucgr.D00073.1|PACid:23573857	1611	21	485	6.01075	114.293	4.24905	Up	1.61416e-97	5.36233e-96	-	GO:0050662//coenzyme binding;GO:0046993	GO:0008152//metabolic process	gi|224104335|ref|XP_002333959.1|/0/predicted protein [Populus trichocarpa]
Eucgr.F00984.1|PACid:23581654	1983	2	46	0.465063	8.80663	4.24309	Up	2.76836e-10	1.51857e-09	-	-	-	gi|224117420|ref|XP_002317570.1|/2.87861e-53/predicted protein [Populus trichocarpa]
Eucgr.A00269.1|PACid:23561983	1053	1	23	0.437901	8.29229	4.24309	Up	1.29884e-05	4.87629e-05	-	-	-	gi|255587050|ref|XP_002534114.1|/6.70306e-164/conserved hypothetical protein [Ricinus communis]
Eucgr.G02377.1|PACid:23587987	1284	1	23	0.35912	6.80045	4.24309	Up	1.29884e-05	4.87485e-05	-	-	-	gi|225430555|ref|XP_002285593.1|/2.30713e-79/PREDICTED: aspartic proteinase nepenthesin-2 [Vitis vinifera]
Eucgr.F03658.1|PACid:23584796	2277	14	322	2.83511	53.6868	4.24309	Up	3.62118e-65	8.19095e-64	GO:0009536//plastid	GO:0004672//protein kinase activity;GO:0008378//galactosyltransferase activity;GO:0032559	GO:0009725//response to hormone stimulus;GO:0009312//oligosaccharide biosynthetic process;GO:0005985//sucrose metabolic process;GO:0019406;GO:0023052//signaling;GO:0006950//response to stress;GO:0006464//protein modification process	gi|255579562|ref|XP_002530623.1|/0/Stachyose synthase precursor, putative [Ricinus communis]
Eucgr.H02660.1|PACid:23591984	420	1	23	1.09788	20.7899	4.24309	Up	1.29884e-05	4.87557e-05	-	-	-	-
Eucgr.E03828.1|PACid:23580102	234	2	46	3.94111	74.6306	4.24309	Up	2.76836e-10	1.5189e-09	-	-	-	-
Eucgr.J00162.1|PACid:23597860	819	9	206	5.06715	95.4901	4.23611	Up	3.93458e-42	5.94556e-41	-	GO:0016628//oxidoreductase activity, acting on the CH-CH group of donors, NAD or NADP as acceptor	GO:0006570//tyrosine metabolic process	gi|356553747|ref|XP_003545214.1|/3.09788e-104/PREDICTED: arogenate dehydrogenase 1, chloroplastic-like [Glycine max]
Eucgr.G02434.1|PACid:23588047	1215	16	365	6.07223	114.049	4.23128	Up	1.50626e-73	3.81012e-72	-	GO:0016787//hydrolase activity	-	gi|224077736|ref|XP_002305386.1|/1.61315e-119/predicted protein [Populus trichocarpa]
Eucgr.A01853.1|PACid:23563650	1254	10	228	3.67711	69.0259	4.23049	Up	1.88411e-46	3.10927e-45	-	GO:0070547;GO:0048037//cofactor binding;GO:0016846//carbon-sulfur lyase activity	GO:0008652//cellular amino acid biosynthetic process	gi|224133454|ref|XP_002328046.1|/2.23988e-180/aminotransferase family protein [Populus trichocarpa]
Eucgr.F02935.1|PACid:23583864	726	32	728	20.3244	380.688	4.22732	Up	4.00792e-145	2.03572e-143	-	-	-	gi|225466071|ref|XP_002264317.1|/4.36861e-16/PREDICTED: uncharacterized protein LOC100258685 [Vitis vinifera]
Eucgr.A02308.1|PACid:23564189	1320	20	455	6.98652	130.862	4.22732	Up	2.85286e-91	8.98474e-90	-	GO:0016757//transferase activity, transferring glycosyl groups	-	gi|224090061|ref|XP_002308926.1|/1.02853e-122/predicted protein [Populus trichocarpa]
Eucgr.D00078.1|PACid:23573862	1617	36	817	10.2659	191.817	4.2238	Up	1.39607e-162	8.01937e-161	GO:0016020//membrane;GO:0005576//extracellular region	GO:0050662//coenzyme binding;GO:0046993	GO:0008152//metabolic process	gi|224056797|ref|XP_002299028.1|/0/predicted protein [Populus trichocarpa]
Eucgr.J03126.1|PACid:23601288	1494	264	5949	81.4813	1511.71	4.21357	Up	0	0	-	GO:0050737	GO:0048878//chemical homeostasis;GO:0009813//flavonoid biosynthetic process	gi|82568711|dbj|BAE48668.1|/0/Alcohol acyl-transferase [Prunus mume]
Eucgr.I02751.1|PACid:23597549	1053	2	45	0.875803	16.224	4.21138	Up	4.8468e-10	2.6175e-09	-	GO:0016301//kinase activity;GO:0005488//binding	-	gi|225448164|ref|XP_002264141.1|/7.08289e-89/PREDICTED: serine/threonine-protein kinase-like protein At5g23170-like [Vitis vinifera]
Eucgr.B03711.1|PACid:23569091	1302	12	270	4.24986	78.7277	4.21138	Up	1.33568e-54	2.53839e-53	GO:0043231//intracellular membrane-bounded organelle	GO:0004396//hexokinase activity;GO:0032559	GO:0006970//response to osmotic stress;GO:0006796//phosphate-containing compound metabolic process;GO:0006007//glucose catabolic process	gi|225436573|ref|XP_002274759.1|/4.17041e-177/PREDICTED: hexokinase-3 [Vitis vinifera]
Eucgr.I01900.1|PACid:23596606	1578	306	6857	89.4168	1649.69	4.2055	Up	0	0	-	GO:0017111//nucleoside-triphosphatase activity;GO:0032559	-	gi|255552796|ref|XP_002517441.1|/1.77491e-180/ATP binding protein, putative [Ricinus communis]
Eucgr.H03960.1|PACid:23593226	615	41	916	30.7407	565.451	4.20118	Up	1.95337e-181	1.27129e-179	-	-	GO:0050896//response to stimulus	gi|255639640|gb|ACU20114.1|/7.69993e-31/unknown [Glycine max]
Eucgr.D00082.1|PACid:23573864	1563	6	134	1.7701	32.5477	4.20066	Up	1.06547e-27	1.16665e-26	GO:0016020//membrane;GO:0005576//extracellular region	GO:0050662//coenzyme binding;GO:0046993	GO:0008152//metabolic process	gi|224115646|ref|XP_002317087.1|/0/predicted protein [Populus trichocarpa]
Eucgr.A02235.1|PACid:23564106	2607	29	646	5.12934	94.0733	4.19694	Up	2.45676e-128	1.10454e-126	GO:0043231//intracellular membrane-bounded organelle	GO:0004558//alpha-glucosidase activity;GO:0005488//binding	GO:0044238//primary metabolic process	gi|224089973|ref|XP_002308887.1|/0/predicted protein [Populus trichocarpa]
Eucgr.K01472.1|PACid:23602978	1098	12	267	5.03946	92.3174	4.19526	Up	7.11062e-54	1.34231e-52	-	GO:0003676//nucleic acid binding;GO:0001071//nucleic acid binding transcription factor activity	GO:0006351//transcription, DNA-dependent;GO:0032501//multicellular organismal process	gi|255568990|ref|XP_002525465.1|/4.38007e-97/NAC domain-containing protein 21/22, putative [Ricinus communis]
Eucgr.D00350.1|PACid:23574132	3819	9	200	1.08667	19.8818	4.19346	Up	1.11828e-40	1.65159e-39	GO:0031224//intrinsic to membrane	GO:0042626//ATPase activity, coupled to transmembrane movement of substances;GO:0032559	GO:0006810//transport;GO:0009207	gi|225463358|ref|XP_002271185.1|/0/PREDICTED: ABC transporter B family member 9-like [Vitis vinifera]
Eucgr.A02850.1|PACid:23564846	1005	49	1085	22.482	409.863	4.1883	Up	3.6511e-214	2.824e-212	-	GO:0004091//carboxylesterase activity	-	gi|224136894|ref|XP_002322442.1|/1.91111e-96/predicted protein [Populus trichocarpa]
Eucgr.A02057.1|PACid:23563895	2163	7	155	1.49227	27.2051	4.1883	Up	8.69774e-32	1.06002e-30	-	GO:0016772//transferase activity, transferring phosphorus-containing groups	-	gi|224053050|ref|XP_002297682.1|/7.12431e-154/predicted protein [Populus trichocarpa]
Eucgr.A01848.1|PACid:23563647	1248	16	354	5.91167	107.687	4.18714	Up	6.93352e-71	1.68356e-69	-	GO:0070547;GO:0048037//cofactor binding;GO:0016846//carbon-sulfur lyase activity	GO:0008652//cellular amino acid biosynthetic process	gi|224133454|ref|XP_002328046.1|/0/aminotransferase family protein [Populus trichocarpa]
Eucgr.A01005.1|PACid:23562729	3903	321	7102	37.9237	690.807	4.18711	Up	0	0	GO:0031224//intrinsic to membrane	GO:0042626//ATPase activity, coupled to transmembrane movement of substances;GO:0032559;GO:0015114//phosphate ion transmembrane transporter activity	GO:0006810//transport;GO:0009207	gi|225437787|ref|XP_002273987.1|/0/PREDICTED: ABC transporter B family member 11 [Vitis vinifera]
Eucgr.K03245.1|PACid:23604951	291	1	22	1.58457	28.7015	4.17896	Up	2.27786e-05	8.31393e-05	-	-	-	-
Eucgr.E04159.1|PACid:23580438	2025	1	22	0.227709	4.12451	4.17896	Up	2.27786e-05	8.31154e-05	-	GO:0004672//protein kinase activity	-	gi|255555031|ref|XP_002518553.1|/0/ATP binding protein, putative [Ricinus communis]
Eucgr.A02061.1|PACid:23563898	2163	1	22	0.213181	3.86137	4.17896	Up	2.27786e-05	8.31274e-05	-	GO:0016772//transferase activity, transferring phosphorus-containing groups	-	gi|224053050|ref|XP_002297682.1|/2.44859e-154/predicted protein [Populus trichocarpa]
Eucgr.F00014.1|PACid:23580669	1230	1	22	0.374886	6.79035	4.17896	Up	2.27786e-05	8.31035e-05	-	GO:0003824//catalytic activity	GO:0044238//primary metabolic process	gi|255538386|ref|XP_002510258.1|/4.25164e-176/Patatin T5 precursor, putative [Ricinus communis]
Eucgr.F02150.1|PACid:23582923	1626	1	22	0.283586	5.13661	4.17896	Up	2.27786e-05	8.31512e-05	-	GO:0003774//motor activity	-	gi|357465247|ref|XP_003602905.1|/1.5638e-62/Chromosome-associated kinesin KIF4 [Medicago truncatula]
Eucgr.K01627.1|PACid:23603134	807	32	704	18.2844	331.188	4.17896	Up	2.56824e-139	1.25681e-137	GO:0043231//intracellular membrane-bounded organelle	GO:0016741	GO:0006730//one-carbon metabolic process;GO:0010038//response to metal ion	gi|224090001|ref|XP_002308901.1|/3.94863e-96/predicted protein [Populus trichocarpa]
Eucgr.D02639.1|PACid:23576584	300	5	109	7.68517	137.937	4.16579	Up	1.22958e-22	1.16143e-21	GO:0044464//cell part	-	GO:0009056//catabolic process	gi|255539587|ref|XP_002510858.1|/2.69444e-25/conserved hypothetical protein [Ricinus communis]
Eucgr.C02361.1|PACid:23571848	1416	24	523	7.81543	140.221	4.16523	Up	1.15434e-103	4.13143e-102	-	GO:0004674//protein serine/threonine kinase activity;GO:0032559	GO:0006464//protein modification process	gi|225454761|ref|XP_002272528.1|/1.32627e-131/PREDICTED: G-type lectin S-receptor-like serine/threonine-protein kinase At1g34300-like [Vitis vinifera]
Eucgr.H04000.1|PACid:23593265	480	47	1023	45.1504	809.113	4.16353	Up	3.2766e-201	2.34872e-199	-	-	GO:0006950//response to stress	gi|359477159|ref|XP_002273815.2|/1.55109e-49/PREDICTED: pathogenesis-related protein STH-2 [Vitis vinifera]
Eucgr.J00526.1|PACid:23598312	699	8	174	5.27737	94.5033	4.16247	Up	2.18146e-35	2.92013e-34	-	-	-	gi|225464876|ref|XP_002273038.1|/3.65593e-65/PREDICTED: F-box protein At2g27310-like [Vitis vinifera]
Eucgr.J01662.1|PACid:23599663	2904	65	1408	10.321	184.069	4.15659	Up	5.48582e-276	5.62894e-274	GO:0031224//intrinsic to membrane	GO:0050664//oxidoreductase activity, acting on NADH or NADPH, oxygen as acceptor;GO:0016209//antioxidant activity;GO:0046914//transition metal ion binding;GO:0050662//coenzyme binding	GO:0006952//defense response;GO:0012501//programmed cell death;GO:0008152//metabolic process	gi|225425328|ref|XP_002268604.1|/0/PREDICTED: respiratory burst oxidase homolog protein C-like [Vitis vinifera]
Eucgr.J02889.1|PACid:23601008	339	20	433	27.2041	484.912	4.15583	Up	5.96814e-86	1.77627e-84	-	-	-	gi|224054434|ref|XP_002298258.1|/5.57796e-15/predicted protein [Populus trichocarpa]
Eucgr.B00292.1|PACid:23565357	1773	11	238	2.86081	50.9616	4.15492	Up	7.2514e-48	1.23264e-46	-	GO:0004672//protein kinase activity;GO:0000166//nucleotide binding	-	gi|297733755|emb|CBI15002.3|/0/unnamed protein product [Vitis vinifera]
Eucgr.K03106.1|PACid:23604782	705	12	259	7.84868	139.472	4.15138	Up	6.10104e-52	1.12096e-50	GO:0009532//plastid stroma;GO:0042579//microbody	-	GO:0009719;GO:0050832//defense response to fungus	gi|147820249|emb|CAN75851.1|/3.48997e-55/hypothetical protein VITISV_041107 [Vitis vinifera]
Eucgr.G03058.1|PACid:23588844	627	36	774	26.4752	468.65	4.14579	Up	3.45282e-152	1.83816e-150	-	GO:0003824//catalytic activity	GO:0009267//cellular response to starvation	gi|356539961|ref|XP_003538461.1|/2.47478e-72/PREDICTED: uncharacterized protein LOC100795655 [Glycine max]
Eucgr.B03862.1|PACid:23569284	1428	4	86	1.29163	22.8636	4.14579	Up	4.74204e-18	3.76273e-17	-	-	-	gi|224134875|ref|XP_002327511.1|/1.94634e-114/predicted protein [Populus trichocarpa]
Eucgr.H02465.1|PACid:23591756	1371	2	43	0.672663	11.9071	4.14579	Up	1.48186e-09	7.73358e-09	-	GO:0046914//transition metal ion binding	-	gi|356567530|ref|XP_003551971.1|/2.00665e-161/PREDICTED: E3 ubiquitin-protein ligase RGLG2-like [Glycine max]
Eucgr.K02506.1|PACid:23604097	1449	13	279	4.13694	73.0989	4.14321	Up	8.97678e-56	1.74776e-54	GO:0031410//cytoplasmic vesicle	GO:0000166//nucleotide binding;GO:0016616//oxidoreductase activity, acting on the CH-OH group of donors, NAD or NADP as acceptor	GO:0008152//metabolic process	gi|225457281|ref|XP_002284402.1|/0/PREDICTED: UDP-glucose 6-dehydrogenase [Vitis vinifera]
Eucgr.C00201.1|PACid:23569715	2571	228	4891	40.8919	722.222	4.14255	Up	0	0	-	GO:0019203//carbohydrate phosphatase activity;GO:0035251//UDP-glucosyltransferase activity	GO:0005991//trehalose metabolic process	gi|356562495|ref|XP_003549506.1|/0/PREDICTED: probable alpha,alpha-trehalose-phosphate synthase [UDP-forming] 11-like [Glycine max]
Eucgr.G02311.1|PACid:23587905	780	40	858	23.6467	417.607	4.14244	Up	1.94542e-168	1.16757e-166	-	-	-	gi|225424001|ref|XP_002283553.1|/6.93313e-10/PREDICTED: uncharacterized protein LOC100244058 [Vitis vinifera]
Eucgr.K00268.1|PACid:23601724	546	3	64	2.53357	44.5002	4.13457	Up	1.07937e-13	7.17712e-13	-	-	-	gi|225470749|ref|XP_002267610.1|/2.44545e-69/PREDICTED: uncharacterized protein LOC100251502 [Vitis vinifera]
Eucgr.D02346.1|PACid:23576237	1221	10	211	3.7765	65.6057	4.1187	Up	2.42556e-42	3.68057e-41	GO:0016020//membrane	-	GO:0006810//transport	gi|225454448|ref|XP_002276620.1|/7.22569e-152/PREDICTED: solute carrier family 25 member 39-like [Vitis vinifera]
Eucgr.E01454.1|PACid:23578175	1443	13	274	4.15415	72.0874	4.11712	Up	1.44098e-54	2.73647e-53	GO:0030312//external encapsulating structure	GO:0030234//enzyme regulator activity;GO:0004091//carboxylesterase activity	GO:0071555;GO:0045229//external encapsulating structure organization	gi|225453983|ref|XP_002280446.1|/0/PREDICTED: pectinesterase 2 [Vitis vinifera]
Eucgr.K02932.1|PACid:23604600	1425	104	2185	33.653	582.119	4.11251	Up	0	0	-	GO:0043169//cation binding	GO:0006812//cation transport	gi|224140221|ref|XP_002323483.1|/4.29592e-21/predicted protein [Populus trichocarpa]
Eucgr.G02329.1|PACid:23587929	366	1	21	1.25986	21.7828	4.11185	Up	3.98856e-05	0.000142412	-	-	-	-
Eucgr.D00920.1|PACid:23574672	1101	1	21	0.41881	7.24114	4.11185	Up	3.98856e-05	0.000142372	-	GO:0004672//protein kinase activity	-	gi|359479671|ref|XP_003632328.1|/1.19221e-110/PREDICTED: serine/threonine-protein kinase Nek2-like [Vitis vinifera]
Eucgr.H00485.1|PACid:23589846	858	1	21	0.537424	9.29195	4.11185	Up	3.98856e-05	0.000142392	GO:0016020//membrane;GO:0009526//plastid envelope	-	-	gi|359477987|ref|XP_003632049.1|/8.18011e-111/PREDICTED: auxin-induced protein PCNT115 isoform 3 [Vitis vinifera]
Eucgr.C03297.1|PACid:23572732	573	2	42	1.60946	27.8272	4.11185	Up	2.5876e-09	1.32462e-08	-	-	GO:0006351//transcription, DNA-dependent	gi|225429734|ref|XP_002280370.1|/1.39525e-28/PREDICTED: ethylene-responsive transcription factor ERF017 [Vitis vinifera]
Eucgr.E03863.1|PACid:23580154	555	2	42	1.66166	28.7297	4.11185	Up	2.5876e-09	1.32435e-08	-	GO:0043169//cation binding	GO:0006812//cation transport	gi|119888002|gb|ABM05953.1|/5.58091e-24/proline-rich protein [Gossypium hirsutum]
Eucgr.C04159.1|PACid:23573542	1536	88	1837	26.4178	454.039	4.10323	Up	0	0	GO:0044464//cell part	GO:0016747//transferase activity, transferring acyl groups other than amino-acyl groups	GO:0009314//response to radiation;GO:0006950//response to stress;GO:0006631//fatty acid metabolic process	gi|225445394|ref|XP_002284986.1|/0/PREDICTED: 3-ketoacyl-CoA synthase 11 [Vitis vinifera]
Eucgr.C00233.1|PACid:23569746	924	6	125	2.99422	51.3586	4.10035	Up	1.59189e-25	1.64137e-24	GO:0043231//intracellular membrane-bounded organelle	GO:0016740//transferase activity	GO:0006950//response to stress;GO:0006520//cellular amino acid metabolic process	gi|225445761|ref|XP_002272592.1|/2.49102e-124/PREDICTED: putative glutamine amidotransferase YLR126C [Vitis vinifera]
Eucgr.A01009.1|PACid:23562733	3603	5	104	0.639898	10.9583	4.09804	Up	1.98126e-21	1.79101e-20	-	GO:0042626//ATPase activity, coupled to transmembrane movement of substances	-	gi|225437787|ref|XP_002273987.1|/0/PREDICTED: ABC transporter B family member 11 [Vitis vinifera]
Eucgr.B00785.1|PACid:23565915	855	5	104	2.69655	46.1787	4.09804	Up	1.98126e-21	1.79165e-20	GO:0016020//membrane	GO:0004713//protein tyrosine kinase activity;GO:0032559	GO:0006464//protein modification process	gi|255567852|ref|XP_002524904.1|/9.60395e-112/wall-associated kinase, putative [Ricinus communis]
Eucgr.F03482.1|PACid:23584574	1941	5	104	1.18782	20.3415	4.09804	Up	1.98126e-21	1.79038e-20	-	GO:0005488//binding;GO:0004672//protein kinase activity	-	gi|255578108|ref|XP_002529924.1|/4.41277e-99/Mitogen-activated protein kinase kinase kinase, putative [Ricinus communis]
Eucgr.G03285.1|PACid:23589161	948	44	915	21.4017	366.427	4.09773	Up	3.49872e-178	2.23138e-176	-	-	-	gi|224104117|ref|XP_002313325.1|/1.89726e-58/predicted protein [Populus trichocarpa]
Eucgr.A02352.1|PACid:23564241	1521	15	311	4.54744	77.6258	4.09341	Up	1.65306e-61	3.55883e-60	-	GO:0016787//hydrolase activity	-	gi|224087014|ref|XP_002308028.1|/4.78529e-159/predicted protein [Populus trichocarpa]
Eucgr.E02481.1|PACid:23579005	1689	95	1966	25.9357	441.905	4.09072	Up	0	0	GO:0016020//membrane	GO:0015174//basic amino acid transmembrane transporter activity;GO:0015172//acidic amino acid transmembrane transporter activity	GO:0015813//L-glutamate transport;GO:0015809//arginine transport	gi|225444009|ref|XP_002281463.1|/0/PREDICTED: high affinity cationic amino acid transporter 1-like isoform 1 [Vitis vinifera]
Eucgr.H04365.1|PACid:23593650	1056	16	331	6.98652	118.998	4.09022	Up	2.4449e-65	5.55494e-64	-	GO:0004033//aldo-keto reductase (NADP) activity	GO:0008152//metabolic process	gi|255648228|gb|ACU24567.1|/5.54606e-142/unknown [Glycine max]
Eucgr.C02386.1|PACid:23571864	2865	163	3372	26.2342	446.825	4.09019	Up	0	0	GO:0031224//intrinsic to membrane	GO:0015662//ATPase activity, coupled to transmembrane movement of ions, phosphorylative mechanism;GO:0032559	GO:0009206;GO:0006811//ion transport;GO:0009207	gi|225446002|ref|XP_002267501.1|/0/PREDICTED: plasma membrane ATPase 4 isoform 1 [Vitis vinifera]
Eucgr.E00456.1|PACid:23577188	1377	45	929	15.069	256.128	4.08721	Up	1.46392e-180	9.43098e-179	GO:0043231//intracellular membrane-bounded organelle	GO:0004497//monooxygenase activity;GO:0050662//coenzyme binding	-	gi|359474345|ref|XP_003631439.1|/4.34604e-164/PREDICTED: flavin-containing monooxygenase FMO GS-OX-like 3-like isoform 2 [Vitis vinifera]
Eucgr.B00869.1|PACid:23565992	1662	16	330	4.43909	75.3803	4.08585	Up	4.25368e-65	9.60456e-64	GO:0005576//extracellular region;GO:0031410//cytoplasmic vesicle	GO:0046914//transition metal ion binding;GO:0016682//oxidoreductase activity, acting on diphenols and related substances as donors, oxygen as acceptor	GO:0009808//lignin metabolic process	gi|359491013|ref|XP_003634201.1|/0/PREDICTED: laccase-1-like [Vitis vinifera]
Eucgr.E00788.1|PACid:23577507	597	8	165	6.17903	104.926	4.08585	Up	3.22936e-33	4.10888e-32	GO:0031225//anchored to membrane	-	-	gi|255545130|ref|XP_002513626.1|/2.76894e-30/conserved hypothetical protein [Ricinus communis]
Eucgr.L00499.1|PACid:23605732	582	7	144	5.546	93.9322	4.0821	Up	3.92804e-29	4.46834e-28	GO:0031090//organelle membrane;GO:0042579//microbody	GO:0046872//metal ion binding;GO:0004674//protein serine/threonine kinase activity;GO:0032559	GO:0006464//protein modification process	gi|260408332|gb|ACX37459.1|/6.50555e-90/calcium dependent protein kinase 1 [Gossypium hirsutum]
Eucgr.B03710.1|PACid:23569090	357	2	41	2.58325	43.6004	4.07708	Up	4.51412e-09	2.27512e-08	-	-	-	-
Eucgr.F00095.1|PACid:23580752	471	8	163	7.83202	131.384	4.06826	Up	9.77598e-33	1.22667e-31	-	-	-	gi|302142163|emb|CBI19366.3|/5.93654e-27/unnamed protein product [Vitis vinifera]
Eucgr.K02460.1|PACid:23604035	2742	3	61	0.504497	8.44573	4.0653	Up	5.7178e-13	3.67241e-12	GO:0044464//cell part	GO:0016887//ATPase activity;GO:0000166//nucleotide binding	-	gi|225456715|ref|XP_002274303.1|/0/PREDICTED: ABC transporter A family member 7 [Vitis vinifera]
Eucgr.H00223.1|PACid:23589571	1419	9	182	2.92459	48.6927	4.0574	Up	2.44934e-36	3.35459e-35	GO:0043231//intracellular membrane-bounded organelle	GO:0004674//protein serine/threonine kinase activity;GO:0000166//nucleotide binding	GO:0009987//cellular process	gi|229609841|gb|ACQ83536.1|/8.90121e-136/CBL-interacting protein kinase 20 [Vitis vinifera]
Eucgr.E00798.1|PACid:23577517	651	12	242	8.49973	141.127	4.05343	Up	7.55572e-48	1.28266e-46	-	-	-	gi|302143750|emb|CBI22611.3|/1.59681e-32/unnamed protein product [Vitis vinifera]
Eucgr.F02174.1|PACid:23582966	1629	54	1086	15.2854	253.095	4.04945	Up	1.99614e-209	1.50283e-207	GO:0009536//plastid	GO:0016620//oxidoreductase activity, acting on the aldehyde or oxo group of donors, NAD or NADP as acceptor;GO:0016616//oxidoreductase activity, acting on the CH-OH group of donors, NAD or NADP as acceptor;GO:0000166//nucleotide binding	GO:0009314//response to radiation;GO:0006779//porphyrin-containing compound biosynthetic process	gi|225458990|ref|XP_002285583.1|/0/PREDICTED: glutamyl-tRNA reductase 1, chloroplastic [Vitis vinifera]
Eucgr.H05068.1|PACid:23594430	1038	22	441	9.77305	161.293	4.04473	Up	6.64998e-86	1.97689e-84	GO:0044464//cell part	-	-	gi|356516417|ref|XP_003526891.1|/8.90109e-145/PREDICTED: magnesium transporter NIPA2-like [Glycine max]
Eucgr.J01972.1|PACid:23600013	471	1	20	0.979003	16.1207	4.04146	Up	6.9721e-05	0.000241518	GO:0044424//intracellular part	-	GO:0050896//response to stimulus	gi|123556|sp|P27880.1|HSP12_MEDSA/1.0056e-50/RecName: Full=18.2 kDa class I heat shock protein
Eucgr.B03228.1|PACid:23568511	1203	8	160	3.0664	50.4928	4.04146	Up	5.13828e-32	6.31966e-31	-	-	-	gi|255547898|ref|XP_002515006.1|/1.22128e-135/catalytic, putative [Ricinus communis]
Eucgr.H01649.1|PACid:23591103	2088	2	40	0.441676	7.27284	4.04146	Up	7.8671e-09	3.89938e-08	GO:0031224//intrinsic to membrane	GO:0004674//protein serine/threonine kinase activity;GO:0032559	GO:0006464//protein modification process	gi|357507639|ref|XP_003624108.1|/5.05486e-173/Wall-associated receptor kinase-like protein [Medicago truncatula]
Eucgr.E01039.1|PACid:23577745	1473	1	20	0.313042	5.15468	4.04146	Up	6.9721e-05	0.000241452	-	-	-	gi|224057990|ref|XP_002299425.1|/4.58571e-66/predicted protein [Populus trichocarpa]
Eucgr.H03994.1|PACid:23593260	483	1	20	0.954679	15.7202	4.04146	Up	6.9721e-05	0.000241584	-	-	GO:0006950//response to stress	gi|359477230|ref|XP_002271428.2|/1.1326e-55/PREDICTED: pathogenesis-related protein STH-2 [Vitis vinifera]
Eucgr.I01958.1|PACid:23596666	918	1	20	0.502299	8.27108	4.04146	Up	6.9721e-05	0.000241551	-	GO:0003676//nucleic acid binding;GO:0001071//nucleic acid binding transcription factor activity	GO:0006351//transcription, DNA-dependent;GO:0032501//multicellular organismal process	gi|223718835|gb|ACM90162.1|/7.02513e-79/NAC domain protein [Citrus trifoliata]
Eucgr.E04008.1|PACid:23580295	255	1	20	1.80828	29.7759	4.04146	Up	6.9721e-05	0.000241485	-	-	-	gi|224118066|ref|XP_002331549.1|/7.88505e-38/predicted protein [Populus trichocarpa]
Eucgr.H03659.1|PACid:23592959	2664	164	3256	28.3867	464.008	4.03086	Up	0	0	-	GO:0003824//catalytic activity	-	gi|224100283|ref|XP_002311814.1|/0/predicted protein [Populus trichocarpa]
Eucgr.F02936.1|PACid:23583865	555	51	1006	42.3723	688.145	4.02152	Up	3.59088e-193	2.45637e-191	-	-	-	gi|359477779|ref|XP_002282235.2|/2.12567e-15/PREDICTED: uncharacterized protein LOC100254539 [Vitis vinifera]
Eucgr.H04605.1|PACid:23593925	801	3	59	1.727	27.9637	4.01721	Up	1.73149e-12	1.08499e-11	-	-	GO:0012501//programmed cell death	gi|255547628|ref|XP_002514871.1|/3.37491e-15/hypothetical protein RCOM_1078930 [Ricinus communis]
Eucgr.I00450.1|PACid:23595001	1452	26	510	8.25679	133.346	4.01344	Up	1.43321e-98	4.8306e-97	-	GO:0016758//transferase activity, transferring hexosyl groups	GO:0006351//transcription, DNA-dependent	gi|224101569|ref|XP_002334266.1|/0/predicted protein [Populus trichocarpa]
Eucgr.H04469.1|PACid:23593778	1014	26	509	11.8233	190.57	4.01061	Up	2.487e-98	8.3272e-97	-	-	-	gi|356535109|ref|XP_003536091.1|/1.60784e-50/PREDICTED: E3 ubiquitin-protein ligase ATL6-like [Glycine max]
Eucgr.D00023.1|PACid:23573818	375	22	428	27.0518	433.299	4.00157	Up	8.64844e-83	2.47834e-81	-	GO:0003824//catalytic activity	-	gi|283136104|gb|ADB11371.1|/1.89627e-23/putative tau class glutathione transferase GSTU47 [Populus trichocarpa]
Eucgr.I00898.1|PACid:23595405	483	67	1299	63.9635	1021.03	3.99663	Up	7.80216e-248	7.06554e-246	-	-	GO:0006950//response to stress	gi|359479932|ref|XP_003632378.1|/1.0244e-56/PREDICTED: LOW QUALITY PROTEIN: major allergen Pru ar 1-like [Vitis vinifera]
Eucgr.F02381.1|PACid:23583186	1677	58	1123	15.9478	254.227	3.99469	Up	2.06362e-214	1.601e-212	GO:0043231//intracellular membrane-bounded organelle;GO:0016020//membrane	GO:0004672//protein kinase activity;GO:0000166//nucleotide binding	-	gi|225458499|ref|XP_002282240.1|/4.61944e-126/PREDICTED: uncharacterized protein LOC100257467 [Vitis vinifera]
Eucgr.I00901.1|PACid:23595407	297	33	636	51.2345	812.972	3.98802	Up	5.47324e-122	2.36064e-120	-	-	-	-
Eucgr.C01807.1|PACid:23571344	459	23	443	23.1057	366.409	3.98713	Up	2.0257e-85	5.98004e-84	-	-	-	gi|224092406|ref|XP_002309595.1|/3.73383e-15/predicted protein [Populus trichocarpa]
Eucgr.C03570.1|PACid:23572966	2112	8	154	1.74663	27.6823	3.98632	Up	1.40839e-30	1.66617e-29	GO:0044424//intracellular part	GO:0016840	GO:0006558//L-phenylalanine metabolic process	gi|359484285|ref|XP_002278516.2|/0/PREDICTED: phenylalanine ammonia-lyase-like, partial [Vitis vinifera]
Eucgr.B03440.1|PACid:23568754	684	9	173	6.06724	96.0207	3.98423	Up	3.5191e-34	4.57825e-33	-	GO:0003824//catalytic activity	-	gi|225425698|ref|XP_002270113.1|/1.56546e-73/PREDICTED: glutathione S-transferase U10-like [Vitis vinifera]
Eucgr.F02083.1|PACid:23582840	4545	470	8946	47.6836	747.257	3.97004	Up	0	0	GO:0031224//intrinsic to membrane	GO:0017111//nucleoside-triphosphatase activity;GO:0015405;GO:0032559	GO:0006810//transport;GO:0009207	gi|359494293|ref|XP_003634755.1|/0/PREDICTED: ABC transporter C family member 3-like [Vitis vinifera]
Eucgr.C01852.1|PACid:23571381	2340	1	19	0.197056	3.08257	3.96746	Up	0.000121648	0.000410608	GO:0016020//membrane	GO:0004872//receptor activity;GO:0005216//ion channel activity	GO:0006810//transport	gi|224142043|ref|XP_002324368.1|/0/glutamate-gated kainate-type ion channel receptor subunit GluR5 [Populus trichocarpa]
Eucgr.E03169.1|PACid:23579545	654	1	19	0.705061	11.0294	3.96746	Up	0.000121648	0.000410553	-	GO:0032561//guanyl ribonucleotide binding;GO:0003824//catalytic activity	GO:0006810//transport;GO:0035556//intracellular signal transduction	gi|359493623|ref|XP_002282900.2|/4.29176e-110/PREDICTED: uncharacterized protein LOC100265827 [Vitis vinifera]
Eucgr.E00100.1|PACid:23576746	306	1	19	1.5069	23.5726	3.96746	Up	0.000121648	0.000410662	-	GO:0016740//transferase activity;GO:0048037//cofactor binding;GO:0016846//carbon-sulfur lyase activity	GO:0008652//cellular amino acid biosynthetic process;GO:0003006//developmental process involved in reproduction;GO:0009692	gi|3643540|emb|CAA09477.1|/2.41499e-34/ACC synthase [Citrus sinensis]
Eucgr.E00797.1|PACid:23577516	651	3	57	2.12493	33.2406	3.96746	Up	5.22774e-12	3.18559e-11	GO:0016020//membrane	-	-	gi|255545130|ref|XP_002513626.1|/1.22263e-32/conserved hypothetical protein [Ricinus communis]
Eucgr.G02919.1|PACid:23588690	891	1	19	0.51752	8.09563	3.96746	Up	0.000121648	0.000410499	GO:0043231//intracellular membrane-bounded organelle	-	-	gi|357472739|ref|XP_003606654.1|/5.22523e-39/THO complex subunit [Medicago truncatula]
Eucgr.F01418.1|PACid:23582103	600	1	19	0.768517	12.022	3.96746	Up	0.000121648	0.000410826	-	GO:0016846//carbon-sulfur lyase activity;GO:0016765//transferase activity, transferring alkyl or aryl (other than methyl) groups	GO:0009755//hormone-mediated signaling pathway	gi|1737447|gb|AAB38965.1|/2.95305e-80/auxin-induced protein [Eucalyptus globulus]
Eucgr.A02618.1|PACid:23564565	834	1	19	0.55289	8.64893	3.96746	Up	0.000121648	0.000410771	-	GO:0003824//catalytic activity	GO:0008152//metabolic process	gi|359481625|ref|XP_003632648.1|/3.61445e-108/PREDICTED: momilactone A synthase-like isoform 2 [Vitis vinifera]
Eucgr.K03562.1|PACid:23605325	825	4	76	2.23569	34.9731	3.96746	Up	1.20753e-15	8.74697e-15	-	-	-	gi|14249015|gb|AAK57698.1|AF377316_1/4.72282e-76/myb-like transcription factor Myb 5 [Gossypium hirsutum]
Eucgr.K02033.1|PACid:23603531	537	6	114	5.15207	80.5945	3.96746	Up	6.95852e-23	6.61957e-22	-	-	-	gi|356534211|ref|XP_003535651.1|/1.36769e-24/PREDICTED: uncharacterized protein LOC100780937 [Glycine max]
Eucgr.C00085.1|PACid:23569571	924	2	38	0.998074	15.613	3.96746	Up	2.38188e-08	1.14297e-07	-	GO:0016791//phosphatase activity	-	gi|359485043|ref|XP_002266645.2|/2.4968e-116/PREDICTED: leucine-rich repeat-containing protein 40-like [Vitis vinifera]
Eucgr.I01002.1|PACid:23595503	924	1	19	0.499037	7.8065	3.96746	Up	0.000121648	0.000410717	-	GO:0016787//hydrolase activity	-	gi|225468680|ref|XP_002270043.1|/2.12843e-91/PREDICTED: polyneuridine-aldehyde esterase [Vitis vinifera]
Eucgr.H01104.1|PACid:23590516	300	50	946	76.8517	1197.14	3.96137	Up	8.63582e-180	5.54939e-178	-	-	GO:0009414//response to water deprivation;GO:0007275//multicellular organismal development;GO:0006979//response to oxidative stress	gi|363497938|gb|AEW24432.1|/1.09393e-26/late embryogenesis abundant protein 3L-1 [Camellia sinensis]
Eucgr.F00753.1|PACid:23581454	762	28	529	16.9437	263.558	3.9593	Up	3.35942e-101	1.16946e-99	-	-	-	gi|388494802|gb|AFK35467.1|/1.10107e-28/unknown [Lotus japonicus]
Eucgr.L03089.1|PACid:23607611	1428	10	188	3.22906	49.9809	3.95219	Up	7.98594e-37	1.10505e-35	-	-	GO:0000741//karyogamy;GO:0009743//response to carbohydrate stimulus	gi|255546139|ref|XP_002514129.1|/1.79238e-168/calmodulin binding protein, putative [Ricinus communis]
Eucgr.A01292.1|PACid:23563061	2082	14	262	3.10064	47.7744	3.9456	Up	9.95014e-51	1.78562e-49	GO:0016020//membrane	GO:0004674//protein serine/threonine kinase activity;GO:0000166//nucleotide binding	GO:0009987//cellular process	gi|356567976|ref|XP_003552190.1|/0/PREDICTED: L-type lectin-domain containing receptor kinase S.4-like [Glycine max]
Eucgr.H04990.1|PACid:23594362	933	3	56	1.48267	22.7867	3.94192	Up	9.0729e-12	5.45553e-11	GO:0019866//organelle inner membrane;GO:0031224//intrinsic to membrane	-	GO:0006810//transport	gi|225428320|ref|XP_002282989.1|/6.6308e-141/PREDICTED: phosphate carrier protein, mitochondrial [Vitis vinifera]
Eucgr.F04408.1|PACid:23585677	2157	149	2771	31.8523	487.709	3.93655	Up	0	0	GO:0016020//membrane;GO:0009536//plastid	GO:0016778;GO:0015291//secondary active transmembrane transporter activity	GO:0009725//response to hormone stimulus;GO:0006950//response to stress;GO:0006810//transport;GO:0009987//cellular process	gi|225442114|ref|XP_002273796.1|/0/PREDICTED: GTP pyrophosphokinase-like [Vitis vinifera]
Eucgr.J01660.1|PACid:23599661	915	47	872	23.6854	361.801	3.93313	Up	5.41868e-165	3.16987e-163	-	-	-	gi|224057866|ref|XP_002299363.1|/2.84317e-72/predicted protein [Populus trichocarpa]
Eucgr.H04009.1|PACid:23593273	480	9	165	8.64582	130.502	3.91593	Up	2.85728e-32	3.53644e-31	-	-	GO:0050896//response to stimulus	gi|359477159|ref|XP_002273815.2|/3.82046e-48/PREDICTED: pathogenesis-related protein STH-2 [Vitis vinifera]
Eucgr.E00434.1|PACid:23577165	249	11	201	20.3703	306.458	3.91115	Up	5.429e-39	7.7832e-38	GO:0044464//cell part	-	-	gi|297827057|ref|XP_002881411.1|/1.96378e-20/hypothetical protein ARALYDRAFT_902685 [Arabidopsis lyrata subsp. lyrata]
Eucgr.G02810.1|PACid:23588551	645	21	382	15.0129	224.843	3.90464	Up	9.22294e-73	2.3032e-71	-	-	-	gi|255577687|ref|XP_002529720.1|/2.05763e-08/conserved hypothetical protein [Ricinus communis]
Eucgr.F03681.1|PACid:23584831	2220	7	127	1.45395	21.7183	3.90086	Up	4.6129e-25	4.70102e-24	GO:0031224//intrinsic to membrane	GO:0016759//cellulose synthase activity	GO:0045229//external encapsulating structure organization;GO:0009250//glucan biosynthetic process	gi|359494189|ref|XP_002266196.2|/0/PREDICTED: cellulose synthase-like protein E1 [Vitis vinifera]
Eucgr.L01644.1|PACid:23606560	522	2	36	1.76671	26.1822	3.88945	Up	7.1785e-08	3.29137e-07	-	-	-	gi|224130188|ref|XP_002320774.1|/7.14289e-28/predicted protein [Populus trichocarpa]
Eucgr.G02588.1|PACid:23588256	1374	16	288	5.36955	79.5757	3.88945	Up	4.68906e-55	8.99868e-54	-	-	-	gi|255544117|ref|XP_002513121.1|/1.26656e-147/conserved hypothetical protein [Ricinus communis]
Eucgr.I01077.1|PACid:23595584	819	8	144	4.50413	66.7503	3.88945	Up	3.42212e-28	3.80108e-27	GO:0031224//intrinsic to membrane	-	-	gi|255573125|ref|XP_002527492.1|/8.49523e-78/Protein SYM1, putative [Ricinus communis]
Eucgr.L02003.1|PACid:23606838	1395	1	18	0.330545	4.89861	3.88945	Up	0.000211818	0.000693265	GO:0032991//macromolecular complex;GO:0043231//intracellular membrane-bounded organelle;GO:0016020//membrane	GO:0004672//protein kinase activity;GO:0005102//receptor binding;GO:0046983//protein dimerization activity	GO:0006952//defense response;GO:0043401//steroid hormone mediated signaling pathway;GO:0040007//growth;GO:0002239//response to oomycetes	gi|333952414|gb|AEG25668.1|/4.69704e-73/somatic embryogenesis receptor-like kinase 3 protein [Gossypium hirsutum]
Eucgr.A02338.1|PACid:23564220	768	16	288	9.60646	142.366	3.88945	Up	4.68906e-55	8.9919e-54	-	-	GO:0010038//response to metal ion	gi|225441862|ref|XP_002284216.1|/7.5451e-78/PREDICTED: heat stress transcription factor B-3-like [Vitis vinifera]
Eucgr.L00960.1|PACid:23606052	1893	2	36	0.487174	7.21983	3.88945	Up	7.1785e-08	3.29078e-07	-	GO:0004672//protein kinase activity	-	gi|297733755|emb|CBI15002.3|/0/unnamed protein product [Vitis vinifera]
Eucgr.B00535.1|PACid:23565650	543	1	18	0.84919	12.5848	3.88945	Up	0.000211818	0.000693175	-	-	-	gi|296084512|emb|CBI25533.3|/1.93503e-18/unnamed protein product [Vitis vinifera]
Eucgr.K00632.1|PACid:23602097	2943	1	18	0.15668	2.32197	3.88945	Up	0.000211818	0.000693354	-	-	-	gi|147782974|emb|CAN66148.1|/0/hypothetical protein VITISV_036826 [Vitis vinifera]
Eucgr.C01056.1|PACid:23570627	447	23	413	23.726	350.766	3.88597	Up	2.84872e-78	7.62265e-77	GO:0031981//nuclear lumen	GO:0003712//transcription cofactor activity;GO:0001071//nucleic acid binding transcription factor activity;GO:0003677//DNA binding	GO:0000160//two-component signal transduction system (phosphorelay);GO:0009725//response to hormone stimulus;GO:0006355//regulation of transcription, DNA-dependent;GO:0006950//response to stress	gi|19225065|gb|AAL32037.2|AF439278_1/2.38694e-53/ethylene-responsive transciptional coactivator-like protein [Retama raetam]
Eucgr.J01449.1|PACid:23599427	1479	62	1103	19.3298	283.128	3.87255	Up	7.08692e-206	5.22727e-204	-	GO:0016491//oxidoreductase activity	GO:0009064//glutamine family amino acid metabolic process	gi|356545588|ref|XP_003541221.1|/9.9901e-162/PREDICTED: proline dehydrogenase 2, mitochondrial-like [Glycine max]
Eucgr.I02055.1|PACid:23596771	1104	4	71	1.67069	24.4154	3.86928	Up	1.88477e-14	1.29591e-13	GO:0005911//cell-cell junction;GO:0043231//intracellular membrane-bounded organelle;GO:0030312//external encapsulating structure	GO:0035251//UDP-glucosyltransferase activity	GO:0045229//external encapsulating structure organization;GO:0009250//glucan biosynthetic process	gi|224120656|ref|XP_002330919.1|/0/predicted protein [Populus trichocarpa]
Eucgr.F03544.1|PACid:23584672	681	4	71	2.70843	39.5809	3.86928	Up	1.88477e-14	1.29626e-13	GO:0044444//cytoplasmic part;GO:0043231//intracellular membrane-bounded organelle	-	-	gi|224083235|ref|XP_002306969.1|/3.8205e-72/predicted protein [Populus trichocarpa]
Eucgr.H03865.1|PACid:23593125	678	19	335	12.922	187.581	3.85962	Up	1.89364e-63	4.19022e-62	-	-	GO:0006952//defense response;GO:0001906//cell killing	gi|88193285|gb|AAV34889.2|/2.96455e-109/osmotin-like [Theobroma cacao]
Eucgr.D02344.1|PACid:23576235	1152	13	229	5.2035	75.4671	3.85829	Up	8.33502e-44	1.30363e-42	-	-	GO:0009987//cellular process;GO:0048856//anatomical structure development;GO:0007275//multicellular organismal development	gi|224064167|ref|XP_002301396.1|/2.90251e-38/AP2/ERF domain-containing transcription factor [Populus trichocarpa]
Eucgr.H01105.1|PACid:23590517	315	20	351	29.2768	423.03	3.85293	Up	2.5175e-66	5.80805e-65	-	-	GO:0009414//response to water deprivation;GO:0006979//response to oxidative stress	gi|363497938|gb|AEW24432.1|/4.22928e-23/late embryogenesis abundant protein 3L-1 [Camellia sinensis]
Eucgr.F02691.1|PACid:23583553	1224	26	456	9.79482	141.435	3.85198	Up	1.04517e-85	3.09622e-84	-	-	GO:0006351//transcription, DNA-dependent	gi|255566652|ref|XP_002524310.1|/5.38067e-30/conserved hypothetical protein [Ricinus communis]
Eucgr.H01531.1|PACid:23590997	1245	2	35	0.740739	10.6727	3.84881	Up	1.24389e-07	5.6083e-07	-	GO:0003824//catalytic activity	GO:0009628//response to abiotic stimulus	gi|255567650|ref|XP_002524804.1|/1.22493e-154/conserved hypothetical protein [Ricinus communis]
Eucgr.I00896.1|PACid:23595403	483	29	506	27.6857	397.721	3.84454	Up	8.41608e-95	2.72127e-93	-	-	GO:0006950//response to stress	gi|359479932|ref|XP_003632378.1|/1.0244e-56/PREDICTED: LOW QUALITY PROTEIN: major allergen Pru ar 1-like [Vitis vinifera]
Eucgr.E00629.1|PACid:23577359	1404	134	2333	44.0091	630.845	3.84141	Up	0	0	GO:0005887//integral to plasma membrane	GO:0005267//potassium channel activity	GO:0030001//metal ion transport	gi|255537509|ref|XP_002509821.1|/0/potassium channel tetramerization domain-containing protein, putative [Ricinus communis]
Eucgr.G01336.1|PACid:23586927	678	13	226	8.84135	126.548	3.83927	Up	4.2852e-43	6.60882e-42	-	-	-	gi|225429293|ref|XP_002269365.1|/2.61521e-81/PREDICTED: uncharacterized protein LOC100259535 [Vitis vinifera]
Eucgr.H04013.1|PACid:23593276	480	3	52	2.88194	41.1279	3.83501	Up	8.16152e-11	4.63792e-10	-	-	GO:0050896//response to stimulus	gi|359479932|ref|XP_003632378.1|/7.20508e-47/PREDICTED: LOW QUALITY PROTEIN: major allergen Pru ar 1-like [Vitis vinifera]
Eucgr.I01323.1|PACid:23595879	705	58	1001	37.9353	539.039	3.82878	Up	2.12346e-185	1.40718e-183	GO:0031090//organelle membrane;GO:0043231//intracellular membrane-bounded organelle	GO:0043169//cation binding	-	gi|18398123|ref|NP_565388.1|/1.40383e-88/uncharacterized protein [Arabidopsis thaliana]
Eucgr.H04781.1|PACid:23594131	624	16	276	11.8233	167.919	3.82805	Up	3.28562e-52	6.06743e-51	GO:0043231//intracellular membrane-bounded organelle	GO:0032561//guanyl ribonucleotide binding;GO:0003824//catalytic activity	GO:0035556//intracellular signal transduction;GO:0006810//transport	gi|356512701|ref|XP_003525055.1|/1.62282e-108/PREDICTED: ras-related protein RABH1e-like [Glycine max]
Eucgr.G02158.1|PACid:23587741	1224	29	500	10.925	155.083	3.82733	Up	2.21328e-93	7.05781e-92	-	GO:0004702//receptor signaling protein serine/threonine kinase activity;GO:0032559	GO:0006464//protein modification process	gi|255573728|ref|XP_002527785.1|/5.71904e-165/Serine/threonine-protein kinase PBS1, putative [Ricinus communis]
Eucgr.C00395.1|PACid:23569907	1107	64	1102	26.6586	377.928	3.82544	Up	8.43932e-204	6.17113e-202	GO:0030312//external encapsulating structure	GO:0004553//hydrolase activity, hydrolyzing O-glycosyl compounds	GO:0005975//carbohydrate metabolic process	gi|374719233|gb|AEZ67302.1|/4.70511e-123/chitinase 3 [Populus x canadensis]
Eucgr.A00421.1|PACid:23562115	345	13	223	17.3752	245.392	3.81999	Up	2.19846e-42	3.34595e-41	-	-	-	gi|255585307|ref|XP_002533352.1|/7.4859e-12/conserved hypothetical protein [Ricinus communis]
Eucgr.J02358.1|PACid:23600469	1494	57	977	17.5926	248.267	3.81885	Up	1.22516e-180	7.91285e-179	GO:0043231//intracellular membrane-bounded organelle	GO:0017111//nucleoside-triphosphatase activity;GO:0032559	-	gi|255561048|ref|XP_002521536.1|/1.77935e-150/ATP binding protein, putative [Ricinus communis]
Eucgr.K02454.1|PACid:23604031	2958	445	7622	69.3692	978.24	3.81782	Up	0	0	GO:0043231//intracellular membrane-bounded organelle	GO:0042626//ATPase activity, coupled to transmembrane movement of substances;GO:0000166//nucleotide binding	-	gi|225456711|ref|XP_002274102.1|/0/PREDICTED: ABC transporter A family member 2 isoform 1 [Vitis vinifera]
Eucgr.L00790.1|PACid:23605943	1335	8	137	2.76321	38.9596	3.81756	Up	1.56754e-26	1.67041e-25	GO:0043231//intracellular membrane-bounded organelle	GO:0017111//nucleoside-triphosphatase activity;GO:0000166//nucleotide binding	GO:0009725//response to hormone stimulus	gi|255552796|ref|XP_002517441.1|/5.51492e-140/ATP binding protein, putative [Ricinus communis]
Eucgr.C00426.1|PACid:23569942	348	8	137	10.6002	149.457	3.81756	Up	1.56754e-26	1.66971e-25	-	-	-	-
Eucgr.B03089.1|PACid:23568334	1989	10	171	2.3183	32.6389	3.81545	Up	8.76144e-33	1.10209e-31	-	GO:0009975//cyclase activity;GO:0032559;GO:0019206//nucleoside kinase activity	GO:0006164//purine nucleotide biosynthetic process;GO:0006796//phosphate-containing compound metabolic process	gi|356499984|ref|XP_003518815.1|/0/PREDICTED: uridine-cytidine kinase C-like [Glycine max]
Eucgr.G03106.1|PACid:23588905	348	117	1998	155.028	2179.67	3.81351	Up	0	0	-	GO:0005488//binding	GO:0032502//developmental process;GO:0051707//response to other organism	gi|224109210|ref|XP_002315123.1|/5.49367e-31/predicted protein [Populus trichocarpa]
Eucgr.A00393.1|PACid:23562089	1890	28	478	6.83126	96.0154	3.81304	Up	4.33776e-89	1.3396e-87	-	GO:0004553//hydrolase activity, hydrolyzing O-glycosyl compounds	GO:0044238//primary metabolic process	gi|254031739|gb|ACT54547.1|/0/endo-1,4-beta-glucanase [Dimocarpus longan]
Eucgr.I00292.1|PACid:23594828	525	73	1244	64.1163	899.572	3.81048	Up	3.73886e-229	3.07905e-227	-	-	GO:0006952//defense response;GO:0009746;GO:0006351//transcription, DNA-dependent;GO:0009738//abscisic acid mediated signaling pathway	gi|193237573|dbj|BAG50063.1|/2.67357e-22/transcription factor AP2-EREBP [Lotus japonicus]
Eucgr.E01384.1|PACid:23578106	750	3	51	1.84444	25.8157	3.80699	Up	1.41021e-10	7.89565e-10	-	GO:0016787//hydrolase activity	-	gi|224120566|ref|XP_002330974.1|/1.91538e-86/predicted protein [Populus trichocarpa]
Eucgr.I01788.1|PACid:23596481	795	27	459	15.6603	219.19	3.80699	Up	1.66063e-85	4.90803e-84	-	-	-	gi|225452448|ref|XP_002277810.1|/6.2341e-38/PREDICTED: uncharacterized protein LOC100254241 [Vitis vinifera]
Eucgr.C01581.1|PACid:23571126	1443	80	1355	25.564	356.49	3.80168	Up	5.27978e-249	4.81558e-247	GO:0031410//cytoplasmic vesicle	-	-	gi|224092328|ref|XP_002309560.1|/0/predicted protein [Populus trichocarpa]
Eucgr.B00534.1|PACid:23565649	1551	11	186	3.27029	45.5277	3.79926	Up	1.96078e-35	2.62748e-34	GO:0044464//cell part	GO:0004518//nuclease activity	-	gi|225457353|ref|XP_002281793.1|/5.77499e-176/PREDICTED: uncharacterized protein LOC100265514 [Vitis vinifera]
Eucgr.J01357.1|PACid:23599316	468	14	236	13.7939	191.444	3.79482	Up	1.47548e-44	2.33935e-43	-	-	-	-
Eucgr.D00468.1|PACid:23574236	1074	6	101	2.57603	35.7019	3.79278	Up	8.59944e-20	7.29676e-19	-	GO:0046872//metal ion binding;GO:0016616//oxidoreductase activity, acting on the CH-OH group of donors, NAD or NADP as acceptor	GO:0008152//metabolic process	gi|224086669|ref|XP_002307925.1|/1.77352e-135/predicted protein [Populus trichocarpa]
Eucgr.D01005.1|PACid:23574753	1608	29	488	8.31604	115.215	3.79229	Up	1.51273e-90	4.70591e-89	-	GO:0003824//catalytic activity	-	gi|224115242|ref|XP_002332196.1|/0/predicted protein [Populus trichocarpa]
Eucgr.F03095.1|PACid:23584080	1170	22	370	8.67045	120.058	3.79148	Up	5.27544e-69	1.25815e-67	GO:0044464//cell part	GO:0008194//UDP-glycosyltransferase activity	-	gi|225442367|ref|XP_002276490.1|/6.82682e-160/PREDICTED: uncharacterized protein LOC100266878 [Vitis vinifera]
Eucgr.F01402.1|PACid:23582081	2085	26	437	5.75006	79.5702	3.79058	Up	3.24644e-81	9.12842e-80	GO:0016020//membrane;GO:0031410//cytoplasmic vesicle	-	-	gi|359494388|ref|XP_002267637.2|/0/PREDICTED: C2 domain-containing protein At1g53590-like [Vitis vinifera]
Eucgr.F04317.1|PACid:23585576	801	5	84	2.87834	39.8127	3.78992	Up	1.18963e-16	9.0043e-16	-	-	-	gi|147864790|emb|CAN84058.1|/2.39074e-53/hypothetical protein VITISV_036455 [Vitis vinifera]
Eucgr.K03299.1|PACid:23605017	1368	5	84	1.68534	23.3114	3.78992	Up	1.18963e-16	9.00162e-16	GO:0031224//intrinsic to membrane	-	-	gi|224085593|ref|XP_002307630.1|/0/proline transporter [Populus trichocarpa]
Eucgr.B02464.1|PACid:23567609	777	42	700	24.9249	342.02	3.77842	Up	7.70906e-129	3.48441e-127	-	-	-	gi|225435211|ref|XP_002284874.1|/3.43014e-110/PREDICTED: phosphatidylinositol transfer protein 1-like [Vitis vinifera]
Eucgr.L02119.1|PACid:23606915	465	3	50	2.9749	40.8218	3.77842	Up	2.4343e-10	1.34285e-09	-	GO:0004871//signal transducer activity;GO:0004674//protein serine/threonine kinase activity	-	gi|296087633|emb|CBI34889.3|/1.99261e-43/unnamed protein product [Vitis vinifera]
Eucgr.B02632.1|PACid:23567844	1683	94	1561	25.7542	352.122	3.7732	Up	6.22692e-285	6.71426e-283	GO:0043231//intracellular membrane-bounded organelle;GO:0044444//cytoplasmic part	GO:0005515//protein binding;GO:0016831//carboxy-lyase activity;GO:0048037//cofactor binding	GO:0009064//glutamine family amino acid metabolic process	gi|225424524|ref|XP_002285267.1|/0/PREDICTED: glutamate decarboxylase 1 [Vitis vinifera]
Eucgr.H02641.1|PACid:23591965	1392	25	414	8.28143	112.911	3.76916	Up	1.08901e-76	2.85692e-75	-	GO:0016757//transferase activity, transferring glycosyl groups	-	gi|225433620|ref|XP_002263700.1|/6.57684e-168/PREDICTED: UDP-glycosyltransferase 75D1-like [Vitis vinifera]
Eucgr.J01123.1|PACid:23599057	687	2	33	1.34239	18.2361	3.76392	Up	3.71976e-07	1.6068e-06	-	-	-	gi|224109694|ref|XP_002315279.1|/5.27139e-61/predicted protein [Populus trichocarpa]
Eucgr.I01605.1|PACid:23596234	1698	12	198	3.25873	44.2693	3.76392	Up	2.24368e-37	3.13536e-36	-	GO:0031406//carboxylic acid binding;GO:0016774//phosphotransferase activity, carboxyl group as acceptor	GO:0006520//cellular amino acid metabolic process;GO:0006796//phosphate-containing compound metabolic process	gi|225451597|ref|XP_002275779.1|/0/PREDICTED: aspartokinase 3, chloroplastic-like [Vitis vinifera]
Eucgr.J00825.1|PACid:23598676	2709	21	345	3.5745	48.3487	3.75767	Up	5.25386e-64	1.17276e-62	-	GO:0046914//transition metal ion binding;GO:0016702//oxidoreductase activity, acting on single donors with incorporation of molecular oxygen, incorporation of two atoms of oxygen	GO:0006633//fatty acid biosynthetic process	gi|229554825|gb|ACQ76787.1|/0/lipoxygenase [Camellia sinensis]
Eucgr.A02275.1|PACid:23564154	831	5	82	2.77443	37.4617	3.75515	Up	3.53154e-16	2.62003e-15	GO:0032991//macromolecular complex;GO:0043231//intracellular membrane-bounded organelle;GO:0016020//membrane	GO:0004672//protein kinase activity;GO:0005102//receptor binding;GO:0046983//protein dimerization activity	GO:0006952//defense response;GO:0043401//steroid hormone mediated signaling pathway;GO:0040007//growth;GO:0002239//response to oomycetes	gi|356510695|ref|XP_003524071.1|/2.06783e-55/PREDICTED: BRASSINOSTEROID INSENSITIVE 1-associated receptor kinase 1-like [Glycine max]
Eucgr.F03003.1|PACid:23583961	243	12	196	22.7709	306.214	3.74928	Up	6.63812e-37	9.20045e-36	GO:0031410//cytoplasmic vesicle	GO:0004866//endopeptidase inhibitor activity	GO:0006950//response to stress	gi|255561636|ref|XP_002521828.1|/1.19902e-17/serine-type endopeptidase inhibitor, putative [Ricinus communis]
Eucgr.I00902.1|PACid:23595408	468	18	294	17.735	238.493	3.74928	Up	1.15149e-54	2.19162e-53	-	-	GO:0006950//response to stress	gi|359479932|ref|XP_003632378.1|/5.94829e-56/PREDICTED: LOW QUALITY PROTEIN: major allergen Pru ar 1-like [Vitis vinifera]
Eucgr.B03819.1|PACid:23569236	669	3	49	2.06776	27.8064	3.74928	Up	4.1978e-10	2.27425e-09	-	-	-	gi|224104571|ref|XP_002313483.1|/1.85145e-23/predicted protein [Populus trichocarpa]
Eucgr.K03470.1|PACid:23605220	4512	299	4850	30.5567	408.082	3.7393	Up	0	0	GO:0031224//intrinsic to membrane;GO:0043231//intracellular membrane-bounded organelle	GO:0017111//nucleoside-triphosphatase activity;GO:0016628//oxidoreductase activity, acting on the CH-CH group of donors, NAD or NADP as acceptor;GO:0015405;GO:0032559	GO:0009207;GO:0006865//amino acid transport	gi|255564132|ref|XP_002523063.1|/0/multidrug resistance-associated protein 2, 6 (mrp2, 6), abc-transoprter, putative [Ricinus communis]
Eucgr.I00007.1|PACid:23594527	1785	152	2464	39.2654	524.056	3.73839	Up	0	0	GO:0016020//membrane	-	-	gi|224126707|ref|XP_002329453.1|/0/predicted protein [Populus trichocarpa]
Eucgr.J03114.1|PACid:23601275	1266	278	4503	101.255	1350.34	3.73726	Up	0	0	-	GO:0016620//oxidoreductase activity, acting on the aldehyde or oxo group of donors, NAD or NADP as acceptor;GO:0048037//cofactor binding;GO:0033764	GO:0008202//steroid metabolic process	gi|50345920|gb|AAT74878.1|/1.93557e-155/cinnamoyl CoA reductase [Eucalyptus globulus]
Eucgr.E02801.1|PACid:23579266	1320	10	161	3.49326	46.3049	3.72852	Up	2.00118e-30	2.3565e-29	-	-	-	gi|343887311|dbj|BAK61857.1|/9.71645e-89/ankyrin repeat family protein [Citrus unshiu]
Eucgr.A00482.1|PACid:23562163	1035	5	80	2.22759	29.3443	3.71953	Up	1.04563e-15	7.60234e-15	-	GO:0004518//nuclease activity;GO:0034594//phosphatidylinositol trisphosphate phosphatase activity;GO:0034593//phosphatidylinositol bisphosphate phosphatase activity	GO:0046488//phosphatidylinositol metabolic process;GO:0009725//response to hormone stimulus	gi|255538532|ref|XP_002510331.1|/1.33026e-124/protein with unknown function [Ricinus communis]
Eucgr.E01589.1|PACid:23578286	750	4	64	2.45925	32.3962	3.71953	Up	8.57064e-13	5.4497e-12	-	-	-	gi|225453444|ref|XP_002275584.1|/3.63747e-61/PREDICTED: uncharacterized protein LOC100247848 [Vitis vinifera]
Eucgr.A02727.1|PACid:23564686	471	4	64	3.91601	51.5862	3.71953	Up	8.57064e-13	5.44834e-12	-	-	-	gi|356513345|ref|XP_003525374.1|/1.84971e-20/PREDICTED: uncharacterized protein LOC100784242 [Glycine max]
Eucgr.E03825.1|PACid:23580099	228	3	48	6.06724	79.9247	3.71953	Up	7.23124e-10	3.84724e-09	-	-	-	-
Eucgr.J01519.1|PACid:23599501	2121	2	32	0.434805	5.72775	3.71953	Up	6.41856e-07	2.72176e-06	GO:0005618//cell wall;GO:0009532//plastid stroma;GO:0031410//cytoplasmic vesicle;GO:0016020//membrane	GO:0004672//protein kinase activity	GO:0009987//cellular process;GO:0008152//metabolic process	gi|225424079|ref|XP_002282768.1|/0/PREDICTED: probable inactive leucine-rich repeat receptor-like protein kinase At1g66830 [Vitis vinifera]
Eucgr.C01671.1|PACid:23571199	603	4	64	3.05877	40.2937	3.71953	Up	8.57064e-13	5.45106e-12	-	-	-	gi|255548794|ref|XP_002515453.1|/1.50054e-39/conserved hypothetical protein [Ricinus communis]
Eucgr.H04437.1|PACid:23593747	1899	30	474	7.28452	94.7607	3.70138	Up	2.2909e-86	6.84232e-85	GO:0016020//membrane	GO:0004674//protein serine/threonine kinase activity;GO:0000166//nucleotide binding	-	gi|224146838|ref|XP_002336349.1|/0/predicted protein [Populus trichocarpa]
Eucgr.K00956.1|PACid:23602417	1086	8	126	3.39676	44.0469	3.69681	Up	6.14158e-24	6.02486e-23	-	GO:0008171//O-methyltransferase activity	-	gi|255553833|ref|XP_002517957.1|/2.44362e-124/o-methyltransferase, putative [Ricinus communis]
Eucgr.H02629.1|PACid:23591951	1854	3	47	0.746133	9.62416	3.68916	Up	1.24431e-09	6.52864e-09	-	GO:0016859//cis-trans isomerase activity	GO:0044267//cellular protein metabolic process	gi|356512417|ref|XP_003524915.1|/0/PREDICTED: 70 kDa peptidyl-prolyl isomerase-like isoform 1 [Glycine max]
Eucgr.H03615.1|PACid:23592917	2514	18	282	3.3015	42.5852	3.68916	Up	7.56262e-52	1.38351e-50	-	-	-	gi|225432500|ref|XP_002279739.1|/0/PREDICTED: uncharacterized protein LOC100256318 [Vitis vinifera]
Eucgr.I00900.1|PACid:23595406	483	12	188	11.4562	147.77	3.68916	Up	5.02704e-35	6.69404e-34	-	-	GO:0006950//response to stress	gi|359479932|ref|XP_003632378.1|/2.69579e-57/PREDICTED: LOW QUALITY PROTEIN: major allergen Pru ar 1-like [Vitis vinifera]
Eucgr.B02857.1|PACid:23568074	435	8	125	8.48019	109.093	3.68531	Up	1.05411e-23	1.02853e-22	-	-	-	gi|224111598|ref|XP_002315915.1|/2.14487e-27/predicted protein [Populus trichocarpa]
Eucgr.F00011.1|PACid:23580666	1005	15	234	6.88224	88.3944	3.683	Up	3.31086e-43	5.11856e-42	-	GO:0003824//catalytic activity	GO:0044238//primary metabolic process	gi|302142349|emb|CBI19552.3|/3.44271e-138/unnamed protein product [Vitis vinifera]
Eucgr.E03671.1|PACid:23579987	2367	7	108	1.36365	17.3221	3.66706	Up	1.42227e-20	1.2463e-19	GO:0016020//membrane	GO:0030246//carbohydrate binding;GO:0004672//protein kinase activity	-	gi|359496542|ref|XP_003635262.1|/0/PREDICTED: G-type lectin S-receptor-like serine/threonine-protein kinase B120-like [Vitis vinifera]
Eucgr.F02557.1|PACid:23583394	975	126	1941	59.5896	755.781	3.66483	Up	0	0	GO:0016020//membrane	-	GO:0000302//response to reactive oxygen species;GO:0010038//response to metal ion	gi|224070855|ref|XP_002303266.1|/6.39923e-166/predicted protein [Populus trichocarpa]
Eucgr.E00466.3|PACid:23577202	786	5	77	2.93327	37.1914	3.66439	Up	5.29968e-15	3.73266e-14	GO:0044464//cell part	-	-	gi|255537043|ref|XP_002509588.1|/2.27888e-12/lipid binding protein, putative [Ricinus communis]
Eucgr.I01610.1|PACid:23596242	1218	78	1199	29.5292	373.72	3.66174	Up	3.81204e-214	2.93954e-212	-	-	-	gi|225451567|ref|XP_002274922.1|/5.05601e-105/PREDICTED: GEM-like protein 5-like [Vitis vinifera]
Eucgr.E04060.1|PACid:23580352	360	6	92	7.68517	97.0198	3.65813	Up	1.12956e-17	8.83611e-17	-	-	-	gi|255554901|ref|XP_002518488.1|/8.39507e-19/conserved hypothetical protein [Ricinus communis]
Eucgr.A02449.1|PACid:23564378	1152	427	6516	170.915	2147.35	3.65121	Up	0	0	-	GO:0016705//oxidoreductase activity, acting on paired donors, with incorporation or reduction of molecular oxygen	GO:0044238//primary metabolic process	gi|27261181|gb|AAN87573.1|/0/delta 12 oleic acid desaturase FAD2 [Vernicia fordii]
Eucgr.K02626.2|PACid:23604228	975	4	61	1.89173	23.752	3.65027	Up	4.3469e-12	2.65967e-11	-	GO:0003824//catalytic activity	-	gi|149349506|gb|ABR24113.1|/3.58544e-92/eugenol synthase 1 [Clarkia breweri]
Eucgr.D00471.1|PACid:23574237	738	4	61	2.49924	31.3797	3.65027	Up	4.3469e-12	2.65903e-11	GO:0044444//cytoplasmic part	GO:0046914//transition metal ion binding;GO:0019829//cation-transporting ATPase activity;GO:0016491//oxidoreductase activity;GO:0016755	GO:0015698//inorganic anion transport;GO:0010038//response to metal ion;GO:0019762//glucosinolate catabolic process;GO:0002376//immune system process;GO:0009699//phenylpropanoid biosynthetic process;GO:0043043//peptide biosynthetic process;GO:0052482	gi|224086669|ref|XP_002307925.1|/1.09088e-78/predicted protein [Populus trichocarpa]
Eucgr.I01184.1|PACid:23595724	819	2	30	1.12603	13.9063	3.62642	Up	1.902e-06	7.70948e-06	-	GO:0016787//hydrolase activity	-	gi|147776751|emb|CAN67986.1|/1.26064e-97/hypothetical protein VITISV_010770 [Vitis vinifera]
Eucgr.G01537.1|PACid:23587098	1434	5	75	1.60778	19.8558	3.62642	Up	1.55803e-14	1.07561e-13	-	GO:0016491//oxidoreductase activity;GO:0005506//iron ion binding	-	gi|225428606|ref|XP_002281226.1|/0/PREDICTED: allene oxide synthase, chloroplastic [Vitis vinifera]
Eucgr.D02334.1|PACid:23576223	3405	4	60	0.541686	6.68974	3.62642	Up	7.45504e-12	4.504e-11	-	-	GO:0050896//response to stimulus	gi|225454410|ref|XP_002279584.1|/1.09949e-90/PREDICTED: uncharacterized protein LOC100256846 [Vitis vinifera]
Eucgr.G02940.1|PACid:23588714	2049	2	30	0.450083	5.55846	3.62642	Up	1.902e-06	7.70826e-06	-	-	-	gi|224098441|ref|XP_002311175.1|/0/GRAS family transcription factor [Populus trichocarpa]
Eucgr.L03344.1|PACid:23607791	378	3	45	3.6596	45.1955	3.62642	Up	3.6716e-09	1.85933e-08	-	GO:0016831//carboxy-lyase activity;GO:0048037//cofactor binding	GO:0043436	gi|224082428|ref|XP_002306690.1|/3.46527e-56/predicted protein [Populus trichocarpa]
Eucgr.F01189.1|PACid:23581882	1509	37	555	11.3062	139.63	3.62642	Up	3.07384e-99	1.04712e-97	GO:0044464//cell part	-	-	gi|302142927|emb|CBI20222.3|/8.70923e-129/unnamed protein product [Vitis vinifera]
Eucgr.C02396.1|PACid:23571875	1476	6	90	1.87443	23.1489	3.62642	Up	3.31752e-17	2.56131e-16	GO:0044464//cell part	GO:0015291//secondary active transmembrane transporter activity	GO:0015893//drug transport	gi|359485073|ref|XP_002276239.2|/0/PREDICTED: MATE efflux family protein 9-like [Vitis vinifera]
Eucgr.G02458.1|PACid:23588077	1536	2	30	0.600404	7.41489	3.62642	Up	1.902e-06	7.71071e-06	GO:0005576//extracellular region;GO:0031410//cytoplasmic vesicle;GO:0009536//plastid	GO:0043167//ion binding;GO:0015926//glucosidase activity	GO:0044238//primary metabolic process	gi|255542066|ref|XP_002512097.1|/0/beta-glucosidase, putative [Ricinus communis]
Eucgr.F03096.1|PACid:23584081	1341	12	179	4.12627	50.6756	3.61838	Up	6.38496e-33	8.07545e-32	GO:0043231//intracellular membrane-bounded organelle;GO:0016020//membrane;GO:0031410//cytoplasmic vesicle	GO:0016811//hydrolase activity, acting on carbon-nitrogen (but not peptide) bonds, in linear amides;GO:0010178//IAA-amino acid conjugate hydrolase activity;GO:0070011	GO:0006950//response to stress	gi|224070738|ref|XP_002303219.1|/4.61e-179/iaa-amino acid hydrolase 11 [Populus trichocarpa]
Eucgr.L03235.1|PACid:23607720	1284	57	849	20.4698	251.025	3.61626	Up	1.31028e-150	6.93193e-149	-	-	-	gi|225463067|ref|XP_002268993.1|/6.18173e-133/PREDICTED: NEDD8 ultimate buster 1 [Vitis vinifera]
Eucgr.E03924.1|PACid:23580215	1599	33	491	9.51635	116.576	3.61472	Up	9.52122e-88	2.89125e-86	GO:0043231//intracellular membrane-bounded organelle	GO:0015556//C4-dicarboxylate transmembrane transporter activity	GO:0015743//malate transport;GO:0030641//regulation of cellular pH;GO:0030001//metal ion transport	gi|255581607|ref|XP_002531608.1|/0/Tonoplast dicarboxylate transporter, putative [Ricinus communis]
Eucgr.F00024.1|PACid:23580680	837	88	1308	48.4799	593.276	3.61325	Up	5.95716e-231	5.00303e-229	-	-	-	gi|224137370|ref|XP_002327109.1|/6.75346e-46/predicted protein [Populus trichocarpa]
Eucgr.K01275.1|PACid:23602768	2058	101	1501	22.6298	276.892	3.61303	Up	9.38744e-265	9.11764e-263	GO:0044424//intracellular part	-	GO:0009743//response to carbohydrate stimulus	gi|224087845|ref|XP_002308247.1|/0/predicted protein [Populus trichocarpa]
Eucgr.E02657.1|PACid:23579139	2586	40	594	7.13241	87.2033	3.61192	Up	9.26278e-106	3.41609e-104	-	-	-	gi|224077014|ref|XP_002305093.1|/0/glutamate-gated kainate-type ion channel receptor subunit GluR5 [Populus trichocarpa]
Eucgr.F02319.1|PACid:23583122	444	33	489	34.2717	418.12	3.60883	Up	2.78056e-87	8.3637e-86	-	-	GO:0006950//response to stress	gi|255538234|ref|XP_002510182.1|/1.01383e-27/Dehydration-responsive element-binding protein 1B, putative [Ricinus communis]
Eucgr.F03728.1|PACid:23584892	972	5	74	2.37197	28.9028	3.60706	Up	2.66832e-14	1.82284e-13	-	-	-	gi|225457869|ref|XP_002279229.1|/7.02767e-56/PREDICTED: UPF0496 protein At1g20180 [Vitis vinifera]
Eucgr.K00739.1|PACid:23602196	963	40	591	19.1531	232.989	3.60462	Up	4.61974e-105	1.68664e-103	-	GO:0043169//cation binding;GO:0019842//vitamin binding;GO:0016641//oxidoreductase activity, acting on the CH-NH2 group of donors, oxygen as acceptor	GO:0050896//response to stimulus;GO:0003006//developmental process involved in reproduction;GO:0009692	gi|584711|sp|Q08507.1|ACCO3_PETHY/1.1912e-140/RecName: Full=1-aminocyclopropane-1-carboxylate oxidase 3; Short=ACC oxidase 3; AltName: Full=Ethylene-forming enzyme; Short=EFE
Eucgr.B00519.1|PACid:23565624	663	13	192	9.04138	109.942	3.60405	Up	4.17126e-35	5.5603e-34	-	-	-	gi|359491321|ref|XP_002281977.2|/5.46737e-20/PREDICTED: probable calcium-binding protein CML45-like [Vitis vinifera]
Eucgr.G03270.1|PACid:23589136	1647	4	59	1.11988	13.5998	3.60217	Up	1.27734e-11	7.61945e-11	-	GO:0016645//oxidoreductase activity, acting on the CH-NH group of donors;GO:0050662//coenzyme binding	GO:0006725//cellular aromatic compound metabolic process	gi|255544111|ref|XP_002513118.1|/0/Cytokinin dehydrogenase, putative [Ricinus communis]
Eucgr.L01961.1|PACid:23606799	612	4	59	3.01379	36.5995	3.60217	Up	1.27734e-11	7.61766e-11	GO:0005576//extracellular region;GO:0030312//external encapsulating structure	-	-	gi|225462630|ref|XP_002266430.1|/5.50199e-53/PREDICTED: miraculin [Vitis vinifera]
Eucgr.I01030.1|PACid:23595530	441	21	309	21.9576	266.008	3.59868	Up	1.39893e-55	2.70712e-54	-	-	-	gi|255568643|ref|XP_002525295.1|/1.86897e-10/conserved hypothetical protein [Ricinus communis]
Eucgr.B03687.2|PACid:23569068	687	6	88	4.02716	48.6296	3.594	Up	9.71822e-17	7.37987e-16	-	-	-	gi|224106179|ref|XP_002314074.1|/4.44184e-76/predicted protein [Populus trichocarpa]
Eucgr.F01505.1|PACid:23582196	1623	314	4603	89.2105	1076.71	3.59327	Up	0	0	-	GO:0016491//oxidoreductase activity;GO:0005506//iron ion binding;GO:0016836//hydro-lyase activity	-	gi|83404758|gb|ABC17856.1|/0/allene oxide synthase protein [Lonicera japonica]
Eucgr.I00448.1|PACid:23594999	1455	20	293	6.33828	76.4503	3.59236	Up	1.05312e-52	1.96184e-51	-	GO:0016758//transferase activity, transferring hexosyl groups	GO:0008152//metabolic process	gi|224101569|ref|XP_002334266.1|/7.97526e-172/predicted protein [Populus trichocarpa]
Eucgr.G00847.1|PACid:23586478	999	60	877	27.6943	333.28	3.58907	Up	1.43661e-154	7.72885e-153	-	GO:0016703	GO:0009608//response to symbiont;GO:0008152//metabolic process;GO:0010038//response to metal ion	gi|224140777|ref|XP_002323755.1|/2.96666e-158/predicted protein [Populus trichocarpa]
Eucgr.A00596.1|PACid:23562303	1461	53	771	16.7275	200.345	3.5822	Up	7.10142e-136	3.3968e-134	GO:0031224//intrinsic to membrane	GO:0015101//organic cation transmembrane transporter activity	GO:0015696//ammonium transport	gi|224091028|ref|XP_002309151.1|/0/ammonium transporter [Populus trichocarpa]
Eucgr.K01929.1|PACid:23603441	1245	21	305	7.77776	93.0048	3.57988	Up	1.18946e-54	2.2622e-53	GO:0044444//cytoplasmic part	GO:0019787//small conjugating protein ligase activity	GO:0006950//response to stress;GO:0016567//protein ubiquitination;GO:0002252	gi|255566137|ref|XP_002524056.1|/1.50085e-144/Spotted leaf protein, putative [Ricinus communis]
Eucgr.J02519.1|PACid:23600656	804	6	87	3.44112	41.0807	3.57751	Up	1.66162e-16	1.24988e-15	-	GO:0004553//hydrolase activity, hydrolyzing O-glycosyl compounds;GO:0030247//polysaccharide binding	GO:0006026	gi|10880381|emb|CAC14015.1|/1.02494e-120/chitinase [Vitis vinifera]
Eucgr.K01503.1|PACid:23603010	783	2	29	1.1778	14.0608	3.57751	Up	3.26572e-06	1.29686e-05	-	-	-	gi|224123762|ref|XP_002319158.1|/4.04663e-50/predicted protein [Populus trichocarpa]
Eucgr.F03512.1|PACid:23584626	627	2	29	1.47085	17.5592	3.57751	Up	3.26572e-06	1.29666e-05	GO:0044464//cell part	-	-	gi|147814982|emb|CAN61367.1|/2.03391e-58/hypothetical protein VITISV_020587 [Vitis vinifera]
Eucgr.H01881.1|PACid:23591287	1086	17	246	7.21812	85.9964	3.57458	Up	2.6481e-44	4.16736e-43	GO:0016020//membrane	GO:0016628//oxidoreductase activity, acting on the CH-CH group of donors, NAD or NADP as acceptor;GO:0046914//transition metal ion binding	GO:0008152//metabolic process;GO:0006950//response to stress	gi|255638886|gb|ACU19745.1|/8.95235e-135/unknown [Glycine max]
Eucgr.H01603.1|PACid:23591056	1833	42	607	10.5655	125.719	3.57277	Up	4.34842e-107	1.62488e-105	GO:0016020//membrane	GO:0004674//protein serine/threonine kinase activity;GO:0000166//nucleotide binding	-	gi|359479850|ref|XP_003632362.1|/0/PREDICTED: probable LRR receptor-like serine/threonine-protein kinase RKF3-like [Vitis vinifera]
Eucgr.G02423.1|PACid:23588036	1341	3	43	1.03157	12.1735	3.56083	Up	1.07806e-08	5.27972e-08	GO:0044444//cytoplasmic part	GO:0042802//identical protein binding;GO:0031406//carboxylic acid binding	GO:0009725//response to hormone stimulus;GO:0006520//cellular amino acid metabolic process	gi|255541934|ref|XP_002512031.1|/0/amino acid binding protein, putative [Ricinus communis]
Eucgr.H00110.1|PACid:23589441	675	9	129	6.14814	72.5539	3.56083	Up	8.5326e-24	8.35433e-23	-	GO:0016829//lyase activity	-	gi|283136100|gb|ADB11369.1|/6.38128e-80/tau class glutathione transferase GSTU43 [Populus trichocarpa]
Eucgr.B02774.1|PACid:23567992	660	6	86	4.19191	49.4686	3.56083	Up	2.83908e-16	2.11617e-15	-	GO:0016740//transferase activity;GO:0016829//lyase activity	-	gi|1737447|gb|AAB38965.1|/1.59267e-96/auxin-induced protein [Eucalyptus globulus]
Eucgr.J00204.1|PACid:23597915	2436	29	415	5.48941	64.6764	3.55852	Up	1.80886e-73	4.56195e-72	-	GO:0004672//protein kinase activity;GO:0000166//nucleotide binding	-	gi|225448439|ref|XP_002272022.1|/0/PREDICTED: putative serine/threonine-protein kinase-like protein CCR3-like [Vitis vinifera]
Eucgr.F00191.1|PACid:23580857	1455	20	286	6.33828	74.6239	3.55747	Up	4.43998e-51	8.00738e-50	-	-	-	gi|255538230|ref|XP_002510180.1|/1.78911e-147/conserved hypothetical protein [Ricinus communis]
Eucgr.C03863.1|PACid:23573249	1626	4	57	1.13434	13.3085	3.55242	Up	3.7388e-11	2.16575e-10	GO:0031224//intrinsic to membrane	GO:0015291//secondary active transmembrane transporter activity;GO:0015103//inorganic anion transmembrane transporter activity	GO:0015698//inorganic anion transport	gi|297738850|emb|CBI28095.3|/1.46288e-177/unnamed protein product [Vitis vinifera]
Eucgr.F03318.1|PACid:23584383	444	9	128	9.34683	109.446	3.5496	Up	1.45603e-23	1.41365e-22	GO:0015630//microtubule cytoskeleton	-	GO:0009987//cellular process	gi|224117200|ref|XP_002317506.1|/1.27656e-38/predicted protein [Populus trichocarpa]
Eucgr.E01381.1|PACid:23578104	747	5	71	3.08641	36.0838	3.54735	Up	1.33391e-13	8.83956e-13	-	GO:0016787//hydrolase activity	GO:0006950//response to stress	gi|225441133|ref|XP_002265852.1|/2.93908e-79/PREDICTED: thaumatin-like protein 1 [Vitis vinifera]
Eucgr.K02282.1|PACid:23603837	273	17	241	28.7138	335.142	3.54496	Up	3.82274e-43	5.90275e-42	-	-	-	gi|224117962|ref|XP_002317699.1|/1.29021e-11/predicted protein [Populus trichocarpa]
Eucgr.D02422.1|PACid:23576327	903	11	155	5.61707	65.1657	3.53622	Up	3.53964e-28	3.9299e-27	GO:0043231//intracellular membrane-bounded organelle	-	GO:0006351//transcription, DNA-dependent	gi|225453863|ref|XP_002272896.1|/1.55506e-38/PREDICTED: transcription factor TCP9-like [Vitis vinifera]
Eucgr.F01676.1|PACid:23582404	1083	19	267	8.08965	93.5961	3.5323	Up	1.65166e-47	2.79082e-46	-	GO:0016616//oxidoreductase activity, acting on the CH-OH group of donors, NAD or NADP as acceptor;GO:0046914//transition metal ion binding	GO:0008152//metabolic process	gi|255539034|ref|XP_002510582.1|/3.9647e-167/alcohol dehydrogenase, putative [Ricinus communis]
Eucgr.I01766.1|PACid:23596450	930	2	28	0.991635	11.4301	3.52688	Up	5.59682e-06	2.18004e-05	-	GO:0016426	GO:0001510//RNA methylation	gi|255560858|ref|XP_002521442.1|/1.8003e-130/tRNA, putative [Ricinus communis]
Eucgr.D00080.1|PACid:23573863	459	5	70	5.02299	57.8975	3.52688	Up	2.27696e-13	1.49104e-12	-	GO:0046993;GO:0050662//coenzyme binding	GO:0008152//metabolic process	gi|224056797|ref|XP_002299028.1|/1.18453e-61/predicted protein [Populus trichocarpa]
Eucgr.C04403.1|PACid:23573774	534	36	504	31.0861	358.314	3.52688	Up	3.0262e-88	9.25573e-87	-	-	-	gi|225463067|ref|XP_002268993.1|/1.1292e-55/PREDICTED: NEDD8 ultimate buster 1 [Vitis vinifera]
Eucgr.C01108.1|PACid:23570687	456	7	98	7.07845	81.5898	3.52688	Up	3.04356e-18	2.42941e-17	-	-	-	gi|359484646|ref|XP_003633137.1|/7.33991e-16/PREDICTED: uncharacterized protein LOC100854031 [Vitis vinifera]
Eucgr.F01763.1|PACid:23582496	1359	8	112	2.71441	31.2877	3.52688	Up	1.13091e-20	9.9441e-20	-	GO:0016740//transferase activity	-	gi|255539124|ref|XP_002510627.1|/2.47435e-87/Anthranilate N-benzoyltransferase protein, putative [Ricinus communis]
Eucgr.J01563.1|PACid:23599540	591	2	28	1.56044	17.9864	3.52688	Up	5.59682e-06	2.17971e-05	-	-	-	gi|225432921|ref|XP_002284231.1|/4.02736e-34/PREDICTED: transcription factor bHLH92 [Vitis vinifera]
Eucgr.F04069.1|PACid:23585315	2259	35	488	7.14425	82.0122	3.52098	Up	2.2429e-85	6.61357e-84	GO:0044464//cell part	GO:0042802//identical protein binding;GO:0016301//kinase activity	-	gi|224146317|ref|XP_002325962.1|/0/predicted protein [Populus trichocarpa]
Eucgr.B03018.1|PACid:23568245	588	30	418	23.526	269.882	3.52	Up	2.47242e-73	6.21083e-72	-	-	-	gi|388490710|gb|AFK33421.1|/1.08808e-15/unknown [Medicago truncatula]
Eucgr.D01804.1|PACid:23575574	645	111	1545	79.3538	909.376	3.51851	Up	1.51227e-266	1.48582e-264	GO:0031225//anchored to membrane	-	-	gi|255545130|ref|XP_002513626.1|/2.76169e-29/conserved hypothetical protein [Ricinus communis]
Eucgr.E00793.1|PACid:23577512	651	8	111	5.66648	64.7317	3.51395	Up	1.92723e-20	1.67895e-19	GO:0016020//membrane	-	-	gi|302143750|emb|CBI22611.3|/6.06787e-32/unnamed protein product [Vitis vinifera]
Eucgr.H01880.1|PACid:23591286	990	7	97	3.26038	37.1973	3.51209	Up	5.18764e-18	4.11118e-17	GO:0016020//membrane	GO:0016628//oxidoreductase activity, acting on the CH-CH group of donors, NAD or NADP as acceptor;GO:0046914//transition metal ion binding	GO:0008152//metabolic process;GO:0006950//response to stress	gi|225434189|ref|XP_002279359.1|/1.52587e-130/PREDICTED: NADP-dependent alkenal double bond reductase P2 [Vitis vinifera]
Eucgr.I02181.1|PACid:23596906	1929	45	623	10.7568	122.611	3.51077	Up	2.70748e-108	1.0207e-106	GO:0043231//intracellular membrane-bounded organelle	GO:0004672//protein kinase activity;GO:0000166//nucleotide binding	-	gi|225431640|ref|XP_002263211.1|/0/PREDICTED: probable L-type lectin-domain containing receptor kinase S.5 [Vitis vinifera]
Eucgr.B00284.1|PACid:23565350	1692	5	69	1.36262	15.4819	3.50613	Up	3.88334e-13	2.51385e-12	-	GO:0004672//protein kinase activity	-	gi|297733755|emb|CBI15002.3|/0/unnamed protein product [Vitis vinifera]
Eucgr.L01858.1|PACid:23606714	1437	12	165	3.85061	43.5915	3.50089	Up	1.13126e-29	1.30673e-28	GO:0043231//intracellular membrane-bounded organelle	GO:0017111//nucleoside-triphosphatase activity;GO:0032559	-	gi|255561048|ref|XP_002521536.1|/6.88553e-160/ATP binding protein, putative [Ricinus communis]
Eucgr.I00717.1|PACid:23595255	990	431	5919	200.746	2269.8	3.49912	Up	0	0	GO:0044424//intracellular part	GO:0005506//iron ion binding;GO:0003824//catalytic activity;GO:0016209//antioxidant activity	GO:0006970//response to osmotic stress;GO:0008152//metabolic process	gi|211906540|gb|ACJ11763.1|/9.84464e-146/class III peroxidase [Gossypium hirsutum]
Eucgr.H00583.1|PACid:23589942	966	21	288	10.0241	113.185	3.49714	Up	1.02194e-50	1.83265e-49	-	GO:0016747//transferase activity, transferring acyl groups other than amino-acyl groups	GO:0008152//metabolic process	gi|225431751|ref|XP_002270243.1|/1.91583e-130/PREDICTED: probable NAD(P)H-dependent oxidoreductase 1-like [Vitis vinifera]
Eucgr.D00414.1|PACid:23574192	1710	13	177	3.50552	39.2963	3.4867	Up	1.24761e-31	1.51325e-30	GO:0044444//cytoplasmic part	GO:0016755;GO:0046914//transition metal ion binding;GO:0016614//oxidoreductase activity, acting on CH-OH group of donors;GO:0019829//cation-transporting ATPase activity	GO:0010038//response to metal ion;GO:0052482;GO:0043043//peptide biosynthetic process;GO:0002376//immune system process;GO:0019762//glucosinolate catabolic process;GO:0009699//phenylpropanoid biosynthetic process;GO:0015698//inorganic anion transport	gi|255562552|ref|XP_002522282.1|/0/conserved hypothetical protein [Ricinus communis]
Eucgr.H01350.1|PACid:23590797	339	5	68	6.80104	76.1525	3.48506	Up	6.61702e-13	4.23499e-12	-	-	-	gi|255543074|ref|XP_002512600.1|/7.80147e-09/conserved hypothetical protein [Ricinus communis]
Eucgr.A02935.1|PACid:23564961	1236	14	190	5.22293	58.3593	3.48203	Up	8.1084e-34	1.04579e-32	GO:0031090//organelle membrane;GO:0043231//intracellular membrane-bounded organelle	GO:0046914//transition metal ion binding;GO:0016639//oxidoreductase activity, acting on the CH-NH2 group of donors, NAD or NADP as acceptor;GO:0032559	GO:0006970//response to osmotic stress;GO:0019752//carboxylic acid metabolic process;GO:0010038//response to metal ion	gi|224134280|ref|XP_002321781.1|/0/predicted protein [Populus trichocarpa]
Eucgr.L01127.1|PACid:23606167	1446	9	122	2.86998	32.0307	3.48034	Up	3.55726e-22	3.30491e-21	GO:0031410//cytoplasmic vesicle	GO:0016634;GO:0005506//iron ion binding	GO:0008152//metabolic process	gi|255570861|ref|XP_002526382.1|/0/cytochrome P450, putative [Ricinus communis]
Eucgr.K02793.1|PACid:23604423	711	2	27	1.29708	14.4168	3.47442	Up	9.57294e-06	3.6462e-05	-	GO:0016787//hydrolase activity	-	gi|255552736|ref|XP_002517411.1|/1.91479e-69/Metalloendoproteinase 1 precursor, putative [Ricinus communis]
Eucgr.C02809.1|PACid:23572266	846	4	54	2.18019	24.2325	3.47442	Up	1.85751e-10	1.03138e-09	-	GO:0004871//signal transducer activity;GO:0030246//carbohydrate binding;GO:0004674//protein serine/threonine kinase activity;GO:0032559	GO:0006464//protein modification process;GO:0008037//cell recognition	gi|359476110|ref|XP_003631790.1|/1.04472e-102/PREDICTED: LOW QUALITY PROTEIN: putative G-type lectin S-receptor-like serine/threonine-protein kinase At1g61610-like [Vitis vinifera]
Eucgr.F03168.1|PACid:23584185	1596	2	27	0.577832	6.42252	3.47442	Up	9.57294e-06	3.64565e-05	-	-	-	gi|297743056|emb|CBI35923.3|/6.7122e-18/unnamed protein product [Vitis vinifera]
Eucgr.C00662.1|PACid:23570172	987	10	135	4.67184	51.9268	3.47442	Up	2.27746e-24	2.27095e-23	GO:0019866//organelle inner membrane;GO:0031224//intrinsic to membrane	-	GO:0046907//intracellular transport	gi|255550754|ref|XP_002516425.1|/1.32719e-134/ADP,ATP carrier protein, putative [Ricinus communis]
Eucgr.H00154.1|PACid:23589496	681	6	81	4.06264	45.1557	3.47442	Up	4.08912e-15	2.89366e-14	-	GO:0016740//transferase activity	-	gi|283136114|gb|ADB11376.1|/1.18214e-89/tau class glutathione transferase GSTU52 [Populus trichocarpa]
Eucgr.D00627.1|PACid:23574392	774	42	566	25.0215	277.62	3.47187	Up	1.28127e-97	4.26759e-96	GO:0043231//intracellular membrane-bounded organelle	GO:0003677//DNA binding;GO:0001071//nucleic acid binding transcription factor activity	GO:0006351//transcription, DNA-dependent;GO:0050896//response to stimulus	gi|358346671|ref|XP_003637389.1|/2.92993e-53/Heat stress transcription factor A-2c [Medicago truncatula]
Eucgr.J01120.1|PACid:23599053	849	5	67	2.71561	29.96	3.46369	Up	1.12646e-12	7.12352e-12	-	-	-	-
Eucgr.J01932.1|PACid:23599960	1713	34	455	9.15222	100.839	3.46179	Up	1.36716e-78	3.69321e-77	GO:0031224//intrinsic to membrane	GO:0015198//oligopeptide transporter activity	GO:0008152//metabolic process;GO:0006857//oligopeptide transport	gi|356539537|ref|XP_003538254.1|/0/PREDICTED: peptide transporter PTR1-like [Glycine max]
Eucgr.G00342.1|PACid:23586014	663	50	669	34.7745	383.078	3.46154	Up	8.43328e-115	3.38488e-113	-	GO:0003824//catalytic activity	-	gi|225448138|ref|XP_002263444.1|/3.49487e-67/PREDICTED: uncharacterized protein LOC100266411 [Vitis vinifera]
Eucgr.B03817.1|PACid:23569234	858	120	1602	64.4909	708.843	3.4583	Up	2.68488e-272	2.722e-270	GO:0043231//intracellular membrane-bounded organelle	GO:0000175//3'-5'-exoribonuclease activity;GO:0005488//binding	GO:0006950//response to stress;GO:0016070//RNA metabolic process	gi|224131812|ref|XP_002328114.1|/2.2946e-121/predicted protein [Populus trichocarpa]
Eucgr.K02121.1|PACid:23603641	1002	15	200	6.90285	75.7769	3.4565	Up	2.58886e-35	3.46184e-34	GO:0009528//plastid inner membrane;GO:0009534//chloroplast thylakoid	GO:0046914//transition metal ion binding;GO:0016655//oxidoreductase activity, acting on NADH or NADPH, quinone or similar compound as acceptor	GO:0008152//metabolic process	gi|224121506|ref|XP_002330717.1|/9.01684e-139/predicted protein [Populus trichocarpa]
Eucgr.J01756.1|PACid:23599755	339	3	40	4.08062	44.7956	3.4565	Up	5.36912e-08	2.48686e-07	-	GO:0003677//DNA binding;GO:0001071//nucleic acid binding transcription factor activity	GO:0010467//gene expression	gi|359478811|ref|XP_003632174.1|/4.55249e-25/PREDICTED: probable WRKY transcription factor 2-like [Vitis vinifera]
Eucgr.I00915.1|PACid:23595418	1119	3	40	1.23622	13.5708	3.4565	Up	5.36912e-08	2.48731e-07	-	GO:0005488//binding;GO:0004672//protein kinase activity	GO:0009987//cellular process;GO:0003006//developmental process involved in reproduction	gi|224081672|ref|XP_002306473.1|/8.2333e-91/predicted protein [Populus trichocarpa]
Eucgr.F01104.1|PACid:23581771	735	22	291	13.8019	150.307	3.44497	Up	1.34393e-50	2.39824e-49	-	-	-	gi|225461411|ref|XP_002282248.1|/3.40342e-40/PREDICTED: E3 ubiquitin-protein ligase RMA1H1-like [Vitis vinifera]
Eucgr.C02284.1|PACid:23571780	1635	151	1987	42.5857	461.376	3.4375	Up	0	0	-	GO:0016405//CoA-ligase activity;GO:0016703;GO:0032559	GO:0006725//cellular aromatic compound metabolic process	gi|262474798|gb|ACY66928.1|/0/4-coumarate:CoA ligase [Eucalyptus camaldulensis]
Eucgr.B02411.1|PACid:23567548	1857	35	459	8.69082	93.8373	3.4326	Up	1.0538e-78	2.85277e-77	GO:0044444//cytoplasmic part;GO:0043231//intracellular membrane-bounded organelle	-	GO:0006887//exocytosis	gi|359479007|ref|XP_002281519.2|/0/PREDICTED: uncharacterized protein LOC100248374 [Vitis vinifera]
Eucgr.A00021.1|PACid:23561742	798	23	301	13.2901	143.198	3.42959	Up	4.31468e-52	7.94469e-51	GO:0030312//external encapsulating structure	GO:0004553//hydrolase activity, hydrolyzing O-glycosyl compounds;GO:0030247//polysaccharide binding	GO:0009793//embryo development ending in seed dormancy;GO:0033554//cellular response to stress;GO:0006026	gi|222139394|gb|ACM45716.1|/3.04401e-117/class IV chitinase [Pyrus pyrifolia]
Eucgr.F02517.1|PACid:23583351	2706	34	444	5.7937	62.2917	3.42648	Up	4.56186e-76	1.18576e-74	GO:0044464//cell part	GO:0004713//protein tyrosine kinase activity;GO:0032559	GO:0006464//protein modification process	gi|356567262|ref|XP_003551840.1|/0/PREDICTED: probable receptor-like protein kinase At1g67000-like [Glycine max]
Eucgr.H04484.1|PACid:23593795	960	80	1043	38.4258	412.466	3.42413	Up	2.1582e-176	1.3594e-174	GO:0031224//intrinsic to membrane;GO:0019866//organelle inner membrane;GO:0042579//microbody	GO:0000295//adenine nucleotide transmembrane transporter activity	GO:0015868//purine ribonucleotide transport;GO:0009850//auxin metabolic process;GO:0009062//fatty acid catabolic process;GO:0009791//post-embryonic development;GO:0046907//intracellular transport	gi|255542618|ref|XP_002512372.1|/4.10188e-117/peroxisomal membrane protein pmp34, putative [Ricinus communis]
Eucgr.B03395.1|PACid:23568697	1632	10	130	2.82543	30.2411	3.41997	Up	3.21388e-23	3.09318e-22	GO:0016020//membrane	-	-	gi|224110962|ref|XP_002315697.1|/0/predicted protein [Populus trichocarpa]
Eucgr.F01186.1|PACid:23581879	1950	3	39	0.7094	7.59285	3.41997	Up	9.14194e-08	4.16461e-07	-	-	-	gi|225461605|ref|XP_002282960.1|/2.10405e-141/PREDICTED: uncharacterized protein LOC100241883 [Vitis vinifera]
Eucgr.K00295.1|PACid:23601754	2103	2	26	0.438526	4.69363	3.41997	Up	1.63394e-05	6.07521e-05	GO:0044444//cytoplasmic part;GO:0016020//membrane;GO:0030312//external encapsulating structure	GO:0005515//protein binding;GO:0032559	GO:0006952//defense response;GO:0010035//response to inorganic substance;GO:0044267//cellular protein metabolic process	gi|255545176|ref|XP_002513649.1|/0/heat shock protein, putative [Ricinus communis]
Eucgr.K00953.1|PACid:23602414	822	6	78	3.36577	36.0245	3.41997	Up	2.00734e-14	1.37795e-13	-	GO:0008171//O-methyltransferase activity	-	gi|300077147|gb|ADJ66850.1|/3.58433e-84/O-methyltransferase [Vitis vinifera]
Eucgr.B00411.1|PACid:23565504	1260	6	78	2.19576	23.5017	3.41997	Up	2.00734e-14	1.3787e-13	-	GO:0016757//transferase activity, transferring glycosyl groups	-	gi|359478621|ref|XP_002274420.2|/4.92302e-135/PREDICTED: UDP-glycosyltransferase 87A2-like [Vitis vinifera]
Eucgr.F03870.1|PACid:23585066	2316	3	39	0.597293	6.39294	3.41997	Up	9.14194e-08	4.16386e-07	GO:0016020//membrane	GO:0030246//carbohydrate binding;GO:0004672//protein kinase activity;GO:0019899//enzyme binding;GO:0000166//nucleotide binding	GO:0006468//protein phosphorylation	gi|255553179|ref|XP_002517632.1|/0/s-receptor kinase, putative [Ricinus communis]
Eucgr.L01932.1|PACid:23606777	1920	6	78	1.44097	15.423	3.41997	Up	2.00734e-14	1.37833e-13	GO:0043231//intracellular membrane-bounded organelle	-	-	gi|147828189|emb|CAN68625.1|/1.31066e-95/hypothetical protein VITISV_010683 [Vitis vinifera]
Eucgr.D01803.1|PACid:23575573	663	14	181	9.73687	103.643	3.41202	Up	9.47356e-32	1.15181e-30	-	-	-	gi|224072044|ref|XP_002303614.1|/4.16684e-36/predicted protein [Populus trichocarpa]
Eucgr.C00175.1|PACid:23569679	894	7	90	3.61048	38.219	3.40403	Up	2.12718e-16	1.59301e-15	GO:0005576//extracellular region;GO:0030312//external encapsulating structure	GO:0016798//hydrolase activity, acting on glycosyl bonds;GO:0016758//transferase activity, transferring hexosyl groups	GO:0044042//glucan metabolic process	gi|356547501|ref|XP_003542150.1|/2.72261e-120/PREDICTED: probable xyloglucan endotransglucosylase/hydrolase protein 23-like [Glycine max]
Eucgr.I02215.1|PACid:23596942	1263	67	860	24.4611	258.506	3.40163	Up	6.44534e-145	3.26073e-143	GO:0031224//intrinsic to membrane;GO:0031410//cytoplasmic vesicle	-	GO:0060918//auxin transport	gi|255561457|ref|XP_002521739.1|/2.77906e-162/auxin:hydrogen symporter, putative [Ricinus communis]
Eucgr.H00581.1|PACid:23589941	918	69	883	34.6586	365.168	3.39728	Up	1.39304e-148	7.23442e-147	-	GO:0016747//transferase activity, transferring acyl groups other than amino-acyl groups	GO:0008152//metabolic process	gi|225431751|ref|XP_002270243.1|/6.48445e-125/PREDICTED: probable NAD(P)H-dependent oxidoreductase 1-like [Vitis vinifera]
Eucgr.L01906.1|PACid:23606756	888	4	51	2.07707	21.8038	3.39196	Up	9.13304e-10	4.82977e-09	-	GO:0005488//binding	-	gi|388491654|gb|AFK33893.1|/4.74281e-08/unknown [Lotus japonicus]
Eucgr.H04032.1|PACid:23593299	561	4	51	3.28777	34.513	3.39196	Up	9.13304e-10	4.83077e-09	-	-	-	gi|255556318|ref|XP_002519193.1|/1.92969e-22/conserved hypothetical protein [Ricinus communis]
Eucgr.D02503.1|PACid:23576419	414	11	140	12.2517	128.382	3.38938	Up	1.00401e-24	1.01385e-23	-	-	-	gi|224136284|ref|XP_002326823.1|/8.09162e-30/predicted protein [Populus trichocarpa]
Eucgr.I00894.1|PACid:23595401	483	38	483	36.2778	379.643	3.38748	Up	8.29396e-82	2.34507e-80	-	-	GO:0006950//response to stress	gi|359479932|ref|XP_003632378.1|/7.84354e-57/PREDICTED: LOW QUALITY PROTEIN: major allergen Pru ar 1-like [Vitis vinifera]
Eucgr.G03040.1|PACid:23588824	1509	37	469	11.3062	117.994	3.38352	Up	2.11142e-79	5.77114e-78	-	-	-	gi|225448363|ref|XP_002268520.1|/3.71245e-108/PREDICTED: nematode resistance protein-like HSPRO2 isoform 1 [Vitis vinifera]
Eucgr.D01893.1|PACid:23575685	672	3	38	2.05853	21.4679	3.38249	Up	1.5541e-07	6.95643e-07	-	-	-	gi|255537363|ref|XP_002509748.1|/4.52999e-78/Osmotin precursor, putative [Ricinus communis]
Eucgr.E02473.1|PACid:23578994	1452	3	38	0.952707	9.93555	3.38249	Up	1.5541e-07	6.9552e-07	GO:0043231//intracellular membrane-bounded organelle	GO:0004674//protein serine/threonine kinase activity;GO:0005515//protein binding	GO:0060918//auxin transport;GO:0048588//developmental cell growth;GO:0009755//hormone-mediated signaling pathway;GO:0009630//gravitropism;GO:0009793//embryo development ending in seed dormancy;GO:0000904//cell morphogenesis involved in differentiation	gi|356549120|ref|XP_003542945.1|/7.0158e-144/PREDICTED: protein kinase PINOID-like [Glycine max]
Eucgr.G03236.1|PACid:23589086	552	12	152	10.0241	104.539	3.38249	Up	1.09578e-26	1.17259e-25	-	GO:0004871//signal transducer activity	GO:0006351//transcription, DNA-dependent;GO:0007165//signal transduction	gi|255544001|ref|XP_002513063.1|/5.61298e-69/Two-component response regulator ARR8, putative [Ricinus communis]
Eucgr.K00371.1|PACid:23601825	1518	33	418	10.0241	104.539	3.38249	Up	6.4398e-71	1.56517e-69	-	GO:0016411//acylglycerol O-acyltransferase activity	-	gi|224120784|ref|XP_002318416.1|/2.35769e-174/predicted protein [Populus trichocarpa]
Eucgr.F02732.1|PACid:23583608	726	16	202	10.1622	105.631	3.37774	Up	5.58328e-35	7.42696e-34	-	-	-	gi|118488828|gb|ABK96224.1|/2.85649e-100/unknown [Populus trichocarpa x Populus deltoides]
Eucgr.J00832.1|PACid:23598683	2592	8	101	1.42318	14.7932	3.37774	Up	3.85032e-18	3.06472e-17	-	GO:0046914//transition metal ion binding;GO:0016702//oxidoreductase activity, acting on single donors with incorporation of molecular oxygen, incorporation of two atoms of oxygen	GO:0006633//fatty acid biosynthetic process	gi|308943877|gb|ADO51752.1|/0/lipoxygenase [Camellia sinensis]
Eucgr.G02733.1|PACid:23588441	480	39	492	37.4652	389.134	3.37664	Up	4.5021e-83	1.29892e-81	-	GO:0005506//iron ion binding;GO:0022892	GO:0009725//response to hormone stimulus;GO:0015669//gas transport	gi|22001640|sp|Q93Y92.1|HBL2_GOSHI/3.81161e-56/RecName: Full=Non-symbiotic hemoglobin 2; AltName: Full=GOShi GLB2; Short=Hb2
Eucgr.A02351.1|PACid:23564240	393	19	239	22.2929	230.877	3.37247	Up	4.47126e-41	6.64216e-40	-	-	-	gi|326515406|dbj|BAK03616.1|/3.50365e-17/predicted protein [Hordeum vulgare subsp. vulgare]
Eucgr.J01119.1|PACid:23599052	714	14	176	9.04138	93.5813	3.37161	Up	1.31645e-30	1.55813e-29	-	-	-	-
Eucgr.E00814.1|PACid:23577536	561	538	6763	442.206	4576.69	3.37152	Up	0	0	GO:0031410//cytoplasmic vesicle	-	GO:0006950//response to stress;GO:0009699//phenylpropanoid biosynthetic process	gi|15222633|ref|NP_176598.1|/4.79428e-71/Disease resistance-responsive (dirigent-like protein) family protein [Arabidopsis thaliana]
Eucgr.B02882.1|PACid:23568110	579	30	377	23.8917	247.194	3.37106	Up	6.325e-64	1.40939e-62	-	-	-	gi|224099449|ref|XP_002311488.1|/1.22508e-48/predicted protein [Populus trichocarpa]
Eucgr.C03476.1|PACid:23572892	1647	49	614	13.7185	141.53	3.36691	Up	5.10628e-103	1.8148e-101	-	-	-	gi|225444893|ref|XP_002279486.1|/2.1245e-99/PREDICTED: putative transcription factor bHLH041 [Vitis vinifera]
Eucgr.L02460.2|PACid:23607155	999	6	75	2.76943	28.5017	3.36339	Up	9.77872e-14	6.5056e-13	-	GO:0005506//iron ion binding;GO:0003824//catalytic activity;GO:0016209//antioxidant activity	GO:0008152//metabolic process;GO:0006950//response to stress	gi|345104363|gb|AEN71003.1|/1.47918e-141/bacterial-induced peroxidase [Gossypium armourianum]
Eucgr.J01118.1|PACid:23599051	588	2	25	1.5684	16.1413	3.36339	Up	2.7826e-05	0.000100896	-	-	-	-
Eucgr.F00759.1|PACid:23581458	786	25	312	14.6664	150.698	3.36108	Up	5.00608e-53	9.34627e-52	-	GO:0008135//translation factor activity, nucleic acid binding	GO:0006412//translation	gi|225460971|ref|XP_002280065.1|/5.68694e-52/PREDICTED: protein translation factor SUI1 homolog isoform 1 [Vitis vinifera]
Eucgr.I01495.1|PACid:23596092	954	256	3185	123.736	1267.46	3.35661	Up	0	0	-	GO:0004553//hydrolase activity, hydrolyzing O-glycosyl compounds;GO:0030247//polysaccharide binding	GO:0006950//response to stress;GO:0006026	gi|379047275|gb|AFC88126.1|/1.05862e-149/class I chitinase [Hippophae rhamnoides]
Eucgr.C00646.1|PACid:23570155	3162	40	497	5.83315	59.6718	3.3547	Up	1.98425e-83	5.76406e-82	GO:0043234//protein complex;GO:0009526//plastid envelope;GO:0005576//extracellular region	GO:0016642;GO:0016628//oxidoreductase activity, acting on the CH-CH group of donors, NAD or NADP as acceptor;GO:0048037//cofactor binding	GO:0010038//response to metal ion;GO:0006546//glycine catabolic process	gi|134142800|gb|ABO61734.1|/0/mitochondrial glycine decarboxylase complex P-protein [Populus tremuloides]
Eucgr.L00794.1|PACid:23605945	1167	8	99	3.161	32.2062	3.34889	Up	1.10204e-17	8.63144e-17	GO:0043231//intracellular membrane-bounded organelle	GO:0017111//nucleoside-triphosphatase activity;GO:0032559	GO:0009725//response to hormone stimulus	gi|255552796|ref|XP_002517441.1|/7.1698e-93/ATP binding protein, putative [Ricinus communis]
Eucgr.I02192.1|PACid:23596910	1878	8	98	1.96426	19.811	3.33424	Up	1.86245e-17	1.44669e-16	-	GO:0005488//binding;GO:0004672//protein kinase activity	-	gi|255575267|ref|XP_002528537.1|/0/serine-threonine protein kinase, plant-type, putative [Ricinus communis]
Eucgr.A02582.1|PACid:23564520	1260	21	257	7.68517	77.435	3.33284	Up	1.27637e-43	1.98532e-42	GO:0043234//protein complex;GO:0044444//cytoplasmic part	GO:0019787//small conjugating protein ligase activity	GO:0006950//response to stress;GO:0016567//protein ubiquitination;GO:0002252	gi|255566137|ref|XP_002524056.1|/1.24612e-154/Spotted leaf protein, putative [Ricinus communis]
Eucgr.I01794.1|PACid:23596490	1938	52	635	12.3724	124.393	3.3297	Up	1.86644e-105	6.83386e-104	GO:0009536//plastid	GO:0015922	GO:0019359	gi|225452458|ref|XP_002274361.1|/0/PREDICTED: L-aspartate oxidase 1-like [Vitis vinifera]
Eucgr.D02002.1|PACid:23575807	1131	5	61	2.03851	20.4759	3.32834	Up	2.68484e-11	1.56808e-10	GO:0009536//plastid	GO:0031406//carboxylic acid binding;GO:0016616//oxidoreductase activity, acting on the CH-OH group of donors, NAD or NADP as acceptor;GO:0032559	GO:0009553//embryo sac development;GO:0006563//L-serine metabolic process	gi|255555301|ref|XP_002518687.1|/3.31872e-172/d-3-phosphoglycerate dehydrogenase, putative [Ricinus communis]
Eucgr.E01385.1|PACid:23578107	750	10	122	6.14814	61.7552	3.32834	Up	2.15922e-21	1.94774e-20	-	GO:0016787//hydrolase activity	GO:0006950//response to stress	gi|224120566|ref|XP_002330974.1|/1.67795e-82/predicted protein [Populus trichocarpa]
Eucgr.D01821.1|PACid:23575590	1449	33	402	10.5015	105.325	3.32619	Up	2.80802e-67	6.57366e-66	GO:0030312//external encapsulating structure	GO:0004553//hydrolase activity, hydrolyzing O-glycosyl compounds	GO:0044238//primary metabolic process;GO:0045229//external encapsulating structure organization	gi|225426168|ref|XP_002278930.1|/0/PREDICTED: probable polygalacturonase [Vitis vinifera]
Eucgr.J03152.1|PACid:23601321	2919	40	487	6.31874	63.3388	3.32538	Up	3.70426e-81	1.04042e-79	GO:0044464//cell part	GO:0005215//transporter activity	-	gi|30013669|gb|AAP03877.1|/0/Avr9/Cf-9 rapidly elicited protein 141 [Nicotiana tabacum]
Eucgr.G03061.1|PACid:23588850	2439	18	219	3.40303	34.0884	3.32439	Up	2.66962e-37	3.7224e-36	-	GO:0004672//protein kinase activity;GO:0032559	GO:0006464//protein modification process	gi|225448439|ref|XP_002272022.1|/0/PREDICTED: putative serine/threonine-protein kinase-like protein CCR3-like [Vitis vinifera]
Eucgr.C00624.1|PACid:23570126	885	6	73	3.12617	31.3151	3.32439	Up	2.79736e-13	1.82431e-12	GO:0043231//intracellular membrane-bounded organelle	GO:0003676//nucleic acid binding	-	gi|224092242|ref|XP_002309524.1|/2.01252e-67/predicted protein [Populus trichocarpa]
Eucgr.H03965.1|PACid:23593231	732	9	109	5.66939	56.5315	3.31779	Up	3.37564e-19	2.81086e-18	-	-	-	gi|62131147|gb|AAX68525.1|/7.26816e-43/putative ethylene responsive element binding protein 2 [Gossypium hirsutum]
Eucgr.I00929.1|PACid:23595436	1299	67	811	23.7832	237.021	3.317	Up	9.01876e-134	4.23432e-132	-	-	GO:0006950//response to stress	gi|359480674|ref|XP_002277765.2|/4.57718e-75/PREDICTED: heat shock factor protein HSF24-like [Vitis vinifera]
Eucgr.K00789.1|PACid:23602253	1080	17	205	7.25822	72.0618	3.31155	Up	6.86946e-35	9.10928e-34	GO:0016020//membrane	-	GO:0050801//ion homeostasis	gi|225447059|ref|XP_002269615.1|/5.4106e-116/PREDICTED: S-type anion channel SLAH1 [Vitis vinifera]
Eucgr.K02178.1|PACid:23603709	822	47	565	26.3652	260.946	3.30705	Up	1.91167e-93	6.10367e-92	-	-	-	gi|297744348|emb|CBI37318.3|/1.31619e-86/unnamed protein product [Vitis vinifera]
Eucgr.B00178.1|PACid:23565241	2253	18	216	3.68397	36.3972	3.30449	Up	1.27871e-36	1.76365e-35	-	GO:0016757//transferase activity, transferring glycosyl groups	GO:0009628//response to abiotic stimulus	gi|224133736|ref|XP_002321648.1|/0/predicted protein [Populus trichocarpa]
Eucgr.D01660.1|PACid:23575406	249	3	36	5.55554	54.8881	3.30449	Up	4.46842e-07	1.9175e-06	-	-	-	gi|255555793|ref|XP_002518932.1|/1.19415e-09/conserved hypothetical protein [Ricinus communis]
Eucgr.F00749.1|PACid:23581450	912	2	24	1.01121	9.99059	3.30449	Up	4.72736e-05	0.000166917	-	GO:0016829//lyase activity	-	gi|332629595|dbj|BAK22529.1|/2.37706e-95/glyoxalase I homolog 1 [Allium cepa]
Eucgr.D00511.1|PACid:23574281	1056	24	287	10.4798	103.179	3.29947	Up	4.01804e-48	6.86683e-47	-	-	-	gi|224114690|ref|XP_002316829.1|/5.43445e-97/predicted protein [Populus trichocarpa]
Eucgr.E00813.1|PACid:23577535	564	133	1587	108.737	1068.25	3.29633	Up	1.21451e-258	1.14043e-256	GO:0044464//cell part	-	GO:0006950//response to stress;GO:0009699//phenylpropanoid biosynthetic process	gi|15222633|ref|NP_176598.1|/9.16897e-70/Disease resistance-responsive (dirigent-like protein) family protein [Arabidopsis thaliana]
Eucgr.F00492.1|PACid:23581204	1419	13	155	4.22441	41.4691	3.29521	Up	1.33588e-26	1.42772e-25	-	GO:0046872//metal ion binding;GO:0016491//oxidoreductase activity	-	gi|359476896|ref|XP_003631906.1|/1.37645e-128/PREDICTED: cytochrome P450 87A3-like [Vitis vinifera]
Eucgr.F02795.1|PACid:23583693	414	135	1605	150.362	1471.8	3.29107	Up	3.52792e-261	3.33736e-259	-	-	-	gi|255574316|ref|XP_002528072.1|/5.44015e-18/conserved hypothetical protein [Ricinus communis]
Eucgr.H04675.1|PACid:23594009	4230	9	107	0.981086	9.60325	3.29107	Up	9.6011e-19	7.82322e-18	GO:0031224//intrinsic to membrane	GO:0017111//nucleoside-triphosphatase activity;GO:0016628//oxidoreductase activity, acting on the CH-CH group of donors, NAD or NADP as acceptor;GO:0015405;GO:0032559	GO:0006810//transport;GO:0009207	gi|255547892|ref|XP_002515003.1|/0/multidrug resistance-associated protein 2, 6 (mrp2, 6), abc-transoprter, putative [Ricinus communis]
Eucgr.J02491.1|PACid:23600628	420	24	285	26.3492	257.615	3.28939	Up	1.13877e-47	1.92803e-46	GO:0016020//membrane	GO:0016671//oxidoreductase activity, acting on a sulfur group of donors, disulfide as acceptor	GO:0008152//metabolic process	gi|357483933|ref|XP_003612253.1|/4.99483e-56/hypothetical protein MTR_5g022990 [Medicago truncatula]
Eucgr.F04288.1|PACid:23585554	2223	8	95	1.65942	16.224	3.28939	Up	8.95016e-17	6.80881e-16	GO:0016020//membrane	GO:0005488//binding;GO:0004672//protein kinase activity	-	gi|359492355|ref|XP_002284688.2|/0/PREDICTED: wall-associated receptor kinase 2-like [Vitis vinifera]
Eucgr.H00584.1|PACid:23589943	966	20	237	9.54679	93.1421	3.28635	Up	7.48092e-40	1.0903e-38	-	GO:0003824//catalytic activity	GO:0008152//metabolic process	gi|225431751|ref|XP_002270243.1|/1.28507e-126/PREDICTED: probable NAD(P)H-dependent oxidoreductase 1-like [Vitis vinifera]
Eucgr.J00530.1|PACid:23598317	1032	53	628	23.681	231.023	3.28623	Up	4.1949e-103	1.49506e-101	GO:0016020//membrane	GO:0000257//nitrilase activity;GO:0016836//hydro-lyase activity	GO:0034641//cellular nitrogen compound metabolic process	gi|388506412|gb|AFK41272.1|/7.46734e-144/unknown [Lotus japonicus]
Eucgr.A02855.1|PACid:23564851	1056	43	508	18.7763	182.631	3.28195	Up	1.29856e-83	3.7895e-82	-	GO:0004091//carboxylesterase activity	-	gi|224136894|ref|XP_002322442.1|/3.76348e-98/predicted protein [Populus trichocarpa]
Eucgr.F00401.1|PACid:23581084	687	29	342	19.4646	188.992	3.2794	Up	9.34668e-57	1.84949e-55	-	-	-	gi|224063289|ref|XP_002301079.1|/1.41899e-98/predicted protein [Populus trichocarpa]
Eucgr.A01773.1|PACid:23563559	1461	55	646	17.3587	167.864	3.27356	Up	1.20153e-105	4.41839e-104	-	GO:0016301//kinase activity	GO:0007186//G-protein coupled receptor signaling pathway;GO:0006796//phosphate-containing compound metabolic process	gi|297836864|ref|XP_002886314.1|/0/hypothetical protein ARALYDRAFT_480938 [Arabidopsis lyrata subsp. lyrata]
Eucgr.F03138.1|PACid:23584143	1740	1262	14820	334.437	3233.51	3.27329	Up	0	0	GO:0030312//external encapsulating structure	GO:0004558//alpha-glucosidase activity	GO:0044238//primary metabolic process;GO:0006950//response to stress;GO:0009628//response to abiotic stimulus	gi|375300670|gb|AFA46812.1|/0/cell wall invertase [Manihot esculenta]
Eucgr.L03563.1|PACid:23607921	1221	198	2323	74.7746	722.285	3.27195	Up	0	0	-	GO:0016628//oxidoreductase activity, acting on the CH-CH group of donors, NAD or NADP as acceptor;GO:0032559	GO:0008152//metabolic process;GO:0050896//response to stimulus	gi|255575054|ref|XP_002528432.1|/0/heat shock protein, putative [Ricinus communis]
Eucgr.A00993.1|PACid:23562715	2046	37	434	8.33875	80.5302	3.27163	Up	1.83861e-71	4.48583e-70	GO:0005743//mitochondrial inner membrane	-	GO:0043623//cellular protein complex assembly	gi|255548205|ref|XP_002515159.1|/0/Ubiquinone biosynthesis protein coq-8, putative [Ricinus communis]
Eucgr.J00821.1|PACid:23598672	1347	1040	12168	356.017	3429.47	3.26797	Up	0	0	-	GO:0046914//transition metal ion binding;GO:0016702//oxidoreductase activity, acting on single donors with incorporation of molecular oxygen, incorporation of two atoms of oxygen	GO:0006633//fatty acid biosynthetic process	gi|308943877|gb|ADO51752.1|/0/lipoxygenase [Camellia sinensis]
Eucgr.B02872.1|PACid:23568101	1470	3	35	0.941041	9.03911	3.26385	Up	7.55634e-07	3.18724e-06	-	GO:0022857//transmembrane transporter activity	GO:0006810//transport	gi|225424132|ref|XP_002280212.1|/0/PREDICTED: MATE efflux family protein 5 [Vitis vinifera]
Eucgr.K01234.1|PACid:23602711	648	9	105	6.40431	61.5161	3.26385	Up	2.72328e-18	2.17785e-17	-	GO:0016765//transferase activity, transferring alkyl or aryl (other than methyl) groups	-	gi|255578691|ref|XP_002530205.1|/7.45866e-91/glutathione-s-transferase theta, gst, putative [Ricinus communis]
Eucgr.J02369.1|PACid:23600476	1500	14	163	4.3037	41.2545	3.2609	Up	1.17412e-27	1.28286e-26	GO:0043231//intracellular membrane-bounded organelle	GO:0017111//nucleoside-triphosphatase activity;GO:0032559	-	gi|255561048|ref|XP_002521536.1|/2.85613e-148/ATP binding protein, putative [Ricinus communis]
Eucgr.H05007.1|PACid:23594378	1803	304	3535	77.7468	744.335	3.2591	Up	0	0	GO:0031224//intrinsic to membrane;GO:0009526//plastid envelope;GO:0031090//organelle membrane;GO:0005740//mitochondrial envelope	GO:0016616//oxidoreductase activity, acting on the CH-OH group of donors, NAD or NADP as acceptor;GO:0000166//nucleotide binding;GO:0048037//cofactor binding	GO:0006732//coenzyme metabolic process;GO:0006720//isoprenoid metabolic process	gi|164604970|dbj|BAF98281.1|/0/hydroxymethylglutaryl-CoA reductase [Hevea brasiliensis]
Eucgr.F02538.1|PACid:23583371	504	8	93	7.31921	70.0531	3.25869	Up	2.53904e-16	1.89642e-15	-	GO:0003824//catalytic activity	-	gi|255553127|ref|XP_002517606.1|/4.33173e-80/lactoylglutathione lyase, putative [Ricinus communis]
Eucgr.G02939.1|PACid:23588713	2241	87	1010	17.9012	171.102	3.25673	Up	1.83531e-163	1.05903e-161	-	-	-	gi|255581525|ref|XP_002531568.1|/0/conserved hypothetical protein [Ricinus communis]
Eucgr.J03117.1|PACid:23601278	948	298	3441	144.948	1378.01	3.24897	Up	0	0	-	-	-	gi|315272008|gb|ADU02585.1|/4.17792e-98/WRKY transcription factor 4 [Vitis vinifera]
Eucgr.I00060.1|PACid:23594591	885	4	46	2.08411	19.7328	3.24309	Up	1.26477e-08	6.18105e-08	-	-	-	gi|224093630|ref|XP_002309945.1|/1.24314e-117/NAC domain protein, IPR003441 [Populus trichocarpa]
Eucgr.I00385.1|PACid:23594938	1674	2	23	0.550908	5.21612	3.24309	Up	8.01064e-05	0.000275283	-	GO:0046914//transition metal ion binding;GO:0016682//oxidoreductase activity, acting on diphenols and related substances as donors, oxygen as acceptor	GO:0008152//metabolic process	gi|224081180|ref|XP_002306323.1|/0/predicted protein [Populus trichocarpa]
Eucgr.A00670.1|PACid:23562389	1341	2	23	0.687711	6.51139	3.24309	Up	8.01064e-05	0.000275171	-	-	-	gi|255582838|ref|XP_002532192.1|/8.87747e-106/conserved hypothetical protein [Ricinus communis]
Eucgr.K02790.1|PACid:23604421	369	2	23	2.49924	23.6634	3.24309	Up	8.01064e-05	0.000275245	-	-	-	gi|359491203|ref|XP_003634240.1|/8.04381e-14/PREDICTED: uncharacterized protein LOC100855230 [Vitis vinifera]
Eucgr.B00805.1|PACid:23565925	795	2	23	1.16003	10.9834	3.24309	Up	8.01064e-05	0.000275208	-	-	-	gi|255567848|ref|XP_002524902.1|/7.84966e-49/hypothetical protein RCOM_0725500 [Ricinus communis]
Eucgr.E01092.1|PACid:23577805	1116	46	528	19.0063	179.616	3.24036	Up	7.41138e-86	2.20067e-84	-	GO:0008168//methyltransferase activity	GO:0044237//cellular metabolic process	gi|224115504|ref|XP_002317050.1|/2.29487e-109/caffeic acid 3-O-methyltransferase [Populus trichocarpa]
Eucgr.H05069.1|PACid:23594431	1935	92	1053	21.9236	206.596	3.23626	Up	2.25054e-169	1.36681e-167	-	-	-	gi|297735822|emb|CBI18542.3|/0/unnamed protein product [Vitis vinifera]
Eucgr.H00496.1|PACid:23589858	1848	9	103	2.24567	21.1597	3.23611	Up	7.70238e-18	6.06443e-17	-	-	-	gi|255555158|ref|XP_002518616.1|/0/conserved hypothetical protein [Ricinus communis]
Eucgr.F03609.1|PACid:23584737	855	41	469	22.1117	208.248	3.23542	Up	2.46174e-76	6.41186e-75	-	GO:0003676//nucleic acid binding	GO:0009987//cellular process;GO:0009639//response to red or far red light	gi|225457666|ref|XP_002273442.1|/9.73853e-64/PREDICTED: putative DNA-binding protein ESCAROLA [Vitis vinifera]
Eucgr.I02639.1|PACid:23597414	2058	24	274	5.37738	50.5452	3.2326	Up	3.43794e-45	5.51609e-44	GO:0044464//cell part	GO:0017111//nucleoside-triphosphatase activity;GO:0015604//organic phosphonate transmembrane transporter activity;GO:0032559	GO:0009207	gi|359497424|ref|XP_002267117.2|/0/PREDICTED: ABC transporter G family member 11-like [Vitis vinifera]
Eucgr.K00394.1|PACid:23601859	1185	25	284	9.72806	90.9861	3.22542	Up	1.07807e-46	1.78954e-45	-	GO:0003824//catalytic activity	-	gi|255561848|ref|XP_002521933.1|/2.32088e-147/carboxylesterase np, putative [Ricinus communis]
Eucgr.A02433.1|PACid:23564361	891	93	1056	48.1293	449.947	3.22477	Up	2.66602e-169	1.61529e-167	-	-	-	gi|54306529|gb|AAV33432.1|/3.94553e-87/polygalacturonase inhibiting protein [Prunus mume]
Eucgr.C03808.1|PACid:23573182	1047	3	34	1.32123	12.3284	3.22203	Up	1.27535e-06	5.2574e-06	GO:0031410//cytoplasmic vesicle	-	-	gi|225445182|ref|XP_002280745.1|/3.00318e-140/PREDICTED: bark storage protein A-like [Vitis vinifera]
Eucgr.C00075.1|PACid:23569560	411	15	170	16.8288	157.03	3.22203	Up	1.72407e-28	1.93783e-27	-	-	-	gi|357479437|ref|XP_003610004.1|/2.45485e-15/hypothetical protein MTR_4g126790 [Medicago truncatula]
Eucgr.J01849.1|PACid:23599867	684	32	362	21.5724	200.922	3.21938	Up	5.21788e-59	1.0708e-57	GO:0043231//intracellular membrane-bounded organelle	-	-	gi|356569426|ref|XP_003552902.1|/1.27175e-99/PREDICTED: uncharacterized protein LOC100784357 [Glycine max]
Eucgr.A00735.1|PACid:23562448	2430	13	147	2.46684	22.966	3.21876	Up	8.53002e-25	8.62732e-24	-	-	-	gi|82542037|gb|ABB82026.1|/4.48357e-144/TIR-NBS disease resistance-like protein [Populus trichocarpa]
Eucgr.B01571.1|PACid:23566732	552	7	79	5.84741	54.3329	3.21596	Up	6.74274e-14	4.52247e-13	-	-	-	gi|224107046|ref|XP_002314356.1|/3.3445e-13/predicted protein [Populus trichocarpa]
Eucgr.B03475.1|PACid:23568803	2802	4	45	0.658259	6.09704	3.21138	Up	2.13e-08	1.02423e-07	-	-	-	gi|255547760|ref|XP_002514937.1|/0/serine/threonine-protein kinase bri1, putative [Ricinus communis]
Eucgr.E01004.1|PACid:23577709	2304	8	90	1.60108	14.8298	3.21138	Up	1.20586e-15	8.73984e-15	-	GO:0004674//protein serine/threonine kinase activity;GO:0000166//nucleotide binding	-	gi|255558560|ref|XP_002520305.1|/0/ATP binding protein, putative [Ricinus communis]
Eucgr.D01973.1|PACid:23575778	1323	29	326	10.1075	93.5476	3.21028	Up	3.72128e-53	6.97829e-52	GO:0044444//cytoplasmic part	GO:0031406//carboxylic acid binding	GO:0009725//response to hormone stimulus	gi|255537131|ref|XP_002509632.1|/0/amino acid binding protein, putative [Ricinus communis]
Eucgr.E00118.1|PACid:23576771	1128	57	640	23.3008	215.4	3.20857	Up	8.4384e-103	2.99487e-101	-	GO:0016835//carbon-oxygen lyase activity;GO:0048037//cofactor binding	GO:0006563//L-serine metabolic process;GO:0000097//sulfur amino acid biosynthetic process	gi|147809366|emb|CAN62383.1|/1.9379e-172/hypothetical protein VITISV_028023 [Vitis vinifera]
Eucgr.I00526.1|PACid:23595055	1869	5	56	1.23357	11.3751	3.20496	Up	3.6572e-10	1.98771e-09	GO:0044464//cell part	GO:0017111//nucleoside-triphosphatase activity;GO:0015604//organic phosphonate transmembrane transporter activity;GO:0032559	GO:0009207	gi|255581744|ref|XP_002531674.1|/0/ATP-binding cassette transporter, putative [Ricinus communis]
Eucgr.C04256.1|PACid:23573643	459	5	56	5.02299	46.318	3.20496	Up	3.6572e-10	1.98729e-09	-	-	-	gi|255572511|ref|XP_002527190.1|/6.15454e-18/Blue copper protein precursor, putative [Ricinus communis]
Eucgr.A01948.1|PACid:23563757	1317	116	1299	40.6141	374.454	3.20473	Up	1.1564e-206	8.57929e-205	-	-	-	gi|225446710|ref|XP_002278037.1|/7.13311e-108/PREDICTED: heat stress transcription factor A-4b [Vitis vinifera]
Eucgr.J00967.1|PACid:23598870	531	11	123	9.55219	87.9398	3.20261	Up	7.1619e-21	6.34792e-20	-	-	GO:0006950//response to stress	gi|255566540|ref|XP_002524255.1|/3.48671e-25/conserved hypothetical protein [Ricinus communis]
Eucgr.F04430.1|PACid:23585701	1806	6	67	1.53193	14.0842	3.20066	Up	6.39372e-12	3.88123e-11	GO:0043231//intracellular membrane-bounded organelle	GO:0004674//protein serine/threonine kinase activity	-	gi|147821075|emb|CAN73140.1|/0/hypothetical protein VITISV_019010 [Vitis vinifera]
Eucgr.F04373.1|PACid:23585635	2358	112	1249	21.9018	201.091	3.19873	Up	1.96137e-198	1.38258e-196	-	GO:0005543//phospholipid binding	GO:0023052//signaling;GO:0006629//lipid metabolic process	gi|351725709|ref|NP_001236590.1|/0/oxysterol-binding protein [Glycine max]
Eucgr.J00409.1|PACid:23598171	1476	27	301	8.43494	77.4203	3.19826	Up	4.9867e-49	8.69154e-48	-	GO:0008233//peptidase activity	GO:0019538//protein metabolic process	gi|297734873|emb|CBI17107.3|/3.43212e-154/unnamed protein product [Vitis vinifera]
Eucgr.G03145.1|PACid:23588961	966	54	602	25.7763	236.589	3.19826	Up	1.64728e-96	5.42281e-95	-	GO:0003677//DNA binding	GO:0009987//cellular process;GO:0051707//response to other organism;GO:0009719;GO:0045087//innate immune response;GO:0031347//regulation of defense response;GO:0010467//gene expression;GO:0010033//response to organic substance	gi|224126607|ref|XP_002319879.1|/1.268e-57/predicted protein [Populus trichocarpa]
Eucgr.F01766.1|PACid:23582499	1173	14	156	5.50345	50.4895	3.19758	Up	4.40968e-26	4.63116e-25	-	GO:0016747//transferase activity, transferring acyl groups other than amino-acyl groups	-	gi|224061883|ref|XP_002300646.1|/1.30742e-118/predicted protein [Populus trichocarpa]
Eucgr.H03920.1|PACid:23593182	1095	38	423	16.002	146.656	3.19612	Up	3.03298e-68	7.16622e-67	-	GO:0005515//protein binding;GO:0008171//O-methyltransferase activity	GO:0006730//one-carbon metabolic process	gi|133902316|gb|ABO41845.1|/1.48188e-137/putative caffeic acid methyltransferase [Gossypium hirsutum]
Eucgr.K02030.1|PACid:23603528	1059	33	366	14.3689	131.208	3.19084	Up	3.62352e-59	7.46017e-58	-	-	-	gi|255575719|ref|XP_002528759.1|/1.49055e-33/conserved hypothetical protein [Ricinus communis]
Eucgr.C04016.1|PACid:23573395	1188	15	166	5.8221	53.0477	3.18768	Up	1.36113e-27	1.48337e-26	-	GO:0016647//oxidoreductase activity, acting on the CH-NH group of donors, oxygen as acceptor	GO:0006760//folic acid-containing compound metabolic process	gi|224142069|ref|XP_002324381.1|/6.53438e-158/sarcosine oxidase [Populus trichocarpa]
Eucgr.K03013.1|PACid:23604698	945	267	2954	130.282	1186.73	3.18729	Up	0	0	GO:0044464//cell part	GO:0016758//transferase activity, transferring hexosyl groups	GO:0006665//sphingolipid metabolic process	gi|225440552|ref|XP_002276211.1|/4.51083e-161/PREDICTED: phosphatidylinositol:ceramide inositolphosphotransferase [Vitis vinifera]
Eucgr.I00497.1|PACid:23595028	1452	71	782	22.5474	204.463	3.18081	Up	3.04354e-124	1.33303e-122	-	GO:0016758//transferase activity, transferring hexosyl groups	GO:0006351//transcription, DNA-dependent	gi|224101569|ref|XP_002334266.1|/1.44938e-173/predicted protein [Populus trichocarpa]
Eucgr.F02951.1|PACid:23583887	1239	4	44	1.48865	13.4821	3.17896	Up	3.5814e-08	1.68676e-07	-	GO:0016787//hydrolase activity	-	gi|255569078|ref|XP_002525508.1|/1.9602e-120/protein phosphatase 2c, putative [Ricinus communis]
Eucgr.C02413.1|PACid:23571889	1464	2	22	0.629932	5.70501	3.17896	Up	0.000135366	0.000453245	-	GO:0022857//transmembrane transporter activity	GO:0006810//transport	gi|224117574|ref|XP_002331670.1|/1.51316e-178/predicted protein [Populus trichocarpa]
Eucgr.K03465.1|PACid:23605212	708	9	99	5.86157	53.0856	3.17896	Up	6.1066e-17	4.66931e-16	-	-	-	gi|255582180|ref|XP_002531884.1|/2.48518e-61/Small rubber particle protein, putative [Ricinus communis]
Eucgr.J02360.1|PACid:23600470	726	5	55	3.17569	28.7608	3.17896	Up	6.14242e-10	3.29482e-09	GO:0043231//intracellular membrane-bounded organelle	GO:0017111//nucleoside-triphosphatase activity;GO:0000166//nucleotide binding	-	gi|255561048|ref|XP_002521536.1|/3.90569e-57/ATP binding protein, putative [Ricinus communis]
Eucgr.K02835.1|PACid:23604478	1266	18	198	6.55607	59.3754	3.17896	Up	1.44191e-32	1.8004e-31	GO:0019866//organelle inner membrane;GO:0009941//chloroplast envelope;GO:0031224//intrinsic to membrane	GO:0005342//organic acid transmembrane transporter activity;GO:0008514//organic anion transmembrane transporter activity;GO:0015291//secondary active transmembrane transporter activity	GO:0015711//organic anion transport	gi|224135823|ref|XP_002322169.1|/6.24098e-146/predicted protein [Populus trichocarpa]
Eucgr.G02969.1|PACid:23588746	1689	2	22	0.546016	4.94502	3.17896	Up	0.000135366	0.000453186	-	GO:0004672//protein kinase activity;GO:0032559	GO:0006464//protein modification process	gi|359486770|ref|XP_003633474.1|/0/PREDICTED: wall-associated receptor kinase-like 20 isoform 2 [Vitis vinifera]
Eucgr.I01542.1|PACid:23596152	618	2	22	1.49227	13.5148	3.17896	Up	0.000135366	0.000453305	-	-	-	gi|224131924|ref|XP_002328141.1|/7.47405e-58/predicted protein [Populus trichocarpa]
Eucgr.C00354.1|PACid:23569857	1332	38	416	13.1548	118.567	3.17204	Up	1.11192e-66	2.58167e-65	GO:0005887//integral to plasma membrane	GO:0005267//potassium channel activity	GO:0030001//metal ion transport	gi|255584457|ref|XP_002532959.1|/0/potassium channel tetramerization domain-containing protein, putative [Ricinus communis]
Eucgr.D00071.1|PACid:23573856	1605	33	361	9.48077	85.39	3.17099	Up	4.74482e-58	9.57505e-57	-	GO:0003824//catalytic activity	-	gi|224115242|ref|XP_002332196.1|/0/predicted protein [Populus trichocarpa]
Eucgr.A00820.1|PACid:23562532	1314	14	153	4.91289	44.2049	3.16956	Up	2.07022e-25	2.13024e-24	-	-	-	gi|255582030|ref|XP_002531812.1|/2.9804e-114/conserved hypothetical protein [Ricinus communis]
Eucgr.L03241.1|PACid:23607723	1557	141	1538	41.7576	375.01	3.16682	Up	1.15171e-241	1.0141e-239	-	GO:0017111//nucleoside-triphosphatase activity;GO:0032559	-	gi|255552796|ref|XP_002517441.1|/1.8673e-174/ATP binding protein, putative [Ricinus communis]
Eucgr.J01033.1|PACid:23598941	378	32	347	39.0358	348.508	3.15832	Up	1.17994e-55	2.29206e-54	-	-	-	gi|224113161|ref|XP_002316411.1|/1.89374e-15/predicted protein [Populus trichocarpa]
Eucgr.I01722.2|PACid:23596387	1548	12	130	3.5745	31.8821	3.15694	Up	1.02864e-21	9.41235e-21	GO:0016020//membrane	GO:0046914//transition metal ion binding	GO:0042445//hormone metabolic process;GO:0006725//cellular aromatic compound metabolic process;GO:0032446//protein modification by small protein conjugation	gi|224055595|ref|XP_002298557.1|/1.01912e-164/predicted protein [Populus trichocarpa]
Eucgr.H00092.1|PACid:23589421	987	17	184	7.94212	70.7743	3.15563	Up	3.64058e-30	4.24963e-29	GO:0043231//intracellular membrane-bounded organelle;GO:0031224//intrinsic to membrane	GO:0005267//potassium channel activity;GO:0016616//oxidoreductase activity, acting on the CH-OH group of donors, NAD or NADP as acceptor	GO:0008152//metabolic process;GO:0030001//metal ion transport	gi|255554204|ref|XP_002518142.1|/0/potassium channel beta, putative [Ricinus communis]
Eucgr.H04807.1|PACid:23594160	846	11	119	5.99552	53.4013	3.15492	Up	5.63334e-20	4.81369e-19	-	-	-	gi|147792827|emb|CAN62228.1|/1.81961e-30/hypothetical protein VITISV_008028 [Vitis vinifera]
Eucgr.B01472.1|PACid:23566615	2706	15	162	2.55604	22.728	3.15249	Up	1.06634e-26	1.14157e-25	-	GO:0005488//binding;GO:0016820//hydrolase activity, acting on acid anhydrides, catalyzing transmembrane movement of substances;GO:0015075//ion transmembrane transporter activity	GO:0006812//cation transport	gi|225437164|ref|XP_002274787.1|/0/PREDICTED: calcium-transporting ATPase 12, plasma membrane-type-like [Vitis vinifera]
Eucgr.E00785.1|PACid:23577504	2898	80	863	12.7291	113.054	3.15082	Up	9.7664e-136	4.66277e-134	GO:0016021//integral to membrane	GO:0046914//transition metal ion binding;GO:0016209//antioxidant activity;GO:0050664//oxidoreductase activity, acting on NADH or NADPH, oxygen as acceptor;GO:0050662//coenzyme binding	GO:0012501//programmed cell death;GO:0006952//defense response;GO:0010118//stomatal movement;GO:0009755//hormone-mediated signaling pathway;GO:0042743//hydrogen peroxide metabolic process;GO:0002252	gi|225426128|ref|XP_002277529.1|/0/PREDICTED: respiratory burst oxidase homolog protein A [Vitis vinifera]
Eucgr.I02583.1|PACid:23597356	2049	516	5555	116.121	1029.24	3.14787	Up	0	0	GO:0031090//organelle membrane;GO:0030312//external encapsulating structure;GO:0009536//plastid	GO:0005515//protein binding;GO:0016628//oxidoreductase activity, acting on the CH-CH group of donors, NAD or NADP as acceptor;GO:0032559	GO:0006970//response to osmotic stress;GO:0044267//cellular protein metabolic process;GO:0051707//response to other organism;GO:0010038//response to metal ion	gi|255554571|ref|XP_002518324.1|/0/heat shock protein, putative [Ricinus communis]
Eucgr.K02125.1|PACid:23603644	1002	24	258	11.0446	97.7523	3.14579	Up	1.3063e-41	1.95999e-40	GO:0009528//plastid inner membrane;GO:0009534//chloroplast thylakoid	GO:0046914//transition metal ion binding;GO:0016655//oxidoreductase activity, acting on NADH or NADPH, quinone or similar compound as acceptor	GO:0008152//metabolic process	gi|224121506|ref|XP_002330717.1|/6.24436e-140/predicted protein [Populus trichocarpa]
Eucgr.F02102.1|PACid:23582856	831	73	783	40.5067	357.714	3.14257	Up	5.1978e-123	2.2533e-121	-	GO:0016740//transferase activity	-	gi|255551438|ref|XP_002516765.1|/2.29156e-46/wall-associated kinase, putative [Ricinus communis]
Eucgr.F00458.1|PACid:23581161	1011	118	1265	53.819	475.023	3.14181	Up	1.28362e-197	8.97369e-196	-	-	-	gi|359492982|ref|XP_002285596.2|/1.38563e-107/PREDICTED: uncharacterized protein LOC100265997 [Vitis vinifera]
Eucgr.I01117.1|PACid:23595628	1458	38	407	12.018	105.977	3.14049	Up	1.12454e-64	2.52569e-63	-	GO:0016758//transferase activity, transferring hexosyl groups	GO:0006351//transcription, DNA-dependent	gi|224056138|ref|XP_002298734.1|/4.55182e-159/predicted protein [Populus trichocarpa]
Eucgr.I01116.1|PACid:23595627	1428	72	769	23.2493	204.443	3.13644	Up	1.27432e-120	5.43178e-119	-	GO:0016758//transferase activity, transferring hexosyl groups	GO:0008152//metabolic process	gi|224056138|ref|XP_002298734.1|/5.23927e-152/predicted protein [Populus trichocarpa]
Eucgr.H04016.1|PACid:23593280	480	289	3083	277.627	2438.41	3.13472	Up	0	0	-	-	GO:0006950//response to stress	gi|359477230|ref|XP_002271428.2|/6.29733e-51/PREDICTED: pathogenesis-related protein STH-2 [Vitis vinifera]
Eucgr.E01131.1|PACid:23577848	1107	3	32	1.24962	10.9743	3.13457	Up	3.61052e-06	1.42999e-05	GO:0044464//cell part	GO:0016301//kinase activity	GO:0006950//response to stress	gi|224117692|ref|XP_002317644.1|/7.36066e-76/predicted protein [Populus trichocarpa]
Eucgr.A00520.1|PACid:23562230	882	3	32	1.5684	13.7739	3.13457	Up	3.61052e-06	1.42977e-05	GO:0031981//nuclear lumen	GO:0003677//DNA binding;GO:0005515//protein binding	GO:0006351//transcription, DNA-dependent	gi|296083165|emb|CBI22801.3|/1.59277e-48/unnamed protein product [Vitis vinifera]
Eucgr.C00059.1|PACid:23569537	1449	191	2030	60.7813	531.866	3.12937	Up	0	0	-	GO:0016709//oxidoreductase activity, acting on paired donors, with incorporation or reduction of molecular oxygen, NADH or NADPH as one donor, and incorporation of one atom of oxygen;GO:0005506//iron ion binding	GO:0008152//metabolic process	gi|326324797|dbj|BAJ84106.1|/0/cytochrome P450 [Vitis vinifera]
Eucgr.I00911.1|PACid:23595415	1137	8	85	3.2444	28.3814	3.12892	Up	1.59043e-14	1.09739e-13	-	GO:0005488//binding;GO:0004672//protein kinase activity	GO:0009987//cellular process;GO:0003006//developmental process involved in reproduction	gi|255565216|ref|XP_002523600.1|/1.06424e-93/ATP binding protein, putative [Ricinus communis]
Eucgr.B02124.1|PACid:23567208	435	24	255	25.4406	222.549	3.12892	Up	6.07264e-41	9.00003e-40	GO:0031410//cytoplasmic vesicle	GO:0030247//polysaccharide binding	GO:0006952//defense response	gi|362097039|gb|AEW12795.1|/2.78187e-51/pathogenesis-related protein 4 [Vitis pseudoreticulata]
Eucgr.A02554.1|PACid:23564490	1830	23	244	5.79537	50.619	3.12671	Up	3.25362e-39	4.69359e-38	GO:0042579//microbody	GO:0046872//metal ion binding;GO:0004674//protein serine/threonine kinase activity;GO:0032559	GO:0006464//protein modification process	gi|225463286|ref|XP_002264440.1|/0/PREDICTED: calcium-dependent protein kinase 1 [Vitis vinifera]
Eucgr.J02807.1|PACid:23600913	2736	141	1495	23.7634	207.444	3.12591	Up	4.18048e-232	3.53424e-230	GO:0009536//plastid	GO:0046914//transition metal ion binding;GO:0016702//oxidoreductase activity, acting on single donors with incorporation of molecular oxygen, incorporation of two atoms of oxygen	GO:0009642//response to light intensity;GO:0051707//response to other organism;GO:0006633//fatty acid biosynthetic process;GO:0009694//jasmonic acid metabolic process;GO:0009719;GO:0048229//gametophyte development;GO:0042221//response to chemical stimulus;GO:0003006//developmental process involved in reproduction;GO:0009900;GO:0006950//response to stress	gi|224119582|ref|XP_002331196.1|/0/predicted protein [Populus trichocarpa]
Eucgr.H03936.1|PACid:23593199	1059	40	424	17.4168	152	3.12552	Up	5.14172e-67	1.19928e-65	GO:0012505//endomembrane system;GO:0031090//organelle membrane;GO:0043231//intracellular membrane-bounded organelle	GO:0016831//carboxy-lyase activity;GO:0048037//cofactor binding;GO:0016836//hydro-lyase activity	GO:0019321//pentose metabolic process;GO:0009226//nucleotide-sugar biosynthetic process	gi|213950353|gb|ACJ54441.1|/1.55171e-176/UDP-glucuronic acid decarboxylase 2 [Gossypium hirsutum]
Eucgr.E00812.1|PACid:23577534	558	120	1268	99.1635	862.7	3.12098	Up	7.6271e-197	5.28847e-195	GO:0031410//cytoplasmic vesicle	-	GO:0006950//response to stress;GO:0009699//phenylpropanoid biosynthetic process	gi|15222633|ref|NP_176598.1|/6.82542e-70/Disease resistance-responsive (dirigent-like protein) family protein [Arabidopsis thaliana]
Eucgr.H03229.1|PACid:23592530	1794	9	95	2.31326	20.1037	3.11946	Up	4.7803e-16	3.52899e-15	GO:0009536//plastid	GO:0031406//carboxylic acid binding;GO:0016616//oxidoreductase activity, acting on the CH-OH group of donors, NAD or NADP as acceptor;GO:0032559	GO:0009553//embryo sac development;GO:0006563//L-serine metabolic process	gi|225428898|ref|XP_002285358.1|/0/PREDICTED: d-3-phosphoglycerate dehydrogenase, chloroplastic-like [Vitis vinifera]
Eucgr.J00823.1|PACid:23598674	1296	556	5863	197.822	1717.47	3.11801	Up	0	0	-	GO:0016491//oxidoreductase activity	GO:0008610//lipid biosynthetic process	gi|213876486|gb|ACJ54281.1|/1.36098e-103/lipoxygenase [Camellia sinensis]
Eucgr.J02485.1|PACid:23600619	1569	96	1011	28.2132	244.626	3.11613	Up	4.47082e-157	2.45721e-155	GO:0031224//intrinsic to membrane	GO:0008233//peptidase activity	GO:0019538//protein metabolic process	gi|255586856|ref|XP_002534038.1|/0/Aspartic proteinase nepenthesin-1 precursor, putative [Ricinus communis]
Eucgr.H03145.1|PACid:23592460	2301	77	809	15.4305	133.477	3.11274	Up	6.60056e-126	2.91605e-124	GO:0031090//organelle membrane	GO:0004673//protein histidine kinase activity;GO:0004871//signal transducer activity;GO:0032559	GO:0006468//protein phosphorylation;GO:0000160//two-component signal transduction system (phosphorelay);GO:0006351//transcription, DNA-dependent	gi|225432989|ref|XP_002284507.1|/0/PREDICTED: ethylene receptor 2-like [Vitis vinifera]
Eucgr.F02391.1|PACid:23583196	3087	2	21	0.298743	2.5826	3.11185	Up	0.000228062	0.000744324	GO:0016020//membrane	GO:0004674//protein serine/threonine kinase activity;GO:0000166//nucleotide binding	-	gi|359485959|ref|XP_002267672.2|/0/PREDICTED: probable LRR receptor-like serine/threonine-protein kinase At1g56130-like [Vitis vinifera]
Eucgr.E03161.1|PACid:23579536	816	4	42	2.26034	19.5404	3.11185	Up	1.00737e-07	4.57843e-07	GO:0044464//cell part	GO:0005215//transporter activity	-	gi|224077016|ref|XP_002305094.1|/1.10221e-77/glutamate-gated kainate-type ion channel receptor subunit GluR5 [Populus trichocarpa]
Eucgr.D00069.1|PACid:23573854	696	2	21	1.32503	11.4547	3.11185	Up	0.000228062	0.000744419	-	-	-	gi|66271018|gb|AAY43787.1|/1.93945e-34/disease resistance protein [(Populus tomentosa x P. bolleana) x P. tomentosa var. truncata]
Eucgr.H02706.1|PACid:23592025	672	20	209	13.7235	118.073	3.10496	Up	1.39835e-33	1.78994e-32	GO:0044464//cell part	-	-	gi|147784683|emb|CAN65930.1|/9.7069e-97/hypothetical protein VITISV_038846 [Vitis vinifera]
Eucgr.G02941.1|PACid:23588715	2205	9	94	1.88208	16.1843	3.10419	Up	7.97912e-16	5.83965e-15	-	-	-	gi|255581525|ref|XP_002531568.1|/0/conserved hypothetical protein [Ricinus communis]
Eucgr.D02111.1|PACid:23575931	774	7	73	4.17025	35.8061	3.102	Up	1.48769e-12	9.3498e-12	-	-	GO:0006351//transcription, DNA-dependent;GO:0010033//response to organic substance	gi|292668893|gb|ADE41101.1|/1.007e-53/AP2 domain class transcription factor [Malus x domestica]
Eucgr.F02846.1|PACid:23583750	498	5	52	4.62962	39.6414	3.09804	Up	2.88582e-09	1.47313e-08	-	-	-	gi|225453173|ref|XP_002275235.1|/1.58877e-71/PREDICTED: probable ADP-ribosylation factor GTPase-activating protein AGD11 [Vitis vinifera]
Eucgr.F04287.1|PACid:23585553	2085	5	52	1.10578	9.4683	3.09804	Up	2.88582e-09	1.47342e-08	-	GO:0016301//kinase activity	-	gi|359492355|ref|XP_002284688.2|/0/PREDICTED: wall-associated receptor kinase 2-like [Vitis vinifera]
Eucgr.H03650.1|PACid:23592948	471	8	83	7.83202	66.9009	3.09457	Up	4.43392e-14	2.99443e-13	-	-	-	gi|255551571|ref|XP_002516831.1|/4.17705e-09/conserved hypothetical protein [Ricinus communis]
Eucgr.D00077.1|PACid:23573861	1614	87	899	24.8554	211.461	3.08876	Up	1.05379e-138	5.11753e-137	-	GO:0046993;GO:0050662//coenzyme binding	GO:0008152//metabolic process	gi|224115646|ref|XP_002317087.1|/0/predicted protein [Populus trichocarpa]
Eucgr.C02723.1|PACid:23572174	552	84	864	70.1689	594.223	3.0821	Up	4.26046e-133	1.98928e-131	-	-	-	gi|255548804|ref|XP_002515458.1|/9.10794e-11/conserved hypothetical protein [Ricinus communis]
Eucgr.L02616.1|PACid:23607268	1623	7	72	1.98877	16.8418	3.0821	Up	2.48224e-12	1.54401e-11	-	-	GO:0006351//transcription, DNA-dependent;GO:0009743//response to carbohydrate stimulus	gi|297742048|emb|CBI33835.3|/0/unnamed protein product [Vitis vinifera]
Eucgr.H01103.1|PACid:23590515	300	41	421	63.0184	532.765	3.07965	Up	1.21771e-65	2.77413e-64	-	-	GO:0009414//response to water deprivation;GO:0006979//response to oxidative stress	gi|321149963|gb|ADW66129.1|/2.60978e-20/late embryogenesis abundant protein Lea5 [Solanum nigrum]
Eucgr.A00347.1|PACid:23562050	582	34	349	26.9377	227.655	3.07915	Up	1.13827e-54	2.16809e-53	GO:0005624//membrane fraction;GO:0043231//intracellular membrane-bounded organelle;GO:0044444//cytoplasmic part;GO:0016020//membrane	GO:0032561//guanyl ribonucleotide binding	GO:0048193//Golgi vesicle transport;GO:0015031//protein transport	gi|225431908|ref|XP_002276743.1|/1.40375e-84/PREDICTED: GTP-binding protein SAR1A [Vitis vinifera]
Eucgr.G01819.1|PACid:23587389	1623	1229	12598	349.171	2946.85	3.07717	Up	0	0	GO:0031224//intrinsic to membrane	-	-	gi|297744933|emb|CBI38472.3|/0/unnamed protein product [Vitis vinifera]
Eucgr.D01334.1|PACid:23575098	1839	4	41	1.00296	8.46403	3.07708	Up	1.68497e-07	7.52369e-07	GO:0005576//extracellular region	-	-	gi|255554869|ref|XP_002518472.1|/0/protein binding protein, putative [Ricinus communis]
Eucgr.C04011.1|PACid:23573391	1032	4	41	1.78725	15.0827	3.07708	Up	1.68497e-07	7.52237e-07	-	GO:0005515//protein binding	GO:0050896//response to stimulus	gi|255548594|ref|XP_002515353.1|/1.17635e-72/WRKY transcription factor, putative [Ricinus communis]
Eucgr.J00271.1|PACid:23598000	699	182	1864	120.06	1012.38	3.07592	Up	1.59191e-284	1.70926e-282	GO:0043231//intracellular membrane-bounded organelle	GO:0001071//nucleic acid binding transcription factor activity	GO:0009725//response to hormone stimulus;GO:0006351//transcription, DNA-dependent	gi|351725743|ref|NP_001237103.1|/4.0515e-56/syringolide-induced protein 1-3-1B [Glycine max]
Eucgr.F00602.1|PACid:23581306	663	14	143	9.73687	81.8837	3.07205	Up	3.4624e-23	3.32859e-22	-	GO:0003824//catalytic activity	-	gi|255538900|ref|XP_002510515.1|/4.82046e-109/carboxy-lyase, putative [Ricinus communis]
Eucgr.F00032.1|PACid:23580699	408	5	51	5.65086	47.4553	3.07003	Up	4.81902e-09	2.42591e-08	-	-	-	gi|147867171|emb|CAN78394.1|/1.21448e-38/hypothetical protein VITISV_011906 [Vitis vinifera]
Eucgr.D02434.1|PACid:23576338	654	10	102	7.05061	59.2103	3.07003	Up	6.68806e-17	5.11084e-16	-	GO:0046914//transition metal ion binding	-	gi|225453816|ref|XP_002276737.1|/2.93266e-42/PREDICTED: early nodulin-like protein 1-like [Vitis vinifera]
Eucgr.K03152.1|PACid:23604830	2502	109	1107	20.0883	167.971	3.06379	Up	4.505e-169	2.72301e-167	GO:0016020//membrane	GO:0015299//solute:hydrogen antiporter activity	GO:0006811//ion transport;GO:0006875//cellular metal ion homeostasis	gi|225440302|ref|XP_002269591.1|/0/PREDICTED: cation/H(+) antiporter 20-like [Vitis vinifera]
Eucgr.L03223.1|PACid:23607710	561	7	71	5.7536	48.0474	3.06192	Up	4.13694e-12	2.53425e-11	-	-	-	gi|302143750|emb|CBI22611.3|/1.61461e-26/unnamed protein product [Vitis vinifera]
Eucgr.D02229.1|PACid:23576083	1071	73	739	31.4295	261.957	3.05914	Up	2.81554e-113	1.10396e-111	GO:0005576//extracellular region;GO:0030312//external encapsulating structure	GO:0016798//hydrolase activity, acting on glycosyl bonds;GO:0016758//transferase activity, transferring hexosyl groups	GO:0044042//glucan metabolic process	gi|359474529|ref|XP_002275971.2|/1.89113e-129/PREDICTED: probable xyloglucan endotransglucosylase/hydrolase protein 30-like [Vitis vinifera]
Eucgr.J02568.1|PACid:23600715	1257	17	172	6.23618	51.9479	3.05833	Up	1.67295e-27	1.81929e-26	-	-	GO:0006810//transport	gi|356531317|ref|XP_003534224.1|/4.7742e-114/PREDICTED: uncharacterized protein LOC100810166 [Glycine max]
Eucgr.I01904.1|PACid:23596609	1449	52	526	16.5478	137.814	3.05801	Up	4.49784e-81	1.26053e-79	-	GO:0000166//nucleotide binding	-	gi|255552796|ref|XP_002517441.1|/7.96758e-156/ATP binding protein, putative [Ricinus communis]
Eucgr.D02378.1|PACid:23576283	1806	73	737	18.6385	154.926	3.05523	Up	7.75672e-113	3.02738e-111	-	GO:0016301//kinase activity	-	gi|255564699|ref|XP_002523344.1|/0/protein with unknown function [Ricinus communis]
Eucgr.H03220.1|PACid:23592521	1095	101	1018	42.5316	352.946	3.05284	Up	4.35656e-155	2.35374e-153	GO:0009536//plastid	GO:0031406//carboxylic acid binding;GO:0016616//oxidoreductase activity, acting on the CH-OH group of donors, NAD or NADP as acceptor;GO:0032559	GO:0009553//embryo sac development;GO:0006563//L-serine metabolic process	gi|255555301|ref|XP_002518687.1|/4.78098e-138/d-3-phosphoglycerate dehydrogenase, putative [Ricinus communis]
Eucgr.J00991.1|PACid:23598893	1257	472	4756	173.146	1436.42	3.05242	Up	0	0	-	GO:0016772//transferase activity, transferring phosphorus-containing groups;GO:0016831//carboxy-lyase activity;GO:0032559	GO:0006720//isoprenoid metabolic process;GO:0006796//phosphate-containing compound metabolic process	gi|356575484|ref|XP_003555870.1|/0/PREDICTED: diphosphomevalonate decarboxylase-like [Glycine max]
Eucgr.G01359.1|PACid:23586944	1197	27	270	10.401	85.6336	3.04146	Up	3.79318e-42	5.7353e-41	GO:0009536//plastid	GO:0031406//carboxylic acid binding;GO:0016616//oxidoreductase activity, acting on the CH-OH group of donors, NAD or NADP as acceptor;GO:0032559	GO:0009553//embryo sac development;GO:0006563//L-serine metabolic process	gi|211906486|gb|ACJ11736.1|/0/phosphoglycerate dehydrogenase [Gossypium hirsutum]
Eucgr.C00260.1|PACid:23569776	2289	3	30	0.604338	4.97566	3.04146	Up	1.01292e-05	3.85117e-05	-	-	-	gi|359485097|ref|XP_002269061.2|/0/PREDICTED: glutamate receptor 2.2-like [Vitis vinifera]
Eucgr.K01465.1|PACid:23602973	1878	4	40	0.98213	8.0861	3.04146	Up	2.81302e-07	1.23122e-06	-	GO:0004672//protein kinase activity	-	gi|224053050|ref|XP_002297682.1|/0/predicted protein [Populus trichocarpa]
Eucgr.J00628.1|PACid:23598433	807	5	50	2.85694	23.5218	3.04146	Up	8.03468e-09	3.9747e-08	-	-	-	gi|224104907|ref|XP_002313615.1|/1.61806e-65/predicted protein [Populus trichocarpa]
Eucgr.D02220.1|PACid:23576072	492	5	50	4.68608	38.5816	3.04146	Up	8.03468e-09	3.97547e-08	GO:0005773//vacuole	GO:0046872//metal ion binding;GO:0016628//oxidoreductase activity, acting on the CH-CH group of donors, NAD or NADP as acceptor	GO:0006811//ion transport;GO:0008152//metabolic process	gi|224139000|ref|XP_002326743.1|/5.62272e-66/predicted protein [Populus trichocarpa]
Eucgr.J01833.1|PACid:23599845	2160	112	1119	23.9094	196.676	3.04017	Up	1.28693e-169	7.8346e-168	-	GO:0015036//disulfide oxidoreductase activity	GO:0007165//signal transduction;GO:0019725//cellular homeostasis	gi|255555547|ref|XP_002518810.1|/0/electron transporter, putative [Ricinus communis]
Eucgr.K01926.1|PACid:23603438	1245	51	509	18.8889	155.211	3.03863	Up	4.95452e-78	1.32435e-76	GO:0043234//protein complex;GO:0044444//cytoplasmic part	GO:0019787//small conjugating protein ligase activity	GO:0006950//response to stress;GO:0016567//protein ubiquitination;GO:0002252	gi|255566137|ref|XP_002524056.1|/1.49391e-160/Spotted leaf protein, putative [Ricinus communis]
Eucgr.J02036.1|PACid:23600073	1140	60	597	24.269	198.813	3.03423	Up	4.08746e-91	1.28254e-89	-	-	GO:0009743//response to carbohydrate stimulus	gi|225434879|ref|XP_002283212.1|/7.67468e-84/PREDICTED: E3 ubiquitin-protein ligase RING1-like [Vitis vinifera]
Eucgr.A00518.1|PACid:23562226	1089	69	686	29.2163	239.15	3.03307	Up	2.05664e-104	7.42345e-103	-	GO:0046914//transition metal ion binding;GO:0016706//oxidoreductase activity, acting on paired donors, with incorporation or reduction of molecular oxygen, 2-oxoglutarate as one donor, and incorporation of one atom each of oxygen into both donors;GO:0016701//oxidoreductase activity, acting on single donors with incorporation of molecular oxygen	GO:0008152//metabolic process	gi|356568250|ref|XP_003552326.1|/6.21133e-144/PREDICTED: flavonol synthase/flavanone 3-hydroxylase-like [Glycine max]
Eucgr.H04017.1|PACid:23593281	480	51	505	48.993	399.416	3.02724	Up	3.74014e-77	9.87296e-76	-	-	GO:0006950//response to stress	gi|359477230|ref|XP_002271428.2|/6.29733e-51/PREDICTED: pathogenesis-related protein STH-2 [Vitis vinifera]
Eucgr.D00437.1|PACid:23574215	1992	19	188	4.39814	35.8297	3.02619	Up	1.2106e-29	1.39647e-28	-	GO:0005488//binding;GO:0004672//protein kinase activity	-	gi|225470605|ref|XP_002262748.1|/2.15069e-157/PREDICTED: L-type lectin-domain containing receptor kinase IX.1-like [Vitis vinifera]
Eucgr.B03437.1|PACid:23568751	1134	43	425	17.4848	142.282	3.02458	Up	3.9685e-65	8.9686e-64	GO:0009532//plastid stroma	GO:0016620//oxidoreductase activity, acting on the aldehyde or oxo group of donors, NAD or NADP as acceptor;GO:0005515//protein binding;GO:0000166//nucleotide binding	GO:0006566//threonine metabolic process;GO:0000097//sulfur amino acid biosynthetic process	gi|224111424|ref|XP_002315850.1|/2.55114e-172/predicted protein [Populus trichocarpa]
Eucgr.A01271.1|PACid:23563034	1218	8	79	3.02864	24.6238	3.02331	Up	3.4049e-13	2.20807e-12	GO:0016020//membrane;GO:0043231//intracellular membrane-bounded organelle	GO:0016787//hydrolase activity	-	gi|225440378|ref|XP_002270642.1|/3.35228e-141/PREDICTED: inactive rhomboid protein 1 [Vitis vinifera]
Eucgr.E03024.1|PACid:23579440	1644	35	345	9.81682	79.6695	3.0207	Up	4.28478e-53	8.02907e-52	-	GO:0016301//kinase activity	GO:0009725//response to hormone stimulus;GO:0006950//response to stress	gi|224113943|ref|XP_002316622.1|/4.68891e-123/predicted protein [Populus trichocarpa]
Eucgr.H00326.1|PACid:23589678	846	20	197	10.901	88.4038	3.01965	Up	6.20784e-31	7.41299e-30	-	-	GO:0008152//metabolic process	gi|225434052|ref|XP_002274620.1|/8.2778e-100/PREDICTED: endochitinase PR4 [Vitis vinifera]
Eucgr.E03425.1|PACid:23579768	1155	53	520	21.1592	170.921	3.01398	Up	4.60282e-79	1.25003e-77	GO:0044424//intracellular part	-	-	gi|359496730|ref|XP_003635314.1|/4.79161e-49/PREDICTED: probable ADP-ribosylation factor GTPase-activating protein AGD5-like [Vitis vinifera]
Eucgr.H03622.1|PACid:23592921	2382	10	98	1.93581	15.6192	3.01231	Up	5.10186e-16	3.76092e-15	-	-	-	gi|356546448|ref|XP_003541638.1|/0/PREDICTED: uncharacterized protein LOC100815064 [Glycine max]
Eucgr.B04030.3|PACid:23569485	1488	4	39	1.23954	9.95031	3.00493	Up	4.687e-07	2.00656e-06	GO:0031410//cytoplasmic vesicle	GO:0016634;GO:0005506//iron ion binding	GO:0008152//metabolic process	gi|255570861|ref|XP_002526382.1|/0/cytochrome P450, putative [Ricinus communis]
Eucgr.E01210.1|PACid:23577930	369	20	195	24.9924	200.624	3.00493	Up	1.70406e-30	2.01035e-29	GO:0031967;GO:0043231//intracellular membrane-bounded organelle;GO:0031224//intrinsic to membrane	GO:0043169//cation binding;GO:0003824//catalytic activity	GO:0032501//multicellular organismal process;GO:0006091//generation of precursor metabolites and energy	gi|82409049|gb|ABB73306.1|/1.22383e-62/alternative oxidase [Gossypium hirsutum]
Eucgr.J01164.1|PACid:23599110	954	119	1160	57.5179	461.62	3.00462	Up	9.09126e-174	5.62884e-172	-	GO:0003824//catalytic activity	-	gi|224112887|ref|XP_002316320.1|/2.70457e-137/predicted protein [Populus trichocarpa]
Eucgr.D00418.1|PACid:23574198	1296	11	107	3.91374	31.3439	3.00157	Up	2.56138e-17	1.98234e-16	-	GO:0004672//protein kinase activity	-	gi|255562542|ref|XP_002522277.1|/8.21856e-117/ATP binding protein, putative [Ricinus communis]
Eucgr.B03679.1|PACid:23569058	783	22	214	12.9558	103.759	3.00157	Up	2.70908e-33	3.45381e-32	GO:0016020//membrane	-	GO:0043623//cellular protein complex assembly;GO:0017006//protein-tetrapyrrole linkage	gi|297819882|ref|XP_002877824.1|/1.98517e-89/hypothetical protein ARALYDRAFT_485534 [Arabidopsis lyrata subsp. lyrata]
Eucgr.I01572.1|PACid:23596202	1596	7	68	2.02241	16.1752	2.99964	Up	1.90149e-11	1.12189e-10	-	GO:0003824//catalytic activity	GO:0050896//response to stimulus;GO:0006259//DNA metabolic process	gi|255543475|ref|XP_002512800.1|/7.11777e-161/DNA cross-link repair protein pso2/snm1, putative [Ricinus communis]
Eucgr.B02935.1|PACid:23568164	417	21	204	23.2214	185.724	2.99964	Up	8.73776e-32	1.06438e-30	-	-	-	gi|225424289|ref|XP_002284639.1|/1.04548e-53/PREDICTED: uncharacterized protein LOC100247453 [Vitis vinifera]
Eucgr.K02989.1|PACid:23604671	909	25	242	12.6818	101.071	2.99454	Up	2.2245e-37	3.11027e-36	GO:0044444//cytoplasmic part;GO:0043231//intracellular membrane-bounded organelle	GO:0008378//galactosyltransferase activity	-	gi|255581057|ref|XP_002531344.1|/3.75661e-109/lactosylceramide 4-alpha-galactosyltransferase, putative [Ricinus communis]
Eucgr.B04037.1|PACid:23569495	1572	34	329	9.97312	79.4544	2.99401	Up	2.81894e-50	5.01984e-49	GO:0031410//cytoplasmic vesicle	GO:0016634;GO:0005506//iron ion binding	GO:0008152//metabolic process	gi|255570861|ref|XP_002526382.1|/0/cytochrome P450, putative [Ricinus communis]
Eucgr.A02734.1|PACid:23564694	2115	6	58	1.30811	10.411	2.99255	Up	6.45832e-10	3.45844e-09	GO:0044444//cytoplasmic part;GO:0016020//membrane;GO:0030312//external encapsulating structure	GO:0005515//protein binding;GO:0032559	GO:0006952//defense response;GO:0010035//response to inorganic substance;GO:0044267//cellular protein metabolic process	gi|255545176|ref|XP_002513649.1|/0/heat shock protein, putative [Ricinus communis]
Eucgr.L00937.1|PACid:23606036	804	6	58	3.44112	27.3871	2.99255	Up	6.45832e-10	3.45771e-09	-	GO:0004553//hydrolase activity, hydrolyzing O-glycosyl compounds;GO:0030247//polysaccharide binding	GO:0006026	gi|10880381|emb|CAC14015.1|/2.6972e-121/chitinase [Vitis vinifera]
Eucgr.E03017.1|PACid:23579435	1092	15	145	6.33393	50.4104	2.99255	Up	6.11144e-23	5.82682e-22	-	GO:0016301//kinase activity	GO:0009725//response to hormone stimulus	gi|224113943|ref|XP_002316622.1|/5.49483e-92/predicted protein [Populus trichocarpa]
Eucgr.L00903.1|PACid:23606008	1224	3	29	1.13017	8.9948	2.99255	Up	1.69029e-05	6.2701e-05	GO:0016020//membrane	GO:0005216//ion channel activity;GO:0004888//transmembrane signaling receptor activity	GO:0006810//transport	gi|224142293|ref|XP_002324493.1|/1.4317e-107/glutamate-gated kainate-type ion channel receptor subunit GluR5 [Populus trichocarpa]
Eucgr.G02649.1|PACid:23588324	3684	252	2433	31.5417	250.725	2.99077	Up	0	0	GO:0031224//intrinsic to membrane	GO:0042625//ATPase activity, coupled to transmembrane movement of ions;GO:0046872//metal ion binding;GO:0005548//phospholipid transporter activity;GO:0032559	GO:0009206;GO:0006869//lipid transport	gi|255546773|ref|XP_002514445.1|/0/phospholipid-transporting atpase, putative [Ricinus communis]
Eucgr.C04324.1|PACid:23573697	2328	8	77	1.58457	12.5569	2.98632	Up	9.3753e-13	5.95689e-12	-	GO:0005488//binding;GO:0004672//protein kinase activity	GO:0009987//cellular process	gi|255544748|ref|XP_002513435.1|/0/BRASSINOSTEROID INSENSITIVE 1-associated receptor kinase 1 precursor, putative [Ricinus communis]
Eucgr.B03401.1|PACid:23568705	1533	8	77	2.40632	19.0688	2.98632	Up	9.3753e-13	5.9554e-12	GO:0043231//intracellular membrane-bounded organelle	-	-	gi|356498130|ref|XP_003517906.1|/2.7651e-130/PREDICTED: uncharacterized protein LOC100811752 [Glycine max]
Eucgr.K03266.1|PACid:23604974	723	155	1488	98.8549	781.339	2.98256	Up	8.73574e-221	7.01257e-219	-	GO:0003676//nucleic acid binding	GO:0000160//two-component signal transduction system (phosphorelay);GO:0006351//transcription, DNA-dependent;GO:0006950//response to stress	gi|225437872|ref|XP_002264523.1|/4.14828e-51/PREDICTED: ethylene-responsive transcription factor 1B [Vitis vinifera]
Eucgr.K02795.1|PACid:23604425	1218	7	67	2.65006	20.8835	2.97826	Up	3.15372e-11	1.83393e-10	-	GO:0008233//peptidase activity	-	gi|255552736|ref|XP_002517411.1|/8.66435e-89/Metalloendoproteinase 1 precursor, putative [Ricinus communis]
Eucgr.G02382.1|PACid:23587993	489	7	67	6.60076	52.0165	2.97826	Up	3.15372e-11	1.83351e-10	GO:0043231//intracellular membrane-bounded organelle	GO:0046872//metal ion binding;GO:0016491//oxidoreductase activity	-	gi|224111766|ref|XP_002315971.1|/2.65494e-52/predicted protein [Populus trichocarpa]
Eucgr.H02274.1|PACid:23591577	2307	16	153	3.19799	25.1779	2.97692	Up	5.14242e-24	5.06421e-23	GO:0005618//cell wall;GO:0005576//extracellular region;GO:0031410//cytoplasmic vesicle	GO:0004175//endopeptidase activity;GO:0005515//protein binding	GO:0019538//protein metabolic process;GO:0010191;GO:0003006//developmental process involved in reproduction;GO:0044092//negative regulation of molecular function;GO:0009845//seed germination	gi|255584904|ref|XP_002533167.1|/0/Xylem serine proteinase 1 precursor, putative [Ricinus communis]
Eucgr.H00060.1|PACid:23589385	1989	134	1281	31.0652	244.506	2.9765	Up	6.07056e-190	4.08671e-188	-	GO:0005488//binding;GO:0004672//protein kinase activity	-	gi|255566155|ref|XP_002524065.1|/4.31537e-166/kinase, putative [Ricinus communis]
Eucgr.E02804.1|PACid:23579269	1281	11	105	3.95957	31.1182	2.97434	Up	7.02554e-17	5.3639e-16	-	-	-	gi|343887311|dbj|BAK61857.1|/2.00048e-99/ankyrin repeat family protein [Citrus unshiu]
Eucgr.E03930.1|PACid:23580222	1068	35	334	15.1113	118.727	2.97395	Up	1.08791e-50	1.94683e-49	-	-	-	gi|224058561|ref|XP_002299545.1|/1.12199e-73/predicted protein [Populus trichocarpa]
Eucgr.H00437.1|PACid:23589794	1251	13	124	4.79171	37.6304	2.97329	Up	1.07796e-19	9.10114e-19	-	GO:0016746//transferase activity, transferring acyl groups	-	gi|255577926|ref|XP_002529835.1|/1.19743e-141/conserved hypothetical protein [Ricinus communis]
Eucgr.C04333.1|PACid:23573702	2460	4	38	0.749773	5.8644	2.96746	Up	7.79324e-07	3.27955e-06	-	GO:0005488//binding;GO:0004672//protein kinase activity	-	gi|225435578|ref|XP_002283186.1|/1.85144e-137/PREDICTED: G-type lectin S-receptor-like serine/threonine-protein kinase RLK1 [Vitis vinifera]
Eucgr.L02509.1|PACid:23607201	231	4	38	7.98459	62.452	2.96746	Up	7.79324e-07	3.2801e-06	-	-	-	gi|224076777|ref|XP_002304995.1|/1.64118e-14/predicted protein [Populus trichocarpa]
Eucgr.C01027.1|PACid:23570597	909	6	57	3.04363	23.806	2.96746	Up	1.07124e-09	5.64035e-09	-	-	-	gi|356525618|ref|XP_003531421.1|/6.89395e-87/PREDICTED: protein SRG1-like [Glycine max]
Eucgr.D00713.1|PACid:23574484	1212	4	38	1.52182	11.903	2.96746	Up	7.79324e-07	3.28064e-06	-	-	-	gi|297796583|ref|XP_002866176.1|/1.39265e-38/AT5g56980/MHM17_10 [Arabidopsis lyrata subsp. lyrata]
Eucgr.B03441.1|PACid:23568755	657	65	617	45.6197	356.529	2.96629	Up	4.54032e-92	1.43525e-90	-	GO:0003824//catalytic activity	-	gi|225425698|ref|XP_002270113.1|/2.03702e-67/PREDICTED: glutathione S-transferase U10-like [Vitis vinifera]
Eucgr.D00842.1|PACid:23574590	1896	51	482	12.4033	96.5125	2.95999	Up	3.94402e-72	9.72514e-71	-	GO:0004672//protein kinase activity	-	gi|224076544|ref|XP_002304959.1|/0/predicted protein [Populus trichocarpa]
Eucgr.L00861.1|PACid:23605986	2568	9	85	1.61604	12.566	2.959	Up	7.69892e-14	5.14481e-13	GO:0044464//cell part	GO:0005215//transporter activity	-	gi|224142035|ref|XP_002324364.1|/0/glutamate-gated kainate-type ion channel receptor subunit GluR5 [Populus trichocarpa]
Eucgr.A01868.1|PACid:23563667	525	10	94	8.78305	67.9741	2.95219	Up	3.8368e-15	2.7204e-14	-	GO:0005488//binding;GO:0015036//disulfide oxidoreductase activity	GO:0007165//signal transduction;GO:0010033//response to organic substance;GO:0019725//cellular homeostasis	gi|359807622|ref|NP_001240908.1|/5.54893e-36/uncharacterized protein LOC100792704 [Glycine max]
Eucgr.D00738.1|PACid:23574504	1263	6	56	2.19055	16.8329	2.94192	Up	1.77417e-09	9.18376e-09	GO:0044464//cell part	-	-	gi|224061383|ref|XP_002300452.1|/3.09407e-137/predicted protein [Populus trichocarpa]
Eucgr.H03483.1|PACid:23592795	702	3	28	1.97056	15.1424	2.94192	Up	2.81308e-05	0.000101827	GO:0044424//intracellular part	GO:0008252//nucleotidase activity;GO:0043169//cation binding	-	gi|255552207|ref|XP_002517148.1|/2.46233e-77/5'-nucleotidase surE, putative [Ricinus communis]
Eucgr.I02219.1|PACid:23596947	1602	3	28	0.863502	6.63545	2.94192	Up	2.81308e-05	0.000101813	-	GO:0004672//protein kinase activity;GO:0032559	GO:0006464//protein modification process	gi|255561431|ref|XP_002521726.1|/0/srpk, putative [Ricinus communis]
Eucgr.H03362.1|PACid:23592674	732	33	308	20.7878	159.74	2.94192	Up	2.24234e-46	3.69087e-45	-	GO:0005488//binding	GO:0010087//phloem or xylem histogenesis	gi|224129252|ref|XP_002328928.1|/7.03979e-38/NAC domain protein, IPR003441 [Populus trichocarpa]
Eucgr.F00409.1|PACid:23581096	666	150	1395	103.854	795.197	2.93676	Up	6.04004e-204	4.42942e-202	GO:0019866//organelle inner membrane;GO:0043231//intracellular membrane-bounded organelle;GO:0031224//intrinsic to membrane	-	GO:0046907//intracellular transport	gi|225459119|ref|XP_002285693.1|/1.16399e-94/PREDICTED: probable mitochondrial 2-oxoglutarate/malate carrier protein-like [Vitis vinifera]
Eucgr.E03706.1|PACid:23580021	441	20	186	20.912	160.121	2.93676	Up	1.56589e-28	1.7616e-27	-	-	-	gi|302143601|emb|CBI22354.3|/2.6863e-25/unnamed protein product [Vitis vinifera]
Eucgr.D00036.1|PACid:23573835	885	24	223	12.5047	95.6613	2.93547	Up	6.5336e-34	8.44391e-33	GO:0042579//microbody;GO:0031090//organelle membrane	GO:0016628//oxidoreductase activity, acting on the CH-CH group of donors, NAD or NADP as acceptor	GO:0008152//metabolic process	gi|225423652|ref|XP_002275982.1|/4.26272e-126/PREDICTED: peroxisomal 2,4-dienoyl-CoA reductase [Vitis vinifera]
Eucgr.D01374.1|PACid:23575147	1947	11	102	2.60514	19.8888	2.93252	Up	3.17096e-16	2.3594e-15	-	GO:0016740//transferase activity	-	gi|255555123|ref|XP_002518599.1|/1.36859e-128/S-locus-specific glycoprotein S6 precursor, putative [Ricinus communis]
Eucgr.J02043.1|PACid:23600082	2142	9	83	1.93744	14.7107	2.92464	Up	2.10202e-13	1.37932e-12	GO:0043231//intracellular membrane-bounded organelle;GO:0044444//cytoplasmic part	-	GO:0042221//response to chemical stimulus	gi|255586188|ref|XP_002533753.1|/0/transcription factor, putative [Ricinus communis]
Eucgr.B04010.1|PACid:23569463	1659	483	4447	134.247	1017.64	2.92227	Up	0	0	-	-	-	gi|183979108|emb|CAP08303.1|/6.55959e-157/DNA-binding protein [Vitis thunbergii]
Eucgr.F00353.1|PACid:23581032	1431	5	46	1.61115	12.2037	2.92116	Up	6.10506e-08	2.81034e-07	-	GO:0016758//transferase activity, transferring hexosyl groups	-	gi|225459251|ref|XP_002285767.1|/0/PREDICTED: UDP-glycosyltransferase 85A3 [Vitis vinifera]
Eucgr.G02769.1|PACid:23588490	1806	6	55	1.53193	11.5616	2.91593	Up	2.93378e-09	1.49731e-08	GO:0044444//cytoplasmic part;GO:0043231//intracellular membrane-bounded organelle	-	GO:0006887//exocytosis	gi|255581612|ref|XP_002531610.1|/1.72231e-174/protein binding protein, putative [Ricinus communis]
Eucgr.L00632.1|PACid:23605820	1371	6	55	2.01799	15.23	2.91593	Up	2.93378e-09	1.49701e-08	-	GO:0016740//transferase activity	-	gi|60650093|dbj|BAD90935.1|/3.80198e-144/monoterpene glucosyltransferase [Eucalyptus perriniana]
Eucgr.G02217.1|PACid:23587821	1443	54	493	17.2557	129.705	2.91009	Up	1.61455e-72	4.01224e-71	-	GO:0016757//transferase activity, transferring glycosyl groups	-	gi|224139594|ref|XP_002323185.1|/3.42871e-167/predicted protein [Populus trichocarpa]
Eucgr.D00093.1|PACid:23573873	1062	8	73	3.47352	26.096	2.90935	Up	7.01042e-12	4.24546e-11	-	-	-	gi|255574066|ref|XP_002527949.1|/1.49292e-94/acyltransferase, putative [Ricinus communis]
Eucgr.H02592.1|PACid:23591902	1692	91	827	24.7997	185.558	2.90348	Up	2.98558e-120	1.26623e-118	-	GO:0016491//oxidoreductase activity	GO:0010038//response to metal ion;GO:0009860//pollen tube growth	gi|255568796|ref|XP_002525369.1|/0/nucleoredoxin, putative [Ricinus communis]
Eucgr.G03202.1|PACid:23589029	1152	32	290	12.8086	95.5697	2.89944	Up	3.86042e-43	5.95731e-42	-	GO:0003824//catalytic activity	-	gi|255569153|ref|XP_002525545.1|/2.20498e-130/catalytic, putative [Ricinus communis]
Eucgr.K02123.1|PACid:23603643	963	19	172	9.09771	67.8074	2.89787	Up	3.71584e-26	3.90893e-25	GO:0009528//plastid inner membrane;GO:0009534//chloroplast thylakoid	GO:0046914//transition metal ion binding;GO:0016655//oxidoreductase activity, acting on NADH or NADPH, quinone or similar compound as acceptor	GO:0008152//metabolic process	gi|224121506|ref|XP_002330717.1|/3.25149e-130/predicted protein [Populus trichocarpa]
Eucgr.H00527.1|PACid:23589882	2289	5	45	1.00723	7.46348	2.88945	Up	1.00902e-07	4.58508e-07	GO:0031224//intrinsic to membrane	GO:0046873//metal ion transmembrane transporter activity;GO:0019829//cation-transporting ATPase activity;GO:0005515//protein binding;GO:0032559	GO:0009206;GO:0006816//calcium ion transport	gi|225432830|ref|XP_002279629.1|/0/PREDICTED: putative calcium-transporting ATPase 13, plasma membrane-type-like [Vitis vinifera]
Eucgr.B02465.1|PACid:23567610	672	8	72	5.48941	40.676	2.88945	Up	1.15574e-11	6.91352e-11	-	-	-	gi|356547196|ref|XP_003542002.1|/2.41878e-55/PREDICTED: LOB domain-containing protein 11-like [Glycine max]
Eucgr.I02053.1|PACid:23596769	705	5	45	3.27029	24.2325	2.88945	Up	1.00902e-07	4.58426e-07	GO:0031410//cytoplasmic vesicle	-	-	gi|255580348|ref|XP_002531002.1|/2.77812e-36/conserved hypothetical protein [Ricinus communis]
Eucgr.C01908.1|PACid:23571432	2268	4	36	0.813245	6.02607	2.88945	Up	2.14042e-06	8.65384e-06	-	-	-	gi|359476442|ref|XP_002271013.2|/0/PREDICTED: glutamate receptor 2.7-like [Vitis vinifera]
Eucgr.F03116.1|PACid:23584113	2574	3	27	0.537424	3.98226	2.88945	Up	4.66834e-05	0.000164925	-	GO:0004674//protein serine/threonine kinase activity;GO:0000166//nucleotide binding	GO:0009987//cellular process	gi|359493715|ref|XP_002280938.2|/0/PREDICTED: uncharacterized protein LOC100246941 [Vitis vinifera]
Eucgr.E01483.1|PACid:23578194	582	3	27	2.37686	17.6123	2.88945	Up	4.66834e-05	0.000164948	-	-	-	-
Eucgr.H01498.1|PACid:23590961	2001	5	45	1.1522	8.53769	2.88945	Up	1.00902e-07	4.58344e-07	GO:0016020//membrane	GO:0004672//protein kinase activity;GO:0032559	GO:0006464//protein modification process;GO:0010033//response to organic substance;GO:0007167//enzyme linked receptor protein signaling pathway;GO:0048229//gametophyte development	gi|255588220|ref|XP_002534539.1|/0/kinase, putative [Ricinus communis]
Eucgr.D01931.1|PACid:23575728	1395	989	8896	326.909	2421	2.88864	Up	0	0	-	GO:0046912//transferase activity, transferring acyl groups, acyl groups converted into alkyl on transfer;GO:0016747//transferase activity, transferring acyl groups other than amino-acyl groups	GO:0006720//isoprenoid metabolic process	gi|255537251|ref|XP_002509692.1|/0/hydroxymethylglutaryl-CoA synthase, putative [Ricinus communis]
Eucgr.I01168.1|PACid:23595700	1131	86	772	35.0623	259.137	2.88572	Up	1.11623e-111	4.31027e-110	GO:0016020//membrane	-	-	gi|147811058|emb|CAN63485.1|/6.05143e-57/hypothetical protein VITISV_017086 [Vitis vinifera]
Eucgr.A01087.1|PACid:23562822	732	46	412	28.9769	213.679	2.88247	Up	2.71052e-60	5.69097e-59	-	-	-	gi|255576131|ref|XP_002528960.1|/2.12454e-26/conserved hypothetical protein [Ricinus communis]
Eucgr.D00415.1|PACid:23574194	3066	12	107	1.80474	13.2491	2.87603	Up	1.17119e-16	8.8674e-16	-	GO:0016491//oxidoreductase activity;GO:0004674//protein serine/threonine kinase activity;GO:0032559	GO:0006464//protein modification process;GO:0007167//enzyme linked receptor protein signaling pathway	gi|224078996|ref|XP_002305711.1|/0/predicted protein [Populus trichocarpa]
Eucgr.K03382.1|PACid:23605112	1269	153	1364	55.5948	408.063	2.87577	Up	2.77912e-195	1.91654e-193	-	-	-	gi|224066523|ref|XP_002302122.1|/6.65948e-164/predicted protein [Populus trichocarpa]
Eucgr.C04023.1|PACid:23573404	2220	42	374	8.72371	63.9578	2.87411	Up	1.01841e-54	1.94269e-53	GO:0043231//intracellular membrane-bounded organelle	GO:0032559	GO:0006464//protein modification process	gi|255548656|ref|XP_002515384.1|/0/Protein ABC1, mitochondrial precursor, putative [Ricinus communis]
Eucgr.J02565.1|PACid:23600711	1143	124	1101	50.0242	365.692	2.86993	Up	1.18754e-157	6.55516e-156	GO:0009526//plastid envelope;GO:0044429//mitochondrial part	GO:0016209//antioxidant activity;GO:0050662//coenzyme binding;GO:0003824//catalytic activity	GO:0010038//response to metal ion;GO:0009856//pollination;GO:0006801//superoxide metabolic process;GO:0040007//growth;GO:0019725//cellular homeostasis;GO:0009059//macromolecule biosynthetic process;GO:0009791//post-embryonic development	gi|225431669|ref|XP_002263864.1|/3.99176e-165/PREDICTED: thioredoxin reductase 2-like [Vitis vinifera]
Eucgr.J02150.1|PACid:23600223	1557	30	266	8.88459	64.8586	2.86792	Up	2.85436e-39	4.12698e-38	-	GO:0017111//nucleoside-triphosphatase activity;GO:0032559	-	gi|255552796|ref|XP_002517441.1|/2.28262e-172/ATP binding protein, putative [Ricinus communis]
Eucgr.H04112.1|PACid:23593405	1335	286	2531	98.7847	719.757	2.86515	Up	0	0	GO:0044424//intracellular part	GO:0046872//metal ion binding;GO:0016765//transferase activity, transferring alkyl or aryl (other than methyl) groups;GO:0032559	GO:0044237//cellular metabolic process	gi|255543014|ref|XP_002512570.1|/0/s-adenosylmethionine synthetase, putative [Ricinus communis]
Eucgr.J01217.1|PACid:23599179	1230	37	327	13.8708	100.929	2.86322	Up	7.4342e-48	1.26287e-46	GO:0016020//membrane	-	-	gi|225452759|ref|XP_002277734.1|/2.0676e-130/PREDICTED: uncharacterized protein At5g39865-like isoform 1 [Vitis vinifera]
Eucgr.L02750.1|PACid:23607374	2739	11	97	1.85185	13.4448	2.86001	Up	3.83812e-15	2.72057e-14	GO:0044464//cell part	GO:0005215//transporter activity	-	gi|359476446|ref|XP_003631841.1|/0/PREDICTED: glutamate receptor 2.8-like [Vitis vinifera]
Eucgr.B02086.1|PACid:23567176	480	74	652	71.0878	515.681	2.8588	Up	1.07804e-93	3.45066e-92	-	-	-	-
Eucgr.B00745.1|PACid:23565891	1404	63	555	20.6908	150.072	2.85859	Up	5.39308e-80	1.49659e-78	-	-	-	gi|224121274|ref|XP_002318542.1|/4.19747e-146/predicted protein [Populus trichocarpa]
Eucgr.F02137.1|PACid:23582896	213	5	44	10.8242	78.4238	2.85703	Up	1.66439e-07	7.43963e-07	-	-	-	-
Eucgr.H04925.1|PACid:23594280	1989	5	44	1.15915	8.39833	2.85703	Up	1.66439e-07	7.43833e-07	-	GO:0004871//signal transducer activity;GO:0004674//protein serine/threonine kinase activity;GO:0000166//nucleotide binding	GO:0009987//cellular process	gi|359477044|ref|XP_002275760.2|/0/PREDICTED: G-type lectin S-receptor-like serine/threonine-protein kinase RLK1-like [Vitis vinifera]
Eucgr.E03056.1|PACid:23579464	2001	9	79	2.07396	14.9884	2.85339	Up	1.5461e-12	9.70969e-12	-	GO:0004672//protein kinase activity	-	gi|224076544|ref|XP_002304959.1|/0/predicted protein [Populus trichocarpa]
Eucgr.B03649.1|PACid:23569028	2583	4	35	0.714069	5.14421	2.84881	Up	3.53478e-06	1.40108e-05	-	GO:0005488//binding;GO:0004672//protein kinase activity	GO:0009987//cellular process	gi|224099309|ref|XP_002334494.1|/0/predicted protein [Populus trichocarpa]
Eucgr.J00197.1|PACid:23597904	906	23	200	11.7059	83.8063	2.83982	Up	1.33416e-29	1.53622e-28	-	-	-	gi|356501168|ref|XP_003519400.1|/6.03377e-67/PREDICTED: uncharacterized protein LOC100785042 [Glycine max]
Eucgr.B00459.1|PACid:23565563	1071	81	704	34.8739	249.55	2.83911	Up	2.51084e-100	8.68116e-99	-	GO:0005488//binding;GO:0016857//racemase and epimerase activity, acting on carbohydrates and derivatives	GO:0019318//hexose metabolic process	gi|21537069|gb|AAM61410.1|/1.35213e-135/aldose 1-epimerase-like protein [Arabidopsis thaliana]
Eucgr.B03071.1|PACid:23568315	3591	28	243	3.5954	25.6901	2.83699	Up	1.27462e-35	1.71525e-34	GO:0031224//intrinsic to membrane;GO:0009526//plastid envelope	GO:0042625//ATPase activity, coupled to transmembrane movement of ions;GO:0046872//metal ion binding;GO:0005548//phospholipid transporter activity;GO:0005515//protein binding;GO:0032559	GO:0009206;GO:0006869//lipid transport	gi|225423806|ref|XP_002280418.1|/0/PREDICTED: putative phospholipid-transporting ATPase 9-like isoform 1 [Vitis vinifera]
Eucgr.H00541.1|PACid:23589898	1143	12	104	4.84105	34.5432	2.83501	Up	5.18276e-16	3.81945e-15	GO:0009536//plastid	GO:0008169//C-methyltransferase activity	GO:0006783//heme biosynthetic process;GO:0006730//one-carbon metabolic process	gi|359487374|ref|XP_003633580.1|/2.21077e-131/PREDICTED: siroheme synthase-like [Vitis vinifera]
Eucgr.E03745.1|PACid:23580047	1593	3	26	0.868381	6.1963	2.83501	Up	7.72372e-05	0.000265997	-	GO:0004672//protein kinase activity	-	gi|357480737|ref|XP_003610654.1|/2.38012e-132/Cysteine-rich receptor-like protein kinase [Medicago truncatula]
Eucgr.C00869.1|PACid:23570413	1428	20	173	6.45813	45.9931	2.83223	Up	9.97128e-26	1.03567e-24	-	-	GO:0000741//karyogamy;GO:0009743//response to carbohydrate stimulus	gi|255546139|ref|XP_002514129.1|/1.51734e-167/calmodulin binding protein, putative [Ricinus communis]
Eucgr.G02180.1|PACid:23587770	741	36	311	22.4021	159.337	2.83038	Up	4.54932e-45	7.2855e-44	GO:0009536//plastid	-	-	gi|224108313|ref|XP_002314801.1|/1.46893e-115/predicted protein [Populus trichocarpa]
Eucgr.K00331.1|PACid:23601792	1050	63	543	27.6666	196.329	2.82706	Up	1.99071e-77	5.28785e-76	-	-	-	gi|359490533|ref|XP_002267793.2|/3.41342e-59/PREDICTED: probable WRKY transcription factor 53-like [Vitis vinifera]
Eucgr.L03258.1|PACid:23607734	435	46	396	48.7611	345.606	2.82532	Up	7.29156e-57	1.44621e-55	GO:0031410//cytoplasmic vesicle	GO:0030247//polysaccharide binding	GO:0006952//defense response	gi|362097039|gb|AEW12795.1|/3.63323e-51/pathogenesis-related protein 4 [Vitis pseudoreticulata]
Eucgr.H03993.1|PACid:23593259	483	51	439	48.6887	345.058	2.82518	Up	7.28728e-63	1.60415e-61	-	-	GO:0006950//response to stress	gi|359479932|ref|XP_003632378.1|/1.58042e-57/PREDICTED: LOW QUALITY PROTEIN: major allergen Pru ar 1-like [Vitis vinifera]
Eucgr.B02345.1|PACid:23567471	2304	125	1073	25.0168	176.804	2.82118	Up	5.07974e-151	2.693e-149	GO:0043231//intracellular membrane-bounded organelle;GO:0044444//cytoplasmic part	-	GO:0042221//response to chemical stimulus	gi|224106453|ref|XP_002314171.1|/0/GRAS family transcription factor [Populus trichocarpa]
Eucgr.D02476.1|PACid:23576389	261	7	60	12.3669	87.2741	2.81907	Up	1.04776e-09	5.52243e-09	-	-	-	gi|224125056|ref|XP_002329880.1|/3.20283e-15/predicted protein [Populus trichocarpa]
Eucgr.I01022.1|PACid:23595522	2178	57	487	12.0676	84.8879	2.81442	Up	2.70792e-69	6.48245e-68	GO:0043231//intracellular membrane-bounded organelle	GO:0016491//oxidoreductase activity;GO:0004672//protein kinase activity;GO:0000166//nucleotide binding	GO:0008152//metabolic process	gi|255562745|ref|XP_002522378.1|/0/kinase, putative [Ricinus communis]
Eucgr.D00843.1|PACid:23574591	2010	46	393	10.5528	74.2286	2.81435	Up	3.18246e-56	6.24395e-55	-	-	-	gi|147811956|emb|CAN74851.1|/0/hypothetical protein VITISV_019620 [Vitis vinifera]
Eucgr.H05121.1|PACid:23594494	1536	47	400	14.1095	98.8652	2.8088	Up	4.39944e-57	8.75313e-56	GO:0031224//intrinsic to membrane	GO:0005275//amine transmembrane transporter activity	GO:0006865//amino acid transport	gi|296082588|emb|CBI21593.3|/0/unnamed protein product [Vitis vinifera]
Eucgr.H03092.1|PACid:23592413	1182	14	119	5.46154	38.2212	2.80699	Up	5.77924e-18	4.57574e-17	-	-	-	gi|359477789|ref|XP_002281024.2|/9.22018e-96/PREDICTED: RING-H2 finger protein ATL16-like [Vitis vinifera]
Eucgr.H03898.1|PACid:23593158	1062	20	170	8.68381	60.7714	2.80699	Up	4.36518e-25	4.45392e-24	GO:0019866//organelle inner membrane;GO:0031224//intrinsic to membrane	-	GO:0046907//intracellular transport	gi|224123216|ref|XP_002330367.1|/5.97743e-144/predicted protein [Populus trichocarpa]
Eucgr.J00106.1|PACid:23597775	960	4	34	1.92129	13.4457	2.80699	Up	5.8229e-06	2.26672e-05	-	-	-	gi|356516231|ref|XP_003526799.1|/7.63305e-47/PREDICTED: probable WRKY transcription factor 70-like [Glycine max]
Eucgr.H04254.1|PACid:23593558	645	25	212	17.8725	124.782	2.80359	Up	6.71788e-31	8.01077e-30	-	-	-	gi|224123518|ref|XP_002319099.1|/4.25081e-38/AP2/ERF domain-containing transcription factor [Populus trichocarpa]
Eucgr.D02205.1|PACid:23576055	804	51	432	29.2495	203.987	2.80199	Up	2.26034e-61	4.84166e-60	-	-	-	gi|357485211|ref|XP_003612893.1|/1.24489e-25/hypothetical protein MTR_5g030210 [Medicago truncatula]
Eucgr.A02574.1|PACid:23564511	906	96	813	48.8594	340.673	2.80168	Up	4.91826e-114	1.94039e-112	GO:0043234//protein complex;GO:0016020//membrane	GO:0005515//protein binding	GO:0051707//response to other organism;GO:0009725//response to hormone stimulus;GO:0009626//plant-type hypersensitive response;GO:0010185;GO:0016044//cellular membrane organization;GO:0006605//protein targeting;GO:0007165//signal transduction	gi|255566161|ref|XP_002524068.1|/5.049e-106/syntaxin, putative [Ricinus communis]
Eucgr.E02637.1|PACid:23579121	999	11	93	5.07729	35.3421	2.79926	Up	2.77194e-14	1.89058e-13	-	GO:0008171//O-methyltransferase activity	-	gi|359483934|ref|XP_003633039.1|/1.5951e-111/PREDICTED: isoflavone-7-O-methyltransferase 9 [Vitis vinifera]
Eucgr.F01369.1|PACid:23582042	2001	7	59	1.61308	11.1939	2.79482	Up	1.71797e-09	8.9037e-09	GO:0000267//cell fraction	GO:0016857//racemase and epimerase activity, acting on carbohydrates and derivatives;GO:0016616//oxidoreductase activity, acting on the CH-OH group of donors, NAD or NADP as acceptor;GO:0048037//cofactor binding;GO:0016836//hydro-lyase activity	GO:0010191;GO:0009226//nucleotide-sugar biosynthetic process;GO:0051553;GO:0003006//developmental process involved in reproduction;GO:0009734//auxin mediated signaling pathway;GO:0033692//cellular polysaccharide biosynthetic process	gi|211906526|gb|ACJ11756.1|/0/rhamnose synthase [Gossypium hirsutum]
Eucgr.G03014.1|PACid:23588793	1380	27	227	9.02172	62.4484	2.79119	Up	7.7233e-33	9.73909e-32	-	GO:0008194//UDP-glycosyltransferase activity;GO:0016758//transferase activity, transferring hexosyl groups	-	gi|224102563|ref|XP_002334160.1|/4.511e-161/predicted protein [Populus trichocarpa]
Eucgr.E00979.1|PACid:23577689	1305	5	42	1.76671	12.2184	2.78992	Up	4.5007e-07	1.92973e-06	-	GO:0004674//protein serine/threonine kinase activity;GO:0000166//nucleotide binding	-	gi|359492355|ref|XP_002284688.2|/1.95256e-158/PREDICTED: wall-associated receptor kinase 2-like [Vitis vinifera]
Eucgr.K00318.1|PACid:23601777	1902	5	42	1.21217	8.38327	2.78992	Up	4.5007e-07	1.9294e-06	GO:0016020//membrane	GO:0016301//kinase activity;GO:0032559	GO:0006464//protein modification process;GO:0007167//enzyme linked receptor protein signaling pathway	gi|255545080|ref|XP_002513601.1|/0/ATP binding protein, putative [Ricinus communis]
Eucgr.F03091.1|PACid:23584075	231	213	1789	425.18	2940.18	2.78976	Up	1.12614e-247	1.0162e-245	-	-	-	-
Eucgr.A02190.1|PACid:23564068	1530	73	613	22.0007	152.105	2.78945	Up	5.2034e-86	1.55048e-84	GO:0042598//vesicular fraction;GO:0043231//intracellular membrane-bounded organelle;GO:0031224//intrinsic to membrane	GO:0016709//oxidoreductase activity, acting on paired donors, with incorporation or reduction of molecular oxygen, NADH or NADPH as one donor, and incorporation of one atom of oxygen;GO:0005506//iron ion binding	GO:0009699//phenylpropanoid biosynthetic process	gi|295413824|gb|ADG08112.1|/0/4-coumarate 3-hydroxylase [Eucalyptus globulus]
Eucgr.E01389.1|PACid:23578109	750	80	671	49.1851	339.653	2.78777	Up	6.23154e-94	1.99715e-92	-	GO:0016787//hydrolase activity	GO:0006950//response to stress	gi|224120566|ref|XP_002330974.1|/1.46655e-86/predicted protein [Populus trichocarpa]
Eucgr.C00360.1|PACid:23569866	975	8	67	3.78347	26.0883	2.78562	Up	1.37977e-10	7.7303e-10	-	-	GO:0048468//cell development	gi|356530637|ref|XP_003533887.1|/1.73959e-54/PREDICTED: transcription factor bHLH66-like [Glycine max]
Eucgr.J01789.1|PACid:23599797	594	202	1690	156.809	1080.13	2.78413	Up	1.40061e-233	1.19202e-231	-	-	GO:0006950//response to stress;GO:0009699//phenylpropanoid biosynthetic process	gi|359806765|ref|NP_001241301.1|/3.79015e-56/uncharacterized protein LOC100775617 precursor [Glycine max]
Eucgr.B02801.1|PACid:23568020	1299	82	686	29.1078	200.489	2.78404	Up	7.32552e-96	2.40222e-94	-	GO:0016747//transferase activity, transferring acyl groups other than amino-acyl groups	-	gi|224087726|ref|XP_002308212.1|/9.96313e-155/predicted protein [Populus trichocarpa]
Eucgr.L02533.1|PACid:23607215	360	3	25	3.84258	26.3641	2.77842	Up	0.000127376	0.000428465	GO:0005618//cell wall	GO:0004175//endopeptidase activity	GO:0019538//protein metabolic process	gi|356509399|ref|XP_003523437.1|/1.57226e-41/PREDICTED: aspartic proteinase Asp1-like [Glycine max]
Eucgr.A02031.1|PACid:23563855	639	3	25	2.16484	14.853	2.77842	Up	0.000127376	0.000428408	GO:0043231//intracellular membrane-bounded organelle	GO:0003676//nucleic acid binding	-	gi|147827062|emb|CAN70877.1|/1.17324e-32/hypothetical protein VITISV_032969 [Vitis vinifera]
Eucgr.H04271.1|PACid:23593573	894	3	25	1.54735	10.6164	2.77842	Up	0.000127376	0.000428522	-	-	-	gi|359496206|ref|XP_002264778.2|/7.87093e-27/PREDICTED: uncharacterized protein LOC100246105 [Vitis vinifera]
Eucgr.H03228.1|PACid:23592529	1011	18	150	8.20968	56.3268	2.77842	Up	4.46868e-22	4.13808e-21	-	-	-	gi|255555307|ref|XP_002518690.1|/1.48402e-80/serine-threonine protein kinase, plant-type, putative [Ricinus communis]
Eucgr.C03073.1|PACid:23572537	1293	3	25	1.06986	7.34034	2.77842	Up	0.000127376	0.000428578	-	-	-	gi|224143104|ref|XP_002324850.1|/3.47373e-83/predicted protein [Populus trichocarpa]
Eucgr.L01531.1|PACid:23606477	1959	4	33	0.941522	6.3952	2.76392	Up	9.567e-06	3.64448e-05	-	GO:0016740//transferase activity	-	gi|302143128|emb|CBI20423.3|/0/unnamed protein product [Vitis vinifera]
Eucgr.E00106.1|PACid:23576756	1473	29	239	9.0782	61.5985	2.76242	Up	3.8437e-34	4.99799e-33	-	GO:0016740//transferase activity	-	gi|255541672|ref|XP_002511900.1|/5.99977e-175/transferase, transferring glycosyl groups, putative [Ricinus communis]
Eucgr.C00609.1|PACid:23570102	1764	18	148	4.70521	31.8521	2.75906	Up	1.18776e-21	1.08372e-20	GO:0044424//intracellular part	GO:0004470//malic enzyme activity;GO:0000166//nucleotide binding;GO:0043169//cation binding	GO:0043648//dicarboxylic acid metabolic process	gi|359475960|ref|XP_003631773.1|/0/PREDICTED: NADP-dependent malic enzyme-like [Vitis vinifera]
Eucgr.J01973.1|PACid:23600014	1356	9	74	3.06047	20.718	2.75906	Up	1.8224e-11	1.07598e-10	-	GO:0035251//UDP-glucosyltransferase activity	-	gi|224059420|ref|XP_002299843.1|/2.42141e-151/predicted protein [Populus trichocarpa]
Eucgr.F00101.1|PACid:23580758	2124	10	82	2.17095	14.6566	2.75515	Up	1.4802e-12	9.30498e-12	-	GO:0016759//cellulose synthase activity	-	gi|224067154|ref|XP_002302382.1|/0/predicted protein [Populus trichocarpa]
Eucgr.D01933.1|PACid:23575730	2850	80	656	12.9434	87.3844	2.75515	Up	9.31464e-91	2.90122e-89	GO:0044464//cell part	GO:0035091//phosphatidylinositol binding;GO:0046872//metal ion binding;GO:0004620//phospholipase activity	GO:0042742//defense response to bacterium;GO:0010038//response to metal ion;GO:0006650//glycerophospholipid metabolic process	gi|225426741|ref|XP_002275783.1|/0/PREDICTED: phospholipase D beta 1-like [Vitis vinifera]
Eucgr.K03008.1|PACid:23604693	1722	6	49	1.60666	10.8028	2.74928	Up	5.78718e-08	2.6732e-07	GO:0005576//extracellular region	GO:0046914//transition metal ion binding;GO:0016682//oxidoreductase activity, acting on diphenols and related substances as donors, oxygen as acceptor	GO:0009808//lignin metabolic process	gi|225440560|ref|XP_002276415.1|/0/PREDICTED: laccase-7 [Vitis vinifera]
Eucgr.B03782.1|PACid:23569193	801	6	49	3.45401	23.2241	2.74928	Up	5.78718e-08	2.67223e-07	-	-	-	gi|224104907|ref|XP_002313615.1|/1.60362e-49/predicted protein [Populus trichocarpa]
Eucgr.A02760.1|PACid:23564722	1539	6	49	1.7977	12.0874	2.74928	Up	5.78718e-08	2.67271e-07	GO:0016020//membrane;GO:0031410//cytoplasmic vesicle	-	-	gi|357515047|ref|XP_003627812.1|/5.01874e-164/Transporter, putative [Medicago truncatula]
Eucgr.D01169.1|PACid:23574935	1845	157	1281	39.2381	263.589	2.74796	Up	4.37806e-175	2.74405e-173	-	GO:0032561//guanyl ribonucleotide binding;GO:0017111//nucleoside-triphosphatase activity	GO:0009207	gi|255571115|ref|XP_002526508.1|/0/dynamin, putative [Ricinus communis]
Eucgr.E00679.1|PACid:23577418	1209	19	155	7.24656	48.6721	2.74773	Up	1.60884e-22	1.5163e-21	GO:0016020//membrane	-	GO:0010033//response to organic substance;GO:0009987//cellular process	gi|255542560|ref|XP_002512343.1|/1.0843e-83/ring finger protein, putative [Ricinus communis]
Eucgr.H04036.1|PACid:23593305	582	46	375	36.4451	244.615	2.74671	Up	2.09096e-52	3.87818e-51	GO:0043231//intracellular membrane-bounded organelle;GO:0016020//membrane	GO:0032561//guanyl ribonucleotide binding	GO:0015031//protein transport	gi|255556330|ref|XP_002519199.1|/3.12722e-84/GTP-binding protein sar1, putative [Ricinus communis]
Eucgr.K01137.1|PACid:23602613	285	51	414	82.5145	551.481	2.74059	Up	1.46487e-57	2.93747e-56	-	-	-	-
Eucgr.H01186.1|PACid:23590608	2388	109	883	21.0473	140.379	2.73762	Up	9.23268e-121	3.94201e-119	GO:0044464//cell part	GO:0046873//metal ion transmembrane transporter activity	GO:0030001//metal ion transport;GO:0034220//ion transmembrane transport	gi|224128530|ref|XP_002320355.1|/0/predicted protein [Populus trichocarpa]
Eucgr.F03612.1|PACid:23584741	903	40	324	20.4257	136.217	2.73745	Up	2.48272e-45	3.99606e-44	-	-	GO:0009987//cellular process	gi|255539350|ref|XP_002510740.1|/2.55137e-57/conserved hypothetical protein [Ricinus communis]
Eucgr.K03238.1|PACid:23604938	1464	10	81	3.14966	21.0048	2.73745	Up	2.41338e-12	1.50155e-11	GO:0044432//endoplasmic reticulum part;GO:0016020//membrane;GO:0031410//cytoplasmic vesicle	GO:0005515//protein binding	GO:0050896//response to stimulus;GO:0044267//cellular protein metabolic process	gi|225439936|ref|XP_002280406.1|/0/PREDICTED: dnaJ homolog subfamily C member 3 homolog [Vitis vinifera]
Eucgr.K03162.1|PACid:23604844	657	44	355	30.881	205.134	2.73177	Up	2.04324e-49	3.57841e-48	GO:0044424//intracellular part	GO:0046872//metal ion binding;GO:0016462//pyrophosphatase activity	GO:0006793//phosphorus metabolic process;GO:0010038//response to metal ion	gi|225439878|ref|XP_002278867.1|/4.6312e-112/PREDICTED: soluble inorganic pyrophosphatase [Vitis vinifera]
Eucgr.B03626.1|PACid:23569004	987	89	717	41.5793	275.789	2.72963	Up	4.42114e-98	1.47838e-96	GO:0044464//cell part	-	-	gi|224076014|ref|XP_002304873.1|/5.24328e-115/predicted protein [Populus trichocarpa]
Eucgr.C01768.1|PACid:23571293	1194	112	897	43.2532	285.209	2.72114	Up	7.1669e-122	3.08589e-120	GO:0019866//organelle inner membrane;GO:0031224//intrinsic to membrane;GO:0009536//plastid	GO:0015932//nucleobase-containing compound transmembrane transporter activity	GO:0046907//intracellular transport;GO:0003006//developmental process involved in reproduction;GO:0015931//nucleobase-containing compound transport	gi|225430247|ref|XP_002285050.1|/9.18527e-160/PREDICTED: protein brittle-1, chloroplastic/amyloplastic [Vitis vinifera]
Eucgr.H02105.1|PACid:23591455	1425	6	48	1.94152	12.788	2.71953	Up	9.45076e-08	4.30067e-07	GO:0031224//intrinsic to membrane	GO:0005275//amine transmembrane transporter activity	GO:0006865//amino acid transport	gi|296082588|emb|CBI21593.3|/0/unnamed protein product [Vitis vinifera]
Eucgr.H04929.1|PACid:23594283	2304	5	40	1.00067	6.59102	2.71953	Up	1.20631e-06	4.98245e-06	-	GO:0005488//binding;GO:0004672//protein kinase activity	-	gi|359477044|ref|XP_002275760.2|/0/PREDICTED: G-type lectin S-receptor-like serine/threonine-protein kinase RLK1-like [Vitis vinifera]
Eucgr.E00369.1|PACid:23577093	360	5	40	6.40431	42.1825	2.71953	Up	1.20631e-06	4.98326e-06	-	-	-	gi|255581966|ref|XP_002531781.1|/3.89966e-16/conserved hypothetical protein [Ricinus communis]
Eucgr.B02650.1|PACid:23567865	1173	9	72	3.53793	23.3029	2.71953	Up	4.84386e-11	2.78495e-10	GO:0044424//intracellular part	GO:0005488//binding	-	gi|225424482|ref|XP_002281710.1|/9.11736e-96/PREDICTED: putative clathrin assembly protein At1g25240 [Vitis vinifera]
Eucgr.G00158.1|PACid:23585898	585	4	32	3.15289	20.7668	2.71953	Up	1.56751e-05	5.83163e-05	GO:0044424//intracellular part	GO:0016776//phosphotransferase activity, phosphate group as acceptor;GO:0019201//nucleotide kinase activity;GO:0032559	GO:0009129;GO:0006796//phosphate-containing compound metabolic process	gi|224067399|ref|XP_002302480.1|/1.28613e-85/predicted protein [Populus trichocarpa]
Eucgr.H03924.1|PACid:23593186	1095	7	56	2.94774	19.4155	2.71953	Up	7.49806e-09	3.72299e-08	-	GO:0008171//O-methyltransferase activity	GO:0044237//cellular metabolic process	gi|133902316|gb|ABO41845.1|/1.25449e-136/putative caffeic acid methyltransferase [Gossypium hirsutum]
Eucgr.G02957.1|PACid:23588731	816	8	64	4.52069	29.7759	2.71953	Up	6.0048e-10	3.22304e-09	-	GO:0016616//oxidoreductase activity, acting on the CH-OH group of donors, NAD or NADP as acceptor	GO:0008152//metabolic process	gi|225449408|ref|XP_002282755.1|/6.20094e-105/PREDICTED: tropinone reductase homolog At1g07440 [Vitis vinifera]
Eucgr.G00483.1|PACid:23586146	303	6	48	9.13089	60.1414	2.71953	Up	9.45076e-08	4.30144e-07	-	-	-	gi|255556149|ref|XP_002519109.1|/1.09278e-18/conserved hypothetical protein [Ricinus communis]
Eucgr.K00957.1|PACid:23602418	1083	7	56	2.9804	19.6306	2.71953	Up	7.49806e-09	3.72226e-08	-	GO:0008171//O-methyltransferase activity	-	gi|225447211|ref|XP_002277476.1|/1.08975e-132/PREDICTED: (RS)-norcoclaurine 6-O-methyltransferase [Vitis vinifera]
Eucgr.K00643.1|PACid:23602105	669	4	32	2.75701	18.1593	2.71953	Up	1.56751e-05	5.82993e-05	-	-	-	gi|359485822|ref|XP_003633342.1|/6.13489e-35/PREDICTED: receptor-like protein 12-like [Vitis vinifera]
Eucgr.K01608.1|PACid:23603119	897	4	32	2.05623	13.5435	2.71953	Up	1.56751e-05	5.83078e-05	GO:0032991//macromolecular complex;GO:0043231//intracellular membrane-bounded organelle;GO:0016020//membrane	GO:0004672//protein kinase activity;GO:0005102//receptor binding;GO:0046983//protein dimerization activity	GO:0006952//defense response;GO:0043401//steroid hormone mediated signaling pathway;GO:0040007//growth;GO:0002239//response to oomycetes	gi|255558673|ref|XP_002520361.1|/2.35586e-63/BRASSINOSTEROID INSENSITIVE 1-associated receptor kinase 1 precursor, putative [Ricinus communis]
Eucgr.C00984.1|PACid:23570549	3081	78	623	11.6737	76.7664	2.71722	Up	4.90386e-85	1.44431e-83	GO:0016020//membrane	GO:0004672//protein kinase activity	-	gi|225445082|ref|XP_002280395.1|/0/PREDICTED: receptor-like protein kinase HSL1-like [Vitis vinifera]
Eucgr.F00245.1|PACid:23580933	960	90	716	43.2291	283.15	2.71149	Up	2.91042e-97	9.65599e-96	-	-	-	gi|225458571|ref|XP_002284587.1|/4.8454e-118/PREDICTED: probable carboxylesterase 2-like [Vitis vinifera]
Eucgr.J01844.1|PACid:23599860	1518	1541	12255	468.097	3064.9	2.71096	Up	0	0	-	GO:0016709//oxidoreductase activity, acting on paired donors, with incorporation or reduction of molecular oxygen, NADH or NADPH as one donor, and incorporation of one atom of oxygen;GO:0005506//iron ion binding	GO:0008152//metabolic process	gi|237682385|gb|ACR10242.1|/0/cinnamate-4-hydroxylase [Canarium album]
Eucgr.I02092.2|PACid:23596816	1464	73	579	22.9925	150.145	2.70712	Up	7.7169e-79	2.09129e-77	GO:0042579//microbody	GO:0016616//oxidoreductase activity, acting on the CH-OH group of donors, NAD or NADP as acceptor;GO:0048037//cofactor binding;GO:0000166//nucleotide binding	GO:0006970//response to osmotic stress;GO:0006007//glucose catabolic process	gi|255579936|ref|XP_002530803.1|/0/6-phosphogluconate dehydrogenase, putative [Ricinus communis]
Eucgr.G00345.1|PACid:23586017	2559	40	317	7.20766	47.0288	2.70594	Up	7.35606e-44	1.15194e-42	GO:0009536//plastid	GO:0042623//ATPase activity, coupled;GO:0032559	-	gi|225448150|ref|XP_002263889.1|/0/PREDICTED: ATP-dependent RNA helicase DHX29 [Vitis vinifera]
Eucgr.I02584.1|PACid:23597357	1365	40	316	13.5124	87.8879	2.70138	Up	1.19205e-43	1.85643e-42	GO:0030529//ribonucleoprotein complex	GO:0016798//hydrolase activity, acting on glycosyl bonds;GO:0008324//cation transmembrane transporter activity;GO:0043167//ion binding	GO:0010467//gene expression;GO:0006812//cation transport;GO:0044238//primary metabolic process	gi|225429226|ref|XP_002263383.1|/0/PREDICTED: uncharacterized protein LOC100256074 [Vitis vinifera]
Eucgr.C03168.1|PACid:23572619	1179	40	316	15.6441	101.753	2.70138	Up	1.19205e-43	1.85757e-42	-	GO:0032561//guanyl ribonucleotide binding;GO:0060089	GO:0007166//cell surface receptor linked signaling pathway;GO:0006464//protein modification process	gi|255550203|ref|XP_002516152.1|/0/GTP-binding protein (p) alpha subunit, gpa1, putative [Ricinus communis]
Eucgr.D00291.1|PACid:23574062	1614	30	236	8.57082	55.5115	2.69528	Up	6.6947e-33	8.45879e-32	-	-	-	gi|83628260|gb|ABC26010.1|/0/9-cis-epoxycarotenoid dioxygenase 5 [Citrus clementina]
Eucgr.B00288.1|PACid:23565353	1890	60	472	14.6384	94.8102	2.69528	Up	2.82854e-64	6.33051e-63	-	GO:0004672//protein kinase activity	-	gi|297733755|emb|CBI15002.3|/0/unnamed protein product [Vitis vinifera]
Eucgr.B02292.1|PACid:23567417	963	120	943	57.4592	371.758	2.69375	Up	1.15033e-126	5.11756e-125	-	GO:0008194//UDP-glycosyltransferase activity;GO:0016758//transferase activity, transferring hexosyl groups	-	gi|125950374|gb|ABN58740.1|/5.62392e-82/UGT protein [Gossypium hirsutum]
Eucgr.F00172.1|PACid:23580835	1410	13	102	4.25137	27.4635	2.69152	Up	5.67796e-15	3.99356e-14	-	GO:0046872//metal ion binding;GO:0016491//oxidoreductase activity	-	gi|225458751|ref|XP_002285061.1|/1.19815e-116/PREDICTED: isoflavone 2'-hydroxylase-like [Vitis vinifera]
Eucgr.E00081.1|PACid:23576726	804	6	47	3.44112	22.193	2.68916	Up	1.54019e-07	6.89538e-07	GO:0044464//cell part	-	-	gi|255541764|ref|XP_002511946.1|/5.3625e-53/conserved hypothetical protein [Ricinus communis]
Eucgr.H02583.1|PACid:23591888	1305	12	94	4.24009	27.3459	2.68916	Up	6.91808e-14	4.63397e-13	-	-	-	gi|198400349|gb|ACH87183.1|/2.7885e-80/unknown protein [Camellia sinensis]
Eucgr.A02477.1|PACid:23564405	573	12	94	9.65676	62.2799	2.68916	Up	6.91808e-14	4.63519e-13	-	-	-	gi|118483793|gb|ABK93789.1|/8.65859e-63/unknown [Populus trichocarpa]
Eucgr.F00581.1|PACid:23581278	1836	104	814	26.1195	168.316	2.68798	Up	2.51052e-109	9.4926e-108	-	-	-	gi|255538958|ref|XP_002510544.1|/0/conserved hypothetical protein [Ricinus communis]
Eucgr.E00630.1|PACid:23577360	1095	57	446	24.003	154.631	2.68754	Up	1.22172e-60	2.58214e-59	-	-	-	gi|255537511|ref|XP_002509822.1|/1.84112e-79/conserved hypothetical protein [Ricinus communis]
Eucgr.D02327.1|PACid:23576214	762	22	172	13.3129	85.6936	2.68636	Up	2.76934e-24	2.75171e-23	-	-	GO:0006952//defense response;GO:0009414//response to water deprivation;GO:0003006//developmental process involved in reproduction;GO:0009642//response to light intensity	gi|356531943|ref|XP_003534535.1|/1.99271e-54/PREDICTED: desiccation protectant protein Lea14 homolog [Glycine max]
Eucgr.F04301.1|PACid:23585564	1965	15	117	3.51993	22.6047	2.683	Up	6.25318e-17	4.77995e-16	GO:0016020//membrane	GO:0004674//protein serine/threonine kinase activity	-	gi|147767540|emb|CAN66709.1|/0/hypothetical protein VITISV_006396 [Vitis vinifera]
Eucgr.K01409.1|PACid:23602928	1719	5	39	1.34122	8.61318	2.683	Up	1.96788e-06	7.97399e-06	-	-	-	gi|356570686|ref|XP_003553516.1|/1.66916e-179/PREDICTED: uncharacterized protein LOC100814487 [Glycine max]
Eucgr.E03589.1|PACid:23579917	1986	19	148	4.41143	28.2916	2.68106	Up	4.78702e-21	4.27422e-20	-	GO:0004672//protein kinase activity	-	gi|224076544|ref|XP_002304959.1|/1.80128e-180/predicted protein [Populus trichocarpa]
Eucgr.K01508.1|PACid:23603016	2244	1018	7928	209.185	1341.27	2.68075	Up	0	0	GO:0009532//plastid stroma;GO:0042579//microbody;GO:0031090//organelle membrane;GO:0005576//extracellular region	GO:0008172;GO:0046914//transition metal ion binding	GO:0000097//sulfur amino acid biosynthetic process;GO:0010038//response to metal ion;GO:0006730//one-carbon metabolic process;GO:0006970//response to osmotic stress	gi|255569484|ref|XP_002525709.1|/0/5-methyltetrahydropteroyltriglutamate--homocysteine methyltransferase, putative [Ricinus communis]
Eucgr.F03706.1|PACid:23584864	2634	32	249	5.60195	35.8888	2.67953	Up	2.00496e-34	2.6272e-33	GO:0044464//cell part	GO:0046872//metal ion binding;GO:0004620//phospholipase activity	GO:0006650//glycerophospholipid metabolic process	gi|255539074|ref|XP_002510602.1|/0/phospholipase d delta, putative [Ricinus communis]
Eucgr.C02330.1|PACid:23571823	2136	18	140	3.88576	24.8829	2.67889	Up	5.75964e-20	4.91831e-19	GO:0043231//intracellular membrane-bounded organelle;GO:0016020//membrane	GO:0046914//transition metal ion binding;GO:0016653//oxidoreductase activity, acting on NADH or NADPH, heme protein as acceptor;GO:0000166//nucleotide binding	GO:0008152//metabolic process	gi|224551852|gb|ACN54324.1|/0/NADPH:cytochrome P450 reductase [Gossypium hirsutum]
Eucgr.D02104.1|PACid:23575923	516	9	70	8.04262	51.5019	2.67889	Up	1.28017e-10	7.18494e-10	-	-	-	gi|356563348|ref|XP_003549926.1|/7.6474e-19/PREDICTED: uncharacterized protein LOC100812835 [Glycine max]
Eucgr.K02070.1|PACid:23603580	1362	145	1127	49.0903	314.139	2.67789	Up	4.39244e-150	2.30939e-148	-	-	-	gi|356503787|ref|XP_003520685.1|/1.24835e-155/PREDICTED: UPF0481 protein At3g47200-like [Glycine max]
Eucgr.C01038.1|PACid:23570610	1557	4	31	1.18461	7.55871	2.67373	Up	2.56082e-05	9.30267e-05	GO:0031224//intrinsic to membrane	GO:0016628//oxidoreductase activity, acting on the CH-CH group of donors, NAD or NADP as acceptor;GO:0022857//transmembrane transporter activity	GO:0008152//metabolic process;GO:0071702	gi|255546485|ref|XP_002514302.1|/0/sugar transporter, putative [Ricinus communis]
Eucgr.H03989.1|PACid:23593255	483	4	31	3.81872	24.3663	2.67373	Up	2.56082e-05	9.304e-05	-	-	GO:0006950//response to stress	gi|359477230|ref|XP_002271428.2|/2.69579e-57/PREDICTED: pathogenesis-related protein STH-2 [Vitis vinifera]
Eucgr.B02564.1|PACid:23567744	822	4	31	2.24385	14.3174	2.67373	Up	2.56082e-05	9.30001e-05	-	-	-	gi|359473325|ref|XP_003631292.1|/5.04814e-54/PREDICTED: uncharacterized protein LOC100854597 [Vitis vinifera]
Eucgr.G00485.1|PACid:23586148	486	4	31	3.79515	24.2159	2.67373	Up	2.56082e-05	9.30134e-05	-	-	-	gi|224105459|ref|XP_002313818.1|/2.34593e-32/predicted protein [Populus trichocarpa]
Eucgr.F01218.1|PACid:23581923	315	4	31	5.85537	37.3616	2.67373	Up	2.56082e-05	9.29869e-05	-	-	-	-
Eucgr.H04878.1|PACid:23594233	1548	4	31	1.1915	7.60266	2.67373	Up	2.56082e-05	9.30532e-05	-	GO:0046872//metal ion binding;GO:0016491//oxidoreductase activity	-	gi|255563438|ref|XP_002522721.1|/3.53532e-133/cytochrome P450, putative [Ricinus communis]
Eucgr.B02326.1|PACid:23567455	1143	19	147	7.665	48.8254	2.67127	Up	7.75036e-21	6.86472e-20	-	GO:0003824//catalytic activity	-	gi|225434893|ref|XP_002283297.1|/1.88459e-106/PREDICTED: uncharacterized protein C24B11.05-like [Vitis vinifera]
Eucgr.F04163.1|PACid:23585423	1797	113	874	28.9958	184.645	2.67084	Up	1.84713e-116	7.54475e-115	-	GO:0046872//metal ion binding;GO:0016682//oxidoreductase activity, acting on diphenols and related substances as donors, oxygen as acceptor	GO:0008152//metabolic process	gi|297739363|emb|CBI29353.3|/0/unnamed protein product [Vitis vinifera]
Eucgr.I02372.1|PACid:23597125	1068	40	309	17.27	109.84	2.66906	Up	3.46382e-42	5.24666e-41	-	-	-	gi|302398799|gb|ADL36694.1|/5.22396e-63/GATA domain class transcription factor [Malus x domestica]
Eucgr.G00457.1|PACid:23586121	495	10	77	9.31536	59.0555	2.66439	Up	1.68365e-11	9.96368e-11	GO:0009536//plastid	GO:0016778;GO:0015291//secondary active transmembrane transporter activity;GO:0016794	GO:0009725//response to hormone stimulus;GO:0006163//purine nucleotide metabolic process;GO:0006950//response to stress;GO:0006810//transport	gi|347730539|gb|AEP20477.1|/1.28063e-57/RelA/SpoT-like protein [Quercus suber]
Eucgr.H04002.1|PACid:23593267	480	145	1116	139.294	882.669	2.66374	Up	8.5675e-148	4.40439e-146	-	-	GO:0050896//response to stimulus	gi|359479932|ref|XP_003632378.1|/1.11158e-47/PREDICTED: LOW QUALITY PROTEIN: major allergen Pru ar 1-like [Vitis vinifera]
Eucgr.K02322.1|PACid:23603886	678	114	877	77.5318	491.072	2.66307	Up	1.7241e-116	7.05356e-115	-	-	-	gi|225462636|ref|XP_002266003.1|/4.17525e-79/PREDICTED: GEM-like protein 4-like isoform 1 [Vitis vinifera]
Eucgr.I01905.1|PACid:23596610	1578	43	330	12.5651	79.3929	2.65959	Up	8.7727e-45	1.39874e-43	GO:0043231//intracellular membrane-bounded organelle	GO:0017111//nucleoside-triphosphatase activity;GO:0000166//nucleotide binding	GO:0009725//response to hormone stimulus	gi|255552796|ref|XP_002517441.1|/4.55564e-152/ATP binding protein, putative [Ricinus communis]
Eucgr.L00522.1|PACid:23605748	1215	6	46	2.27709	14.3733	2.65813	Up	2.50472e-07	1.10082e-06	-	GO:0004674//protein serine/threonine kinase activity;GO:0000166//nucleotide binding	-	gi|359495102|ref|XP_002263106.2|/1.40665e-131/PREDICTED: probable receptor-like protein kinase At1g67000-like [Vitis vinifera]
Eucgr.J01105.1|PACid:23599040	1473	35	268	10.9565	69.0728	2.65634	Up	1.31704e-36	1.81554e-35	-	-	-	gi|225449106|ref|XP_002276752.1|/7.43699e-125/PREDICTED: uncharacterized protein LOC100259846 [Vitis vinifera]
Eucgr.E02844.1|PACid:23579297	3105	31	237	4.60368	28.9775	2.65408	Up	1.62849e-32	2.0294e-31	-	GO:0004674//protein serine/threonine kinase activity;GO:0032559	GO:0006464//protein modification process;GO:0007167//enzyme linked receptor protein signaling pathway	gi|297740558|emb|CBI30740.3|/0/unnamed protein product [Vitis vinifera]
Eucgr.E00787.1|PACid:23577506	588	1191	9104	933.983	5878	2.65386	Up	0	0	-	-	-	gi|302143750|emb|CBI22611.3|/2.25829e-29/unnamed protein product [Vitis vinifera]
Eucgr.H00996.1|PACid:23590406	975	39	298	18.4444	116.034	2.6533	Up	1.73095e-40	2.54609e-39	-	-	-	gi|357442207|ref|XP_003591381.1|/2.6838e-55/WRKY transcription factor [Medicago truncatula]
Eucgr.K01309.1|PACid:23602819	732	38	290	23.9374	150.405	2.65151	Up	2.05294e-39	2.97501e-38	-	-	-	gi|359481021|ref|XP_003632556.1|/5.57796e-35/PREDICTED: unknown protein 1-like [Vitis vinifera]
Eucgr.H01057.1|PACid:23590471	2286	51	389	10.2872	64.6023	2.65073	Up	2.50084e-52	4.62828e-51	-	-	-	gi|255548495|ref|XP_002515304.1|/0/triacylglycerol lipase, putative [Ricinus communis]
Eucgr.B02144.1|PACid:23567229	753	16	122	9.79783	61.5091	2.65027	Up	2.19306e-17	1.70143e-16	-	-	-	gi|297744144|emb|CBI37114.3|/7.38563e-62/unnamed protein product [Vitis vinifera]
Eucgr.H04001.1|PACid:23593266	480	29	221	27.8587	174.794	2.64945	Up	2.30782e-30	2.71132e-29	-	-	GO:0050896//response to stimulus	gi|359479932|ref|XP_003632378.1|/3.23421e-47/PREDICTED: LOW QUALITY PROTEIN: major allergen Pru ar 1-like [Vitis vinifera]
Eucgr.F00761.1|PACid:23581463	1551	18	137	5.35138	33.5339	2.64764	Up	2.43814e-19	2.04292e-18	-	GO:0046872//metal ion binding;GO:0004674//protein serine/threonine kinase activity;GO:0032559	GO:0006464//protein modification process	gi|224113629|ref|XP_002316527.1|/0/calcium dependent protein kinase 21 [Populus trichocarpa]
Eucgr.A00491.1|PACid:23562174	597	5	38	3.86189	24.1648	2.64553	Up	3.2022e-06	1.27183e-05	-	-	-	gi|224067353|ref|XP_002302472.1|/1.0763e-66/predicted protein [Populus trichocarpa]
Eucgr.E04194.1|PACid:23580464	1245	5	38	1.85185	11.5875	2.64553	Up	3.2022e-06	1.27203e-05	-	GO:0016301//kinase activity	-	gi|224113943|ref|XP_002316622.1|/6.39403e-95/predicted protein [Populus trichocarpa]
Eucgr.H01612.1|PACid:23591071	1359	32	243	10.8576	67.8831	2.64434	Up	3.56742e-33	4.52995e-32	-	-	-	gi|225436845|ref|XP_002270749.1|/4.20106e-103/PREDICTED: tankyrase-2-like [Vitis vinifera]
Eucgr.C01441.1|PACid:23571009	1797	78	592	20.0148	125.069	2.64358	Up	1.44051e-78	3.87901e-77	GO:0043231//intracellular membrane-bounded organelle;GO:0044444//cytoplasmic part;GO:0016020//membrane	GO:0005488//binding	-	gi|225445541|ref|XP_002285283.1|/0/PREDICTED: probable clathrin assembly protein At4g32285-like isoform 1 [Vitis vinifera]
Eucgr.C00158.1|PACid:23569660	2571	7	53	1.25545	7.82616	2.6401	Up	3.22026e-08	1.52259e-07	-	-	-	gi|297735388|emb|CBI17828.3|/0/unnamed protein product [Vitis vinifera]
Eucgr.K02961.2|PACid:23604632	783	7	53	4.12231	25.6974	2.6401	Up	3.22026e-08	1.52231e-07	GO:0009536//plastid	GO:0016724;GO:0005506//iron ion binding	GO:0008152//metabolic process;GO:0000041//transition metal ion transport;GO:0006875//cellular metal ion homeostasis	gi|89276797|gb|ABD66597.1|/6.60854e-85/iron-binding protein [Pyrus pyrifolia]
Eucgr.H03015.1|PACid:23592337	558	23	174	19.0063	118.383	2.63891	Up	4.131e-24	4.08874e-23	GO:0031224//intrinsic to membrane	-	-	gi|147795757|emb|CAN76530.1|/2.04557e-82/hypothetical protein VITISV_012682 [Vitis vinifera]
Eucgr.K02797.1|PACid:23604427	936	9	68	4.43375	27.5809	2.63707	Up	3.36316e-10	1.83496e-09	-	GO:0008233//peptidase activity	-	gi|225452582|ref|XP_002275556.1|/1.40617e-98/PREDICTED: metalloendoproteinase 1-like [Vitis vinifera]
Eucgr.C02910.1|PACid:23572373	1044	11	83	4.85844	30.1823	2.63514	Up	3.59442e-12	2.21631e-11	GO:0031410//cytoplasmic vesicle	-	GO:0055086//nucleobase-containing small molecule metabolic process	gi|225429975|ref|XP_002283985.1|/4.04088e-137/PREDICTED: bark storage protein A [Vitis vinifera]
Eucgr.H02593.1|PACid:23591903	1755	105	792	27.5878	171.326	2.63464	Up	3.68894e-104	1.32401e-102	-	-	GO:0010038//response to metal ion;GO:0009860//pollen tube growth	gi|356526803|ref|XP_003532006.1|/0/PREDICTED: probable nucleoredoxin 1-like [Glycine max]
Eucgr.J03032.1|PACid:23601159	1968	77	580	18.0414	111.887	2.63265	Up	1.14365e-76	2.99717e-75	GO:0044464//cell part	GO:0003824//catalytic activity	-	gi|225442799|ref|XP_002285259.1|/0/PREDICTED: uncharacterized protein LOC100242968 [Vitis vinifera]
Eucgr.E04344.1|PACid:23580633	1176	8	60	3.1368	19.3695	2.62642	Up	4.17218e-09	2.10654e-08	GO:0044424//intracellular part	GO:0008237//metallopeptidase activity;GO:0008238//exopeptidase activity;GO:0043169//cation binding	GO:0051604//protein maturation	gi|255576657|ref|XP_002529218.1|/0/methionine aminopeptidase, putative [Ricinus communis]
Eucgr.E03536.1|PACid:23579873	684	8	60	5.3931	33.302	2.62642	Up	4.17218e-09	2.10696e-08	GO:0031090//organelle membrane;GO:0043231//intracellular membrane-bounded organelle;GO:0031224//intrinsic to membrane	-	GO:0009725//response to hormone stimulus;GO:0046907//intracellular transport;GO:0016044//cellular membrane organization;GO:0006970//response to osmotic stress	gi|224141911|ref|XP_002324304.1|/6.34098e-83/predicted protein [Populus trichocarpa]
Eucgr.E00858.1|PACid:23577584	1854	6	45	1.49227	9.21462	2.62642	Up	4.06426e-07	1.75205e-06	GO:0044464//cell part	GO:0016798//hydrolase activity, acting on glycosyl bonds;GO:0005488//binding	GO:0044238//primary metabolic process	gi|90017357|emb|CAI68020.1|/0/endo-beta-1,4-glucanase [Prunus persica]
Eucgr.J01941.1|PACid:23599975	1575	4	30	1.17107	7.23129	2.62642	Up	4.17068e-05	0.000148435	GO:0005576//extracellular region	GO:0046914//transition metal ion binding;GO:0016682//oxidoreductase activity, acting on diphenols and related substances as donors, oxygen as acceptor	GO:0009808//lignin metabolic process;GO:0009832//plant-type cell wall biogenesis	gi|224059328|ref|XP_002299828.1|/0/predicted protein [Populus trichocarpa]
Eucgr.B03003.1|PACid:23568230	957	24	180	11.5639	71.4061	2.62642	Up	8.98936e-25	9.08829e-24	-	-	-	gi|359472942|ref|XP_002279484.2|/2.53398e-34/PREDICTED: uncharacterized protein LOC100244117 [Vitis vinifera]
Eucgr.A02229.1|PACid:23564100	1800	4	30	1.02469	6.32738	2.62642	Up	4.17068e-05	0.000148415	GO:0031224//intrinsic to membrane	-	GO:0006810//transport	gi|225440093|ref|XP_002282650.1|/0/PREDICTED: probable auxin efflux carrier component 1c-like isoform 2 [Vitis vinifera]
Eucgr.F02090.1|PACid:23582845	2520	49	367	8.96603	55.2892	2.62446	Up	6.12664e-49	1.06565e-47	GO:0043231//intracellular membrane-bounded organelle	GO:0001071//nucleic acid binding transcription factor activity;GO:0043565//sequence-specific DNA binding;GO:0005515//protein binding	GO:0009888//tissue development;GO:0009725//response to hormone stimulus;GO:0010051//xylem and phloem pattern formation;GO:0048513//organ development;GO:0009791//post-embryonic development;GO:0050794//regulation of cellular process;GO:0000578//embryonic axis specification	gi|359492211|ref|XP_003634382.1|/0/PREDICTED: auxin response factor 5-like isoform 2 [Vitis vinifera]
Eucgr.J02056.1|PACid:23600100	2433	49	365	9.28664	56.9542	2.61657	Up	1.58739e-48	2.7386e-47	-	-	-	gi|224059496|ref|XP_002299875.1|/1.02141e-71/predicted protein [Populus trichocarpa]
Eucgr.E01536.1|PACid:23578244	1437	76	566	24.3872	149.532	2.61626	Up	2.34122e-74	5.99366e-73	-	-	-	gi|359490025|ref|XP_003634016.1|/1.58089e-55/PREDICTED: LOW QUALITY PROTEIN: ankyrin repeat-containing protein At2g01680-like [Vitis vinifera]
Eucgr.C04244.1|PACid:23573633	939	160	1191	78.5704	481.527	2.61556	Up	1.61362e-154	8.66281e-153	-	-	-	gi|297738975|emb|CBI28220.3|/3.61151e-86/unnamed protein product [Vitis vinifera]
Eucgr.F00651.1|PACid:23581370	972	28	208	13.283	81.2404	2.61261	Up	2.99294e-28	3.33602e-27	GO:0005739//mitochondrion	GO:0046914//transition metal ion binding;GO:0005515//protein binding	GO:0044267//cellular protein metabolic process	gi|147811306|emb|CAN76715.1|/3.70055e-81/hypothetical protein VITISV_018795 [Vitis vinifera]
Eucgr.E02665.1|PACid:23579146	1419	7	52	2.27468	13.9122	2.61261	Up	5.2143e-08	2.42044e-07	-	-	-	gi|225443518|ref|XP_002272134.1|/3.40607e-111/PREDICTED: uncharacterized protein LOC100243523 [Vitis vinifera]
Eucgr.F00123.1|PACid:23580788	1032	12	89	5.36175	32.7405	2.6103	Up	7.67078e-13	4.8971e-12	GO:0043231//intracellular membrane-bounded organelle	-	-	gi|302142224|emb|CBI19427.3|/2.20311e-95/unnamed protein product [Vitis vinifera]
Eucgr.E04199.1|PACid:23580466	1869	5	37	1.23357	7.51566	2.60706	Up	5.197e-06	2.03021e-05	-	GO:0004672//protein kinase activity	-	gi|359496132|ref|XP_003635160.1|/3.74462e-156/PREDICTED: cysteine-rich receptor-like protein kinase 29-like [Vitis vinifera]
Eucgr.L01155.1|PACid:23606186	1866	5	37	1.23556	7.52775	2.60706	Up	5.197e-06	2.03052e-05	-	GO:0004672//protein kinase activity	-	gi|297733755|emb|CBI15002.3|/0/unnamed protein product [Vitis vinifera]
Eucgr.I01907.1|PACid:23596612	1491	125	924	38.6578	235.271	2.60549	Up	8.9492e-120	3.76414e-118	-	GO:0032559;GO:0016462//pyrophosphatase activity	-	gi|356572218|ref|XP_003554267.1|/5.29365e-179/PREDICTED: probable mitochondrial chaperone BCS1-B-like [Glycine max]
Eucgr.I02034.1|PACid:23596748	366	46	340	57.9537	352.673	2.60536	Up	4.2109e-45	6.75203e-44	-	-	-	gi|225451743|ref|XP_002280026.1|/7.03954e-26/PREDICTED: uncharacterized protein LOC100244709 isoform 1 [Vitis vinifera]
Eucgr.G01043.1|PACid:23586645	2259	52	384	10.6143	64.5342	2.60405	Up	1.03775e-50	1.85968e-49	GO:0044464//cell part	GO:0015197//peptide transporter activity	GO:0015833//peptide transport;GO:0009628//response to abiotic stimulus	gi|255554579|ref|XP_002518328.1|/0/Oligopeptide transporter, putative [Ricinus communis]
Eucgr.A00602.1|PACid:23562312	2103	59	435	12.9365	78.5281	2.60176	Up	3.5099e-57	6.99424e-56	-	GO:0004672//protein kinase activity;GO:0000166//nucleotide binding	GO:0032501//multicellular organismal process;GO:0009755//hormone-mediated signaling pathway	gi|224087800|ref|XP_002308233.1|/0/predicted protein [Populus trichocarpa]
Eucgr.F00262.1|PACid:23580949	1221	43	317	16.2389	98.564	2.6016	Up	4.32528e-42	6.53207e-41	-	GO:0003824//catalytic activity	GO:0044238//primary metabolic process	gi|255538386|ref|XP_002510258.1|/3.68527e-172/Patatin T5 precursor, putative [Ricinus communis]
Eucgr.K01587.1|PACid:23603100	762	142	1046	85.9287	521.137	2.60045	Up	4.54376e-135	2.15718e-133	GO:0016020//membrane	GO:0005488//binding	-	gi|255587806|ref|XP_002534401.1|/1.0258e-42/Calcium-binding allergen Ole e, putative [Ricinus communis]
Eucgr.I02513.1|PACid:23597298	1569	421	3094	123.727	748.639	2.59711	Up	0	0	GO:0031224//intrinsic to membrane	GO:0004497//monooxygenase activity;GO:0050662//coenzyme binding	GO:0008152//metabolic process	gi|356521261|ref|XP_003529275.1|/0/PREDICTED: squalene monooxygenase-like [Glycine max]
Eucgr.A02889.1|PACid:23564894	1179	35	257	13.6886	82.755	2.59587	Up	2.49858e-34	3.26896e-33	-	GO:0019203//carbohydrate phosphatase activity	GO:0005991//trehalose metabolic process	gi|147771549|emb|CAN71555.1|/4.47511e-159/hypothetical protein VITISV_039552 [Vitis vinifera]
Eucgr.C01271.1|PACid:23570852	3519	35	257	4.58621	27.7261	2.59587	Up	2.49858e-34	3.26728e-33	-	-	-	gi|297738795|emb|CBI28040.3|/0/unnamed protein product [Vitis vinifera]
Eucgr.F00365.1|PACid:23581042	936	36	264	17.735	107.079	2.594	Up	3.38816e-35	4.52591e-34	-	-	-	gi|224084630|ref|XP_002307366.1|/1.65337e-115/predicted protein [Populus trichocarpa]
Eucgr.C00737.1|PACid:23570247	609	6	44	4.54296	27.429	2.594	Up	6.57972e-07	2.78732e-06	-	GO:0016853//isomerase activity	GO:0006575//cellular modified amino acid metabolic process	gi|255550201|ref|XP_002516151.1|/3.86168e-83/conserved hypothetical protein [Ricinus communis]
Eucgr.L00795.1|PACid:23605946	1554	19	139	5.63777	33.9577	2.59054	Up	3.55922e-19	2.96179e-18	-	GO:0017111//nucleoside-triphosphatase activity;GO:0032559	-	gi|255552796|ref|XP_002517441.1|/5.59492e-179/ATP binding protein, putative [Ricinus communis]
Eucgr.H02572.1|PACid:23591877	666	149	1088	103.161	620.197	2.58782	Up	1.12872e-139	5.53419e-138	-	GO:0016829//lyase activity	-	gi|224110696|ref|XP_002315605.1|/2.51744e-81/predicted protein [Populus trichocarpa]
Eucgr.F03955.1|PACid:23585160	1026	10	73	4.49425	27.0116	2.58743	Up	1.14888e-10	6.4666e-10	-	-	-	gi|224072727|ref|XP_002303852.1|/7.00646e-102/predicted protein [Populus trichocarpa]
Eucgr.I00260.1|PACid:23594795	2715	10	73	1.69838	10.2077	2.58743	Up	1.14888e-10	6.46517e-10	-	-	-	gi|225431392|ref|XP_002272192.1|/1.01952e-160/PREDICTED: uncharacterized protein LOC100259153 [Vitis vinifera]
Eucgr.K01513.1|PACid:23603018	1392	27	197	8.94395	53.7281	2.58669	Up	1.48184e-26	1.5804e-25	GO:0009532//plastid stroma;GO:0042579//microbody;GO:0031090//organelle membrane;GO:0005576//extracellular region	GO:0008172;GO:0046914//transition metal ion binding	GO:0000097//sulfur amino acid biosynthetic process;GO:0010038//response to metal ion;GO:0006730//one-carbon metabolic process;GO:0006970//response to osmotic stress	gi|151347486|gb|ABS01352.1|/0/methionine synthase [Carica papaya]
Eucgr.H04633.1|PACid:23593952	207	60	437	133.655	801.468	2.58413	Up	5.10834e-57	1.01556e-55	GO:0044464//cell part	-	-	gi|255547690|ref|XP_002514902.1|/2.57359e-28/stress associated endoplasmic reticulum protein, putative [Ricinus communis]
Eucgr.H04340.1|PACid:23593629	966	11	80	5.25074	31.4404	2.58203	Up	1.50972e-11	8.96359e-11	-	-	-	gi|255580961|ref|XP_002531299.1|/3.54861e-76/calcium ion binding protein, putative [Ricinus communis]
Eucgr.B03858.1|PACid:23569280	1422	41	298	13.295	79.5594	2.58115	Up	2.50434e-39	3.62503e-38	-	-	-	gi|224134875|ref|XP_002327511.1|/3.08957e-112/predicted protein [Populus trichocarpa]
Eucgr.G01341.1|PACid:23586929	648	46	334	32.7331	195.68	2.57967	Up	7.22806e-44	1.13259e-42	GO:0044464//cell part	-	-	gi|255555255|ref|XP_002518664.1|/1.35929e-92/conserved hypothetical protein [Ricinus communis]
Eucgr.E03055.1|PACid:23579463	1902	4	29	0.969738	5.78845	2.57751	Up	6.77054e-05	0.000234951	-	-	-	gi|296085636|emb|CBI29430.3|/3.70788e-151/unnamed protein product [Vitis vinifera]
Eucgr.K01459.1|PACid:23602970	2100	4	29	0.878305	5.24268	2.57751	Up	6.77054e-05	0.000234919	-	GO:0004672//protein kinase activity	-	gi|224053050|ref|XP_002297682.1|/0/predicted protein [Populus trichocarpa]
Eucgr.H04014.1|PACid:23593279	819	4	29	2.25206	13.4428	2.57751	Up	6.77054e-05	0.000234984	-	-	-	gi|147795390|emb|CAN67605.1|/3.88475e-14/hypothetical protein VITISV_030993 [Vitis vinifera]
Eucgr.J00710.1|PACid:23598538	1128	13	94	5.31421	31.6369	2.57368	Up	2.63358e-13	1.71838e-12	GO:0009536//plastid	GO:0031406//carboxylic acid binding;GO:0016616//oxidoreductase activity, acting on the CH-OH group of donors, NAD or NADP as acceptor;GO:0032559	GO:0009553//embryo sac development;GO:0006563//L-serine metabolic process	gi|211906486|gb|ACJ11736.1|/7.86776e-174/phosphoglycerate dehydrogenase [Gossypium hirsutum]
Eucgr.I00808.1|PACid:23595340	1608	14	101	4.01464	23.8457	2.57039	Up	3.49266e-14	2.37324e-13	-	-	-	gi|225438811|ref|XP_002278393.1|/0/PREDICTED: UPF0481 protein At3g47200-like [Vitis vinifera]
Eucgr.B00536.1|PACid:23565651	2205	10	72	2.0912	12.3965	2.56753	Up	1.84999e-10	1.02743e-09	-	GO:0003824//catalytic activity	-	gi|359484714|ref|XP_002264041.2|/0/PREDICTED: probable LRR receptor-like serine/threonine-protein kinase At4g36180-like [Vitis vinifera]
Eucgr.H00419.1|PACid:23589771	1212	5	36	1.90227	11.2765	2.56753	Up	8.41124e-06	3.21769e-05	GO:0012505//endomembrane system;GO:0031224//intrinsic to membrane	GO:0005402	GO:0008643//carbohydrate transport	gi|363808016|ref|NP_001242719.1|/0/uncharacterized protein LOC100815055 [Glycine max]
Eucgr.A02353.1|PACid:23564242	225	15	108	30.7407	182.228	2.56753	Up	4.64244e-15	3.27792e-14	-	-	-	gi|326515406|dbj|BAK03616.1|/1.43771e-15/predicted protein [Hordeum vulgare subsp. vulgare]
Eucgr.G03021.1|PACid:23588800	924	108	776	53.896	318.834	2.56456	Up	3.87602e-99	1.31686e-97	GO:0031224//intrinsic to membrane	-	-	gi|224112607|ref|XP_002316239.1|/9.06273e-159/predicted protein [Populus trichocarpa]
Eucgr.K01602.1|PACid:23603113	741	23	165	14.3125	84.5358	2.56229	Up	2.9841e-22	2.78359e-21	-	-	-	gi|333952414|gb|AEG25668.1|/1.15378e-27/somatic embryogenesis receptor-like kinase 3 protein [Gossypium hirsutum]
Eucgr.H02320.1|PACid:23591624	1467	12	86	3.77186	22.2558	2.56083	Up	3.20138e-12	1.98117e-11	GO:0044444//cytoplasmic part;GO:0043231//intracellular membrane-bounded organelle	GO:0031406//carboxylic acid binding	-	gi|255568655|ref|XP_002525301.1|/0/amino acid binding protein, putative [Ricinus communis]
Eucgr.I01662.1|PACid:23596311	1773	8	57	2.08059	12.2051	2.55242	Up	1.75279e-08	8.46685e-08	-	-	-	gi|359488597|ref|XP_002270424.2|/0/PREDICTED: ankyrin repeat domain-containing protein 17-like [Vitis vinifera]
Eucgr.E00658.1|PACid:23577397	270	16	114	27.325	160.294	2.55242	Up	9.92358e-16	7.22533e-15	-	-	-	gi|255590302|ref|XP_002535232.1|/3.08098e-13/metal ion binding protein, putative [Ricinus communis]
Eucgr.D01004.1|PACid:23574752	1605	19	135	5.45863	31.9325	2.54842	Up	2.36532e-18	1.89516e-17	-	GO:0003824//catalytic activity	-	gi|224115242|ref|XP_002332196.1|/1.81504e-180/predicted protein [Populus trichocarpa]
Eucgr.A00887.1|PACid:23562596	2715	10	71	1.69838	9.92804	2.54735	Up	2.97432e-10	1.62839e-09	GO:0044464//cell part	GO:0004672//protein kinase activity;GO:0000166//nucleotide binding	GO:0009987//cellular process;GO:0008152//metabolic process	gi|224140667|ref|XP_002323702.1|/0/predicted protein [Populus trichocarpa]
Eucgr.C01120.1|PACid:23570704	933	64	454	31.6303	184.735	2.54608	Up	3.14166e-58	6.35499e-57	-	-	-	gi|255566925|ref|XP_002524445.1|/1.89044e-95/conserved hypothetical protein [Ricinus communis]
Eucgr.J02514.1|PACid:23600649	1152	35	248	14.0094	81.7286	2.54444	Up	1.75337e-32	2.18394e-31	-	-	-	gi|255561323|ref|XP_002521672.1|/1.88572e-29/conserved hypothetical protein [Ricinus communis]
Eucgr.L02518.1|PACid:23607207	1506	27	191	8.26692	48.1486	2.54207	Up	2.52044e-25	2.5862e-24	-	GO:0004497//monooxygenase activity;GO:0005506//iron ion binding	GO:0008152//metabolic process	gi|224101641|ref|XP_002334260.1|/0/cytochrome P450 [Populus trichocarpa]
Eucgr.G02819.1|PACid:23588562	1077	257	1818	110.033	640.845	2.54204	Up	1.35344e-227	1.09685e-225	-	-	-	gi|255585080|ref|XP_002533246.1|/8.56176e-130/Protein MLO, putative [Ricinus communis]
Eucgr.F00428.1|PACid:23581120	654	163	1151	114.925	668.148	2.53947	Up	1.30598e-144	6.56784e-143	-	-	-	gi|255545996|ref|XP_002514058.1|/1.55503e-43/conserved hypothetical protein [Ricinus communis]
Eucgr.E00792.1|PACid:23577511	660	78	549	54.4948	315.794	2.53479	Up	9.85926e-70	2.36687e-68	-	-	-	gi|302143750|emb|CBI22611.3|/4.57241e-27/unnamed protein product [Vitis vinifera]
Eucgr.H04003.1|PACid:23593268	480	357	2505	342.951	1981.26	2.53034	Up	0	0	-	-	GO:0050896//response to stimulus	gi|359479932|ref|XP_003632378.1|/1.04041e-45/PREDICTED: LOW QUALITY PROTEIN: major allergen Pru ar 1-like [Vitis vinifera]
Eucgr.F01362.1|PACid:23582033	3093	345	2418	51.4332	296.791	2.52868	Up	2.73916e-300	3.05717e-298	GO:0016020//membrane	GO:0004672//protein kinase activity;GO:0000166//nucleotide binding	GO:0008152//metabolic process	gi|359493983|ref|XP_002283596.2|/0/PREDICTED: probable leucine-rich repeat receptor-like serine/threonine-protein kinase At3g14840-like [Vitis vinifera]
Eucgr.F00091.1|PACid:23580748	513	17	119	15.2805	88.0652	2.52688	Up	3.3972e-16	2.52184e-15	-	-	-	gi|302142175|emb|CBI19378.3|/4.34967e-22/unnamed protein product [Vitis vinifera]
Eucgr.B00744.1|PACid:23565890	1410	14	98	4.5784	26.3865	2.52688	Up	1.44242e-13	9.54128e-13	-	-	-	gi|297734237|emb|CBI15484.3|/5.70632e-143/unnamed protein product [Vitis vinifera]
Eucgr.I01228.1|PACid:23595766	1458	7	49	2.21383	12.7589	2.52688	Up	2.18614e-07	9.66482e-07	-	GO:0005488//binding	-	gi|255556177|ref|XP_002519123.1|/3.06028e-147/F-box and wd40 domain protein, putative [Ricinus communis]
Eucgr.D01666.1|PACid:23575410	1251	11	77	4.05453	23.3673	2.52688	Up	6.26166e-11	3.58149e-10	-	-	-	gi|359495495|ref|XP_003635004.1|/6.75593e-44/PREDICTED: putative F-box/LRR-repeat protein At5g02930-like [Vitis vinifera]
Eucgr.I01419.1|PACid:23595993	927	8	56	3.97938	22.9342	2.52688	Up	2.8175e-08	1.34113e-07	-	-	-	gi|225428035|ref|XP_002277843.1|/5.71032e-44/PREDICTED: uncharacterized protein LOC100262284 [Vitis vinifera]
Eucgr.H04269.1|PACid:23593571	834	11	77	6.08179	35.0509	2.52688	Up	6.26166e-11	3.58229e-10	-	-	-	gi|115477657|ref|NP_001062424.1|/2.83242e-28/Os08g0546900 [Oryza sativa Japonica Group]
Eucgr.C04371.1|PACid:23573729	2373	4	28	0.777261	4.47956	2.52688	Up	0.000109532	0.000371686	-	GO:0005488//binding;GO:0004672//protein kinase activity	GO:0009987//cellular process	gi|225435578|ref|XP_002283186.1|/0/PREDICTED: G-type lectin S-receptor-like serine/threonine-protein kinase RLK1 [Vitis vinifera]
Eucgr.C02035.1|PACid:23571528	393	5	35	5.86654	33.8104	2.52688	Up	1.35741e-05	5.07524e-05	GO:0031224//intrinsic to membrane	GO:0015662//ATPase activity, coupled to transmembrane movement of ions, phosphorylative mechanism;GO:0032559	GO:0009206;GO:0006811//ion transport;GO:0009207	gi|356515531|ref|XP_003526453.1|/3.71738e-43/PREDICTED: plasma membrane ATPase 4 isoform 2 [Glycine max]
Eucgr.I00051.1|PACid:23594578	822	4	28	2.24385	12.9319	2.52688	Up	0.000109532	0.000371735	-	-	-	gi|359480660|ref|XP_002273137.2|/2.48223e-85/PREDICTED: magnesium transporter MRS2-F-like [Vitis vinifera]
Eucgr.F00969.1|PACid:23581632	1173	59	411	23.1931	133.021	2.51988	Up	2.84564e-52	5.25875e-51	GO:0031224//intrinsic to membrane;GO:0031090//organelle membrane	GO:0015291//secondary active transmembrane transporter activity;GO:0015119;GO:0005342//organic acid transmembrane transporter activity	GO:0009642//response to light intensity;GO:0051707//response to other organism;GO:0006996//organelle organization;GO:0009746;GO:0015712//hexose phosphate transport;GO:0015711//organic anion transport;GO:0015717//triose phosphate transport;GO:0019953//sexual reproduction;GO:0009555//pollen development;GO:0034285;GO:0015979//photosynthesis	gi|255564017|ref|XP_002523008.1|/8.94975e-160/Glucose-6-phosphate/phosphate translocator 1, chloroplast precursor, putative [Ricinus communis]
Eucgr.H03485.1|PACid:23592798	909	102	709	51.7417	296.113	2.51675	Up	7.331e-89	2.25577e-87	GO:0044424//intracellular part	GO:0008252//nucleotidase activity;GO:0043169//cation binding	-	gi|255552207|ref|XP_002517148.1|/8.06838e-120/5'-nucleotidase surE, putative [Ricinus communis]
Eucgr.K03012.1|PACid:23604697	921	32	222	16.0212	91.5099	2.51395	Up	7.38634e-29	8.35379e-28	GO:0016020//membrane	GO:0004871//signal transducer activity;GO:0016301//kinase activity;GO:0032559	GO:0006464//protein modification process	gi|224138934|ref|XP_002322938.1|/7.47703e-113/predicted protein [Populus trichocarpa]
Eucgr.I00101.1|PACid:23594624	1080	31	215	13.2356	75.577	2.51353	Up	5.46476e-28	6.02521e-27	-	-	-	gi|224093630|ref|XP_002309945.1|/3.06521e-119/NAC domain protein, IPR003441 [Populus trichocarpa]
Eucgr.H03972.1|PACid:23593239	483	154	1067	147.021	838.672	2.51209	Up	1.41855e-132	6.59926e-131	-	-	GO:0006950//response to stress	gi|225431834|ref|XP_002271360.1|/3.75295e-67/PREDICTED: major allergen Pru ar 1 [Vitis vinifera]
Eucgr.F00251.1|PACid:23580939	900	12	83	6.14814	35.0115	2.50961	Up	1.32023e-11	7.8679e-11	-	-	-	gi|224137430|ref|XP_002327124.1|/5.95531e-107/predicted protein [Populus trichocarpa]
Eucgr.A02924.1|PACid:23564946	846	44	304	23.9821	136.42	2.50803	Up	7.20966e-39	1.0307e-37	-	-	GO:0006351//transcription, DNA-dependent;GO:0010033//response to organic substance	gi|376372998|gb|AFB35653.1|/1.06428e-38/ERF8 [Gossypium hirsutum]
Eucgr.H04261.1|PACid:23593567	363	11	76	13.973	79.4844	2.50803	Up	1.00308e-10	5.66226e-10	-	-	-	gi|255561885|ref|XP_002521951.1|/5.25165e-13/conserved hypothetical protein [Ricinus communis]
Eucgr.I00060.2|PACid:23594592	861	21	145	11.2466	63.9351	2.50712	Up	2.78168e-19	2.32388e-18	-	-	-	gi|224093630|ref|XP_002309945.1|/3.82298e-108/NAC domain protein, IPR003441 [Populus trichocarpa]
Eucgr.H05050.1|PACid:23594403	1212	9	62	3.42409	19.4207	2.5038	Up	5.86366e-09	2.93206e-08	-	GO:0016740//transferase activity	-	gi|225464646|ref|XP_002276546.1|/1.27046e-102/PREDICTED: UDP-glycosyltransferase 88A1-like isoform 1 [Vitis vinifera]
Eucgr.E00226.1|PACid:23576901	3303	8	55	1.11683	6.32163	2.50089	Up	4.5199e-08	2.11003e-07	GO:0031228//intrinsic to Golgi membrane	GO:0016759//cellulose synthase activity	GO:0045229//external encapsulating structure organization;GO:0048588//developmental cell growth;GO:0009250//glucan biosynthetic process;GO:0042546//cell wall biogenesis;GO:0006950//response to stress	gi|255558007|ref|XP_002520032.1|/0/Cellulose synthase A catalytic subunit 3 [UDP-forming], putative [Ricinus communis]
Eucgr.H04007.1|PACid:23593271	480	118	809	113.356	639.856	2.49688	Up	2.91716e-100	1.00587e-98	-	-	GO:0050896//response to stimulus	gi|359479932|ref|XP_003632378.1|/1.89607e-47/PREDICTED: LOW QUALITY PROTEIN: major allergen Pru ar 1-like [Vitis vinifera]
[truncated: 5,471 more rows]

## Sheet: control2-VS-infected2
Differently expressed genes based on FDR (false discovery rates) ≤ 0.001 and the absolute value of |log2 Ratio|≥ 1 at 24 hpi.
[truncated: 7,423 more rows]
