# Supplementary material for: Data for transcriptome and proteome analysis of Eucalyptus infected with Calonectria pseudoreteaudii
Source: Data Brief. 2015 Jan 9;3:24–8. doi: 10.1016/j.dib.2014.12.008 (PMC4509981; doi:10.1016/j.dib.2014.12.008)
Supplement: Supplementary file 6 — Supplementary Material [file mmc6.xls]

## Sheet: Con_117-VS-Inf_113 up
Up-regulated proteins based on a 95% confidence level, cutoff values of 1.20-fold at 12 hpi.
GroupID	Hit Number	Accession	Score	Mass	Cov	Control_1_117-VS-Infected_1_113	QuantNumber	Sig	Accession	NCBInr Identity	NCBInr E_Value	NCBInr Accession	NCBInr Description	Uniprot_Swissprot Identity	Uniprot_Swissprot E_Value	Uniprot_Swissprot Accession	Uniprot_Swissprot Description	Uniprot_Tremble Identity	Uniprot_Tremble E_Value	Uniprot_Tremble Accession	Uniprot_Tremble Description	Protein_or_Domain	COG Identity	COG E-Value	COG_ID	COG Function-Description	COG Code	COG Functional-Categories	KEGG(ko_id|rank|evalue|score|identity|ko_definition)	GO Biological_Process	GO Molecular_Function	GO Cellular_Component
1	1357	Eucgr.F02481.1|PACid:23583297	122	41553	13.6	1.204	6	*	Eucgr.F02481.1|PACid:23583297	89.29	3e-24	gi|224153557|ref|XP_002337369.1|	predicted protein [Populus trichocarpa] >gi|222838930|gb|EEE77281.1| predicted protein [Populus trichocarpa]	42.67	5e-24	sp|Q55403|Y575_SYNY3	Thylakoid membrane protein slr0575 OS=Synechocystis sp. (strain PCC 6803 / Kazusa) GN=slr0575 PE=4 SV=1	89.29	4e-23	B9P8P4	B9P8P4_POPTR Predicted protein OS=Populus trichocarpa GN=POPTRDRAFT_596589 PE=4 SV=1	-	-	-	-	-	-	-	-	GO:0009965//leaf morphogenesis;GO:0000023//maltose metabolic process;GO:0030154//cell differentiation;GO:0019252//starch biosynthetic process;GO:0010207//photosystem II assembly	-	GO:0005739//mitochondrion;GO:0009941//chloroplast envelope;GO:0009535//chloroplast thylakoid membrane
2	644	Eucgr.H04065.1|PACid:23593344	262	70665	10.8	1.339	13	*	Eucgr.H04065.1|PACid:23593344	84.77	0	gi|209978716|gb|ACJ04703.1|	galactokinase [Cucumis melo]	74.95	0	sp|Q9SEE5|GALK1_ARATH	Galactokinase OS=Arabidopsis thaliana GN=GAL1 PE=1 SV=2	84.77	0	B6V3B9	B6V3B9_CUCME Galactokinase OS=Cucumis melo PE=2 SV=1	YBR020w	250	6e-66	COG0153	Galactokinase	G	Carbohydrate transport and metabolism ;	K00849|1|0.0|877|rcu:RCOM_1001220|galactokinase [EC:2.7.1.6]	GO:0046835//carbohydrate phosphorylation;GO:0006012//galactose metabolic process	GO:0005524//ATP binding;GO:0004335//galactokinase activity;GO:0033858//N-acetylgalactosamine kinase activity	GO:0005829//cytosol
3	678	Eucgr.F03039.1|PACid:23584005	250	22719	11.2	1.368	8	*	Eucgr.F03039.1|PACid:23584005	78.57	1e-06	gi|75275074|sp|P82137.1|RR17_SPIOL	RecName: Full=30S ribosomal protein S17, chloroplastic	70.45	1e-26	sp|P17092|RR17_PEA	30S ribosomal protein S17, chloroplastic (Fragment) OS=Pisum sativum GN=RPS17 PE=2 SV=1	76.64	2e-30	B9GG36	B9GG36_POPTR Predicted protein OS=Populus trichocarpa GN=POPTRDRAFT_705737 PE=3 SV=1	RC0997	79.3	3e-15	COG0186	Ribosomal protein S17	J	Translation, ribosomal structure and biogenesis ;	K02961|1|1e-32|136|rcu:RCOM_1493770|small subunit ribosomal protein S17	GO:0032544//plastid translation	GO:0003735//structural constituent of ribosome	GO:0000312//plastid small ribosomal subunit;GO:0009941//chloroplast envelope;GO:0022627//cytosolic small ribosomal subunit;GO:0009534//chloroplast thylakoid;GO:0009570//chloroplast stroma
4	204	Eucgr.H00595.1|PACid:23589955	663	68262	17	1.816	8	*	Eucgr.H00595.1|PACid:23589955	91.67	1e-45	gi|95116497|gb|ABF56162.1|	putative glutamate decarboxylase [Theobroma cacao]	79.06	0	sp|Q07346|DCE_PETHY	Glutamate decarboxylase OS=Petunia hybrida GN=GAD PE=1 SV=1	88.55	7e-137	Q6Q4I0	Q6Q4I0_BRAJU Glutamate decarboxylase 1 (Fragment) OS=Brassica juncea GN=GAD1 PE=2 SV=1	sll1641	506	5e-143	COG0076	Glutamate decarboxylase and related PLP-dependent proteins	E	Amino acid transport and metabolism ;	K01580|1|0.0|857|vvi:100265999|glutamate decarboxylase [EC:4.1.1.15]	GO:0006536//glutamate metabolic process;GO:0046686//response to cadmium ion	GO:0030170//pyridoxal phosphate binding;GO:0004351//glutamate decarboxylase activity;GO:0005516//calmodulin binding	GO:0005634//nucleus;GO:0005829//cytosol;GO:0009536//plastid
5	262	Eucgr.F02574.1|PACid:23583413	564	55668	8.8	1.251	15	*	Eucgr.F02574.1|PACid:23583413	80.05	5e-178	gi|225442733|ref|XP_002284946.1|	PREDICTED: D-glycerate 3-kinase, chloroplastic [Vitis vinifera]	71.81	9e-165	sp|Q944I4|GLYK_ARATH	D-glycerate 3-kinase, chloroplastic OS=Arabidopsis thaliana GN=GLYK PE=1 SV=2	79.31	3e-178	F6HX46	F6HX46_VITVI Putative uncharacterized protein OS=Vitis vinifera GN=VIT_09s0002g05200 PE=4 SV=1	SPAC630.09c	160	3e-39	COG4240	Predicted kinase	R	General function prediction only ;	K15918|1|2e-179|627|rcu:RCOM_0895280|D-glycerate 3-kinase [EC:2.7.1.31]	GO:0016310//phosphorylation;GO:0009853//photorespiration	GO:0005524//ATP binding;GO:0008887//glycerate kinase activity	GO:0009941//chloroplast envelope;GO:0009570//chloroplast stroma;GO:0005634//nucleus
6	2835	Eucgr.H02995.1|PACid:23592322	41	21558	6	1.85	2	*	Eucgr.H02995.1|PACid:23592322	95.95	3e-35	gi|330318732|gb|AEC11026.1|	50S ribosomal protein L28 [Camellia sinensis]	77.78	1e-43	sp|O22795|RK28_ARATH	50S ribosomal protein L28, chloroplastic OS=Arabidopsis thaliana GN=RPL28 PE=2 SV=2	95.95	5e-34	F4YFG5	F4YFG5_CAMSI 50S ribosomal protein L28 (Fragment) OS=Camellia sinensis PE=2 SV=1	asl2630	94.4	7e-20	COG0227	Ribosomal protein L28	J	Translation, ribosomal structure and biogenesis ;	-	GO:0006412//translation;GO:0019288//isopentenyl diphosphate biosynthetic process, mevalonate-independent pathway;GO:0019243//methylglyoxal catabolic process to D-lactate	GO:0003735//structural constituent of ribosome	GO:0005840//ribosome;GO:0009941//chloroplast envelope;GO:0009570//chloroplast stroma;GO:0016020//membrane
7	1992	Eucgr.F01453.1|PACid:23582138	73	65245	5.2	1.835	4	*	Eucgr.F01453.1|PACid:23582138	70.71	1e-57	gi|224155532|ref|XP_002337611.1|	cytochrome P450 [Populus trichocarpa] >gi|222839670|gb|EEE77993.1| cytochrome P450 [Populus trichocarpa]	45.59	1e-114	sp|Q50EK0|C16B2_PICSI	Cytochrome P450 716B2 OS=Picea sitchensis GN=CYP716B2 PE=2 SV=1	70.71	2e-56	B9P9D7	B9P9D7_POPTR Cytochrome P450 OS=Populus trichocarpa GN=CYP716C2v2 PE=3 SV=1	slr0574	221	3e-57	COG2124	Cytochrome P450	Q	Secondary metabolites biosynthesis, transport and catabolism ;	K09843|1|4e-60|230|mtr:MTR_4g086130|(+)-abscisic acid 8'-hydroxylase [EC:1.14.13.93]	-	GO:0046872//metal ion binding;GO:0016705//oxidoreductase activity, acting on paired donors, with incorporation or reduction of molecular oxygen;GO:0004497//monooxygenase activity	-
8	1296	Eucgr.F02713.1|PACid:23583584	129	194311	4.8	1.257	8	*	Eucgr.F02713.1|PACid:23583584	87.19	1e-90	gi|62321277|dbj|BAD94491.1|	translation initiation factor IF-2 like protein [Arabidopsis thaliana]	58.29	0	sp|Q10251|IF2P_SCHPO	Eukaryotic translation initiation factor 5B OS=Schizosaccharomyces pombe (strain 972 / ATCC 24843) GN=SPAC56F8.03 PE=1 SV=1	84.56	0	Q8RXM9	Q8RXM9_ARATH Putative translation initiation factor IF-2 (Fragment) OS=Arabidopsis thaliana GN=At1g76810 PE=2 SV=2	SPAC56F8.03	742	0	COG0532	Translation initiation factor 2 (IF-2; GTPase)	J	Translation, ribosomal structure and biogenesis ;	K03243|1|0.0|1204|vvi:100242745|translation initiation factor 5B	GO:0006413//translational initiation;GO:0006184//GTP catabolic process	GO:0003743//translation initiation factor activity;GO:0003924//GTPase activity;GO:0005525//GTP binding	GO:0005829//cytosol;GO:0005886//plasma membrane
9	1010	Eucgr.D01734.1|PACid:23575486	168	91528	10	1.301	12	*	Eucgr.D01734.1|PACid:23575486	83.7	0	gi|147810382|emb|CAN67631.1|	hypothetical protein VITISV_035299 [Vitis vinifera]	75.99	0	sp|Q9T0A0|LACS4_ARATH	Long chain acyl-CoA synthetase 4 OS=Arabidopsis thaliana GN=LACS4 PE=2 SV=1	83.7	0	A5B834	A5B834_VITVI Putative uncharacterized protein OS=Vitis vinifera GN=VITISV_035299 PE=4 SV=1	SPBP4H10.11c	311	3e-84	COG1022	Long-chain acyl-CoA synthetases (AMP-forming)	I	Lipid transport and metabolism ;	K01897|1|0.0|1167|pop:POPTR_817412|long-chain acyl-CoA synthetase [EC:6.2.1.3]	GO:0006633//fatty acid biosynthetic process;GO:0002213//defense response to insect;GO:0009611//response to wounding;GO:0001676//long-chain fatty acid metabolic process;GO:0009805//coumarin biosynthetic process	GO:0004467//long-chain fatty acid-CoA ligase activity	GO:0005794//Golgi apparatus;GO:0005886//plasma membrane;GO:0005634//nucleus;GO:0005829//cytosol
9	1010	Eucgr.D01734.2|PACid:23575487	168	91528	10
9	1010	Eucgr.D01734.3|PACid:23575488	168	90653	10.1
10	1027	Eucgr.D00571.1|PACid:23574327	166	76457	6.9	1.291	8	*	Eucgr.D00571.1|PACid:23574327	79.73	0	gi|359483518|ref|XP_002272702.2|	PREDICTED: apoptosis inhibitor 5-like [Vitis vinifera] >gi|297740462|emb|CBI30644.3| unnamed protein product [Vitis vinifera]	33.53	2e-51	sp|Q5ZMW3|API5_CHICK	Apoptosis inhibitor 5 OS=Gallus gallus GN=API5 PE=2 SV=1	79.73	0	D7TJH2	D7TJH2_VITVI Putative uncharacterized protein OS=Vitis vinifera GN=VIT_10s0003g00670 PE=4 SV=1	-	-	-	-	-	-	-	-	-	-	GO:0005829//cytosol;GO:0009506//plasmodesma;GO:0005634//nucleus
11	1403	Eucgr.A01927.1|PACid:23563737	118	54710	9.6	1.272	5	*	Eucgr.A01927.1|PACid:23563737	92.91	0	gi|224131392|ref|XP_002321073.1|	predicted protein [Populus trichocarpa] >gi|222861846|gb|EEE99388.1| predicted protein [Populus trichocarpa]	84.35	0	sp|P46643|AAT1_ARATH	Aspartate aminotransferase, mitochondrial OS=Arabidopsis thaliana GN=ASP1 PE=1 SV=1	92.91	0	B9IA57	B9IA57_POPTR Aspartate aminotransferase OS=Populus trichocarpa GN=POPTRDRAFT_896773 PE=3 SV=1	SPBC725.01	412	9e-115	COG1448	Aspartate/tyrosine/aromatic aminotransferase	E	Amino acid transport and metabolism ;	K14455|1|0.0|801|vvi:100254127|aspartate aminotransferase, mitochondrial [EC:2.6.1.1]	GO:0009220//pyrimidine ribonucleotide biosynthetic process;GO:0006007//glucose catabolic process;GO:0032312//regulation of ARF GTPase activity;GO:0006520//cellular amino acid metabolic process;GO:0046686//response to cadmium ion	GO:0004069//L-aspartate:2-oxoglutarate aminotransferase activity;GO:0008270//zinc ion binding;GO:0080130//L-phenylalanine:2-oxoglutarate aminotransferase activity;GO:0030170//pyridoxal phosphate binding;GO:0003677//DNA binding;GO:0005507//copper ion binding;GO:0008060//ARF GTPase activator activity	GO:0005794//Golgi apparatus;GO:0005829//cytosol;GO:0005634//nucleus;GO:0005739//mitochondrion
11	1403	Eucgr.A01927.2|PACid:23563738	118	52196	10.2
12	3050	Eucgr.K02734.1|PACid:23604356	36	53561	6.4	1.272	2	*	Eucgr.K02734.1|PACid:23604356	78.1	3e-180	gi|255540259|ref|XP_002511194.1|	AMP-activated protein kinase, gamma regulatory subunit, putative [Ricinus communis] >gi|223550309|gb|EEF51796.1| AMP-activated protein kinase, gamma regulatory subunit, putative [Ricinus communis]	65.97	1e-151	sp|Q8LBB2|KING1_ARATH	SNF1-related protein kinase regulatory subunit gamma-1 OS=Arabidopsis thaliana GN=KING1 PE=1 SV=2	78.1	4e-179	B9RAG9	B9RAG9_RICCO AMP-activated protein kinase, gamma regulatory subunit, putative OS=Ricinus communis GN=RCOM_1506390 PE=4 SV=1	BH0020_2	55.5	2e-07	COG0517	FOG: CBS domain	R	General function prediction only ;	-	GO:0016310//phosphorylation	GO:0016301//kinase activity	GO:0009505//plant-type cell wall
13	722	Eucgr.L00747.1|PACid:23605906	239	45646	20.2	1.205	3	*	Eucgr.L00747.1|PACid:23605906	70.89	2e-128	gi|118486357|gb|ABK95019.1|	unknown [Populus trichocarpa]	67.19	2e-122	sp|P52578|IFRH_SOLTU	Isoflavone reductase homolog OS=Solanum tuberosum PE=2 SV=1	70.89	2e-127	A9PF66	A9PF66_POPTR Putative uncharacterized protein OS=Populus trichocarpa PE=2 SV=1	-	-	-	-	-	-	-	K00224|1|3e-115|412|aly:ARALYDRAFT_476671|[EC:1.3.1.-]!K13081|3|5e-71|266|vvi:100233112|leucoanthocyanidin reductase [EC:1.17.1.3]	GO:0046686//response to cadmium ion	GO:0000166//nucleotide binding	-
13	722	Eucgr.L00747.2|PACid:23605907	239	43564	21
14	1676	Eucgr.H00913.1|PACid:23590309	93	89238	4.7	1.661	4	*	Eucgr.H00913.1|PACid:23590309	76.02	0	gi|255548375|ref|XP_002515244.1|	long-chain-fatty-acid CoA ligase, putative [Ricinus communis] >gi|223545724|gb|EEF47228.1| long-chain-fatty-acid CoA ligase, putative [Ricinus communis]	68.74	0	sp|O22898|LACS1_ARATH	Long chain acyl-CoA synthetase 1 OS=Arabidopsis thaliana GN=LACS1 PE=2 SV=1	76.02	0	B9RNA5	B9RNA5_RICCO Long-chain-fatty-acid CoA ligase, putative OS=Ricinus communis GN=RCOM_1346070 PE=4 SV=1	SPBP4H10.11c	325	1e-88	COG1022	Long-chain acyl-CoA synthetases (AMP-forming)	I	Lipid transport and metabolism ;	K01897|1|0.0|1082|vvi:100248587|long-chain acyl-CoA synthetase [EC:6.2.1.3]	GO:0010025//wax biosynthetic process;GO:0034976//response to endoplasmic reticulum stress;GO:0010103//stomatal complex morphogenesis;GO:0009627//systemic acquired resistance;GO:0010143//cutin biosynthetic process;GO:0001676//long-chain fatty acid metabolic process	GO:0004467//long-chain fatty acid-CoA ligase activity;GO:0031957//very long-chain fatty acid-CoA ligase activity	GO:0005783//endoplasmic reticulum;GO:0005634//nucleus
14	1676	Eucgr.H00913.2|PACid:23590310	93	89238	4.7
15	487	Eucgr.B02546.1|PACid:23567717	337	23025	52	1.276	21	*	Eucgr.B02546.1|PACid:23567717	77.1	5e-53	gi|146454690|gb|ABQ42011.1|	pollen allergen-like protein [Sonneratia ovata]	62.91	8e-52	sp|Q93VR4|ML423_ARATH	MLP-like protein 423 OS=Arabidopsis thaliana GN=MLP423 PE=1 SV=1	77.1	7e-52	A9XNU2	A9XNU2_9MYRT Pollen allergen-like protein (Fragment) OS=Sonneratia ovata PE=4 SV=1	-	-	-	-	-	-	-	-	GO:0006952//defense response;GO:0009607//response to biotic stimulus;GO:0016556//mRNA modification	-	GO:0009507//chloroplast;GO:0016020//membrane
16	63	Eucgr.C00140.1|PACid:23569632	1435	124822	23.2	1.238	8	*	Eucgr.C00140.1|PACid:23569632	91.4	0	gi|31580853|dbj|BAC77531.1|	plasma membrane H+-ATPase [Sesbania rostrata]	88.85	0	sp|Q03194|PMA4_NICPL	Plasma membrane ATPase 4 OS=Nicotiana plumbaginifolia GN=PMA4 PE=2 SV=1	92.22	0	Q9FYU2	Q9FYU2_CUCSA Plasma membrane H+-ATPase (Fragment) OS=Cucumis sativus PE=2 SV=1	MA1678	624	2e-178	COG0474	Cation transport ATPase	P	Inorganic ion transport and metabolism ;	K01535|1|0.0|1645|vvi:100242786|H+-transporting ATPase [EC:3.6.3.6]	GO:0010119//regulation of stomatal movement;GO:0009414//response to water deprivation;GO:0006754//ATP biosynthetic process;GO:0006812//cation transport;GO:0009737//response to abscisic acid stimulus;GO:0006200//ATP catabolic process	GO:0008553//hydrogen-exporting ATPase activity, phosphorylative mechanism;GO:0046872//metal ion binding;GO:0005524//ATP binding	GO:0005773//vacuole;GO:0016021//integral to membrane;GO:0005886//plasma membrane;GO:0005634//nucleus
17	527	Eucgr.J01079.1|PACid:23599002	312	88662	15.8	2.423	21	*	Eucgr.J01079.1|PACid:23599002	99.16	0	gi|374532739|dbj|BAL49995.1|	phenylalanine ammonia-lyase [Eucalyptus robusta] >gi|377823701|dbj|BAL63070.1| phenylalanine ammonia-lyase [Eucalyptus robusta]	87.23	0	sp|P45735|PALY_VITVI	Phenylalanine ammonia-lyase (Fragment) OS=Vitis vinifera GN=PAL PE=2 SV=1	99.16	0	H3K395	H3K395_9MYRT Phenylalanine ammonia-lyase OS=Eucalyptus robusta GN=ErPAL1 PE=2 SV=1	RSp0365	257	5e-68	COG2986	Histidine ammonia-lyase	E	Amino acid transport and metabolism ;	K10775|1|0.0|1267|rcu:RCOM_0262230|phenylalanine ammonia-lyase [EC:4.3.1.24]	GO:0009698//phenylpropanoid metabolic process;GO:0009058//biosynthetic process;GO:0006559//L-phenylalanine catabolic process	GO:0045548//phenylalanine ammonia-lyase activity	GO:0005737//cytoplasm
18	1069	Eucgr.I01333.1|PACid:23595893	159	41673	16.5	1.3	12	*	Eucgr.I01333.1|PACid:23595893	86.7	2e-99	gi|42570859|ref|NP_973503.1|	NAD(P)-linked oxidoreductase domain-containing protein [Arabidopsis thaliana] >gi|330252055|gb|AEC07149.1| NAD(P)-linked oxidoreductase domain-containing protein [Arabidopsis thaliana]	68.51	4e-112	sp|P28475|S6PD_MALDO	NADP-dependent D-sorbitol-6-phosphate dehydrogenase OS=Malus domestica GN=S6PDH PE=2 SV=1	86.7	3e-98	F4IGK5	F4IGK5_ARATH NAD(P)-linked oxidoreductase domain-containing protein OS=Arabidopsis thaliana GN=At2g21250 PE=4 SV=1	TM1009	229	5e-60	COG0656	Aldo/keto reductases, related to diketogulonate reductase	R	General function prediction only ;	K00085|1|1e-133|473|ath:AT2G21260|aldose-6-phosphate reductase (NADPH2) [EC:1.1.1.200]!K00002|2|9e-55|211|cme:CMM296C|alcohol dehydrogenase (NADP+) [EC:1.1.1.2]!K00011|3|4e-49|193|ath:AT2G37790|aldehyde reductase [EC:1.1.1.21]!K08243|5|9e-39|158|mtr:MTR_5g097900|6'-deoxychalcone synthase [EC:2.3.1.170]	GO:0046686//response to cadmium ion;GO:0055114//oxidation-reduction process	GO:0047641//aldose-6-phosphate reductase (NADPH) activity	GO:0005829//cytosol;GO:0009536//plastid
19	745	Eucgr.H03920.1|PACid:23593182	232	46087	8	2.122	8	*	Eucgr.H03920.1|PACid:23593182	72.59	2e-83	gi|296089364|emb|CBI39136.3|	unnamed protein product [Vitis vinifera]	56.51	2e-117	sp|Q43609|COMT1_PRUDU	Caffeic acid 3-O-methyltransferase OS=Prunus dulcis GN=COMT1 PE=2 SV=1	74.19	2e-79	F6I3K5	F6I3K5_VITVI Putative uncharacterized protein OS=Vitis vinifera GN=VIT_08s0032g01130 PE=4 SV=1	Rv0567	73.6	5e-13	COG0500	SAM-dependent methyltransferases	QR	Secondary metabolites biosynthesis, transport and catabolism ; General function prediction only ;	K05279|1|1e-117|421|rcu:RCOM_0596300|flavonol 3-O-methyltransferase [EC:2.1.1.76]!K13066|3|2e-115|414|pop:POPTR_824484|caffeic acid 3-O-methyltransferase [EC:2.1.1.68]	GO:0032259//methylation	GO:0046983//protein dimerization activity;GO:0047763//caffeate O-methyltransferase activity	-
20	123	Eucgr.F03862.2|PACid:23585057	956	89102	28.7	1.405	8	*	Eucgr.F03862.2|PACid:23585057	87.05	0	gi|281494540|gb|ADA72022.1|	phospholipase D [Jatropha curcas]	85.84	0	sp|Q41142|PLDA1_RICCO	Phospholipase D alpha 1 OS=Ricinus communis GN=PLD1 PE=1 SV=1	87.83	1e-125	F5CK45	F5CK45_COFAR Phospholipase D (Fragment) OS=Coffea arabica PE=2 SV=1	ECU11g1180	127	8e-29	COG1502	Phosphatidylserine/phosphatidylglycerophosphate/cardiolipin synthases and related enzymes	I	Lipid transport and metabolism ;	K01115|1|0.0|1189|rcu:RCOM_0899520|phospholipase D [EC:3.1.4.4]	GO:0009789//positive regulation of abscisic acid mediated signaling pathway;GO:0009845//seed germination;GO:0016042//lipid catabolic process;GO:0046470//phosphatidylcholine metabolic process;GO:0010119//regulation of stomatal movement;GO:0046686//response to cadmium ion	GO:0005509//calcium ion binding;GO:0005546//phosphatidylinositol-4,5-bisphosphate binding;GO:0004630//phospholipase D activity;GO:0070290//NAPE-specific phospholipase D activity	GO:0005739//mitochondrion;GO:0009941//chloroplast envelope;GO:0030136//clathrin-coated vesicle;GO:0005634//nucleus;GO:0005886//plasma membrane
21	778	Eucgr.H03409.1|PACid:23592713	220	20198	6.6	1.27	11	*	Eucgr.H03409.1|PACid:23592713	86.79	1e-75	gi|195183544|dbj|BAG66983.1|	ATP synthase beta subunit [Rinoreocarpus ulei] >gi|195468859|dbj|BAG66952.1| ATP synthase beta subunit [Amphirrhox surinamensis]	85.63	3e-78	sp|Q49KZ1|ATPB_EUCGG	ATP synthase subunit beta, chloroplastic OS=Eucalyptus globulus subsp. globulus GN=atpB PE=3 SV=1	86.79	1e-74	B3XY67	B3XY67_9ROSI ATP synthase subunit beta (Fragment) OS=Rinoreocarpus ulei GN=atpB PE=3 SV=1	all5039	196	2e-50	COG0055	F0F1-type ATP synthase, beta subunit	C	Energy production and conversion ;	K02112|1|6e-78|287|vvi:4025008|F-type H+-transporting ATPase subunit beta [EC:3.6.3.14]	GO:0042777//plasma membrane ATP synthesis coupled proton transport;GO:0015991//ATP hydrolysis coupled proton transport	GO:0008553//hydrogen-exporting ATPase activity, phosphorylative mechanism;GO:0046933//hydrogen ion transporting ATP synthase activity, rotational mechanism;GO:0005524//ATP binding;GO:0046961//proton-transporting ATPase activity, rotational mechanism	GO:0045261//proton-transporting ATP synthase complex, catalytic core F(1);GO:0009535//chloroplast thylakoid membrane;GO:0005886//plasma membrane
22	1059	Eucgr.F01221.1|PACid:23581926	162	61785	9.3	1.304	7	*	Eucgr.F01221.1|PACid:23581926	84.35	9e-54	gi|255566579|ref|XP_002524274.1|	conserved hypothetical protein [Ricinus communis] >gi|223536465|gb|EEF38113.1| conserved hypothetical protein [Ricinus communis]	44.09	6e-30	sp|Q46948|YAJL_ECOLI	Chaperone protein YajL OS=Escherichia coli (strain K12) GN=yajL PE=1 SV=2	84.35	1e-52	B9SE59	B9SE59_RICCO Putative uncharacterized protein OS=Ricinus communis GN=RCOM_1521600 PE=4 SV=1	YPO3172	138	2e-32	COG0693	Putative intracellular protease/amidase	R	General function prediction only ;	K03152|1|6e-178|621|vvi:100253735|4-methyl-5(b-hydroxyethyl)-thiazole monophosphate biosynthesis	GO:0006486//protein glycosylation;GO:0009228//thiamine biosynthetic process;GO:0046482//para-aminobenzoic acid metabolic process;GO:0046685//response to arsenic-containing substance;GO:0046686//response to cadmium ion	GO:0003824//catalytic activity	GO:0005829//cytosol;GO:0009506//plasmodesma;GO:0005774//vacuolar membrane;GO:0009570//chloroplast stroma;GO:0005886//plasma membrane
22	1059	Eucgr.F01221.5|PACid:23581930	162	58163	9.9
22	1059	Eucgr.F01222.2|PACid:23581932	162	57020	10.1
22	1059	Eucgr.F01221.3|PACid:23581928	162	58559	9.8
22	1059	Eucgr.F01222.1|PACid:23581931	162	57942	10
22	1059	Eucgr.F01221.2|PACid:23581927	162	58701	9.8
22	1059	Eucgr.F01221.4|PACid:23581929	162	57638	9.9
23	755	Eucgr.K02765.1|PACid:23604395	227	43331	11.1	1.298	14	*	Eucgr.K02765.1|PACid:23604395	94.56	2e-127	gi|255540407|ref|XP_002511268.1|	2-deoxyglucose-6-phosphate phosphatase, putative [Ricinus communis] >gi|223550383|gb|EEF51870.1| 2-deoxyglucose-6-phosphate phosphatase, putative [Ricinus communis]	40.91	8e-33	sp|P95649|CBBY_RHOSH	Protein CbbY OS=Rhodobacter sphaeroides GN=cbbY PE=3 SV=1	94.56	2e-125	D7SHD2	D7SHD2_VITVI Putative uncharacterized protein OS=Vitis vinifera GN=VIT_17s0000g09910 PE=4 SV=1	CAC0855	94	3e-19	COG0637	Predicted phosphatase/phosphohexomutase	R	General function prediction only ;	K00861|1|2e-12|71.6|rcu:RCOM_1095830|riboflavin kinase [EC:2.7.1.26]	GO:0090305//nucleic acid phosphodiester bond hydrolysis;GO:0006281//DNA repair;GO:0019684//photosynthesis, light reaction;GO:0010103//stomatal complex morphogenesis;GO:0006098//pentose-phosphate shunt;GO:0016117//carotenoid biosynthetic process;GO:0010027//thylakoid membrane organization;GO:0019252//starch biosynthetic process	GO:0004518//nuclease activity	GO:0009941//chloroplast envelope;GO:0009570//chloroplast stroma
24	2126	Eucgr.K00110.1|PACid:23601503	66	34309	9.5	1.294	5	*	Eucgr.K00110.1|PACid:23601503	78.67	6e-27	gi|391358658|gb|AFM43800.1|	iron superoxide dismutase Fe-SOD4, partial [Litchi chinensis]	74.15	3e-78	sp|P22302|SODF_NICPL	Superoxide dismutase [Fe], chloroplastic (Fragment) OS=Nicotiana plumbaginifolia GN=SODB PE=2 SV=1	75.93	5e-51	B5B0D8	B5B0D8_CITMA Superoxide dismutase (Fragment) OS=Citrus maxima PE=2 SV=1	slr1516	229	3e-60	COG0605	Superoxide dismutase	P	Inorganic ion transport and metabolism ;	K04564|1|3e-82|303|pop:POPTR_253123|superoxide dismutase, Fe-Mn family [EC:1.15.1.1]	GO:0050896//response to stimulus;GO:0008152//metabolic process	GO:0046872//metal ion binding;GO:0016491//oxidoreductase activity	GO:0009507//chloroplast
24	2126	Eucgr.K00110.3|PACid:23601506	66	28842	11.2
24	2126	Eucgr.K00110.7|PACid:23601510	66	25488	13.1
24	2126	Eucgr.K00110.2|PACid:23601505	66	29253	11.1
24	2126	Eucgr.K00110.6|PACid:23601509	66	25488	13.1
24	2126	Eucgr.K00110.4|PACid:23601507	66	28698	11.3
25	1561	Eucgr.E01322.1|PACid:23578041	102	47889	8.5	1.261	2	*	Eucgr.E01322.1|PACid:23578041	89.08	7e-147	gi|147851955|emb|CAN82244.1|	hypothetical protein VITISV_018248 [Vitis vinifera]	59.57	1e-98	sp|A8N0V8|GET3_COPC7	ATPase GET3 OS=Coprinopsis cinerea (strain Okayama-7 / 130 / ATCC MYA-4618 / FGSC 9003) GN=GET3 PE=3 SV=1	89.08	9e-146	A5AJG4	A5AJG4_VITVI Putative uncharacterized protein OS=Vitis vinifera GN=VITISV_018248 PE=4 SV=1	SPAC1142.06	339	5e-93	COG0003	Oxyanion-translocating ATPase	P	Inorganic ion transport and metabolism ;	K01551|1|1e-176|616|rcu:RCOM_1613490|arsenite-transporting ATPase [EC:3.6.3.16]	GO:0051788//response to misfolded protein;GO:0043161//proteasomal ubiquitin-dependent protein catabolic process;GO:0006891//intra-Golgi vesicle-mediated transport;GO:0006944//cellular membrane fusion;GO:0006820//anion transport;GO:0071722//detoxification of arsenic-containing substance;GO:0006200//ATP catabolic process;GO:0043248//proteasome assembly	GO:0005515//protein binding;GO:0015446//arsenite-transmembrane transporting ATPase activity;GO:0005524//ATP binding	GO:0016020//membrane;GO:0009507//chloroplast
26	1487	Eucgr.D01798.1|PACid:23575567	110	34757	7.4	2.075	4	*	Eucgr.D01798.1|PACid:23575567	79.41	5e-89	gi|224058427|ref|XP_002299504.1|	predicted protein [Populus trichocarpa] >gi|118482989|gb|ABK93406.1| unknown [Populus trichocarpa] >gi|222846762|gb|EEE84309.1| predicted protein [Populus trichocarpa]	71.08	2e-82	sp|Q9SUR3|RTNLA_ARATH	Reticulon-like protein B1 OS=Arabidopsis thaliana GN=RTNLB1 PE=1 SV=1	79.41	6e-88	A9PAK3	A9PAK3_POPTR Predicted protein OS=Populus trichocarpa GN=POPTRDRAFT_829457 PE=2 SV=1	-	-	-	-	-	-	-	K00861|1|1e-13|75.1|vcn:VOLCADRAFT_103251|riboflavin kinase [EC:2.7.1.26]!K07748|2|5e-09|59.7|rcu:RCOM_0707880|sterol-4alpha-carboxylate 3-dehydrogenase (decarboxylating) [EC:1.1.1.170]	-	-	GO:0005783//endoplasmic reticulum
27	787	Eucgr.J02233.1|PACid:23600325	219	98986	9.2	1.388	10	*	Eucgr.J02233.1|PACid:23600325	93.25	4e-90	gi|117662109|gb|ABK55684.1|	raffinose synthase [Cucumis sativus]	69.25	0	sp|Q9FND9|RFS5_ARATH	Probable galactinol--sucrose galactosyltransferase 5 OS=Arabidopsis thaliana GN=RFS5 PE=1 SV=1	93.25	6e-89	A1BQI3	A1BQI3_CUCSA Raffinose synthase (Fragment) OS=Cucumis sativus PE=2 SV=1	-	-	-	-	-	-	-	K06617|1|0.0|1240|rcu:RCOM_1095590|raffinose synthase [EC:2.4.1.82]	GO:0005986//sucrose biosynthetic process;GO:0019593//mannitol biosynthetic process;GO:0006979//response to oxidative stress;GO:0006012//galactose metabolic process;GO:0006468//protein phosphorylation;GO:0009414//response to water deprivation;GO:0009737//response to abscisic acid stimulus;GO:0007165//signal transduction;GO:0010325//raffinose family oligosaccharide biosynthetic process	GO:0004674//protein serine/threonine kinase activity;GO:0047274//galactinol-sucrose galactosyltransferase activity;GO:0004553//hydrolase activity, hydrolyzing O-glycosyl compounds;GO:0005524//ATP binding;GO:0047268//galactinol-raffinose galactosyltransferase activity	GO:0009507//chloroplast;GO:0005886//plasma membrane
28	1758	Eucgr.B02956.1|PACid:23568193	88	15785	30.1	1.599	4	*	Eucgr.B02956.1|PACid:23568193	98.23	2e-62	gi|108802645|ref|YP_636301.1|	ribosomal protein S4 [Eucalyptus globulus subsp. globulus] >gi|309322451|ref|YP_003933964.1| ribosomal protein S4 [Eucalyptus grandis] >gi|90101659|sp|Q49KZ6.1|RR4_EUCGG RecName: Full=30S ribosomal protein S4, chloroplastic >gi|60460811|gb|AAX21031.1| ribosomal protein S4 [Eucalyptus globulus subsp. globulus] >gi|308223285|gb|ADO23593.1| ribosomal protein S4 [Eucalyptus grandis]	98.23	7e-63	sp|Q49KZ6|RR4_EUCGG	30S ribosomal protein S4, chloroplastic OS=Eucalyptus globulus subsp. globulus GN=rps4 PE=3 SV=1	98.23	3e-61	E3UGW5	E3UGW5_EUCGR 30S ribosomal protein S4, chloroplastic OS=Eucalyptus grandis GN=rps4 PE=3 SV=1	slr0469	134	3e-32	COG0522	Ribosomal protein S4 and related proteins	J	Translation, ribosomal structure and biogenesis ;	K02986|1|8e-58|219|rcu:RCOM_ORF00040|small subunit ribosomal protein S4	GO:0006412//translation	GO:0003735//structural constituent of ribosome;GO:0019843//rRNA binding	GO:0015935//small ribosomal subunit;GO:0009507//chloroplast
29	1138	Eucgr.I02715.1|PACid:23597503	148	34589	8.7	1.352	9	*	Eucgr.I02715.1|PACid:23597503	86.56	5e-91	gi|225448063|ref|XP_002273405.1|	PREDICTED: probable plastid-lipid-associated protein 4, chloroplastic [Vitis vinifera]	64.97	6e-66	sp|Q9LU85|PAP4_ARATH	Probable plastid-lipid-associated protein 4, chloroplastic OS=Arabidopsis thaliana GN=PAP4 PE=1 SV=1	86.56	6e-90	F6H915	F6H915_VITVI Putative uncharacterized protein OS=Vitis vinifera GN=VIT_12s0034g01180 PE=4 SV=1	-	-	-	-	-	-	-	-	-	GO:0005198//structural molecule activity	GO:0009535//chloroplast thylakoid membrane;GO:0010287//plastoglobule
29	1138	Eucgr.I02715.2|PACid:23597504	148	34589	8.7
30	2805	Eucgr.C02897.1|PACid:23572359	42	72554	4	1.557	4	*	Eucgr.C02897.1|PACid:23572359	92.27	0	gi|224089052|ref|XP_002308615.1|	predicted protein [Populus trichocarpa] >gi|222854591|gb|EEE92138.1| predicted protein [Populus trichocarpa]	46.91	3e-126	sp|Q7T2A5|EIF3L_DANRE	Eukaryotic translation initiation factor 3 subunit L OS=Danio rerio GN=eif3l PE=2 SV=1	92.27	0	B9H917	B9H917_POPTR Predicted protein OS=Populus trichocarpa GN=POPTRDRAFT_802394 PE=4 SV=1	-	-	-	-	-	-	-	K15029|1|0.0|972|gmx:100786533|translation initiation factor 3 subunit L	GO:0006413//translational initiation	GO:0003743//translation initiation factor activity	GO:0009506//plasmodesma;GO:0005886//plasma membrane;GO:0005829//cytosol
30	2805	Eucgr.C02897.2|PACid:23572360	42	69262	4.2
31	795	Eucgr.E02761.1|PACid:23579230	217	75660	14.4	1.526	11	*	Eucgr.E02761.1|PACid:23579230	91.19	0	gi|224144426|ref|XP_002325286.1|	predicted protein [Populus trichocarpa] >gi|222862161|gb|EEE99667.1| predicted protein [Populus trichocarpa]	80.25	5e-31	sp|Q29068|TCPG_PIG	T-complex protein 1 subunit gamma (Fragment) OS=Sus scrofa GN=CCT3 PE=3 SV=1	91.19	0	B9INY9	B9INY9_POPTR Predicted protein OS=Populus trichocarpa GN=POPTRDRAFT_573556 PE=3 SV=1	SPBC1A4.08c	663	0	COG0459	Chaperonin GroEL (HSP60 family)	O	Posttranslational modification, protein turnover, chaperones ;	K09495|1|0.0|1021|vvi:100264926|T-complex protein 1 subunit gamma	GO:0006457//protein folding;GO:0006364//rRNA processing	GO:0005524//ATP binding;GO:0051082//unfolded protein binding	GO:0005829//cytosol
32	3160	Eucgr.D01069.1|PACid:23574841	34	275833	0.4	1.421	3	*	Eucgr.D01069.1|PACid:23574841	87.8	1e-36	gi|255565984|ref|XP_002523980.1|	conserved hypothetical protein [Ricinus communis] >gi|223536707|gb|EEF38348.1| conserved hypothetical protein [Ricinus communis]	-	-	-	-	87.8	1e-35	B9SDB1	B9SDB1_RICCO Putative uncharacterized protein OS=Ricinus communis GN=RCOM_1515770 PE=4 SV=1	-	-	-	-	-	-	-	-	-	-
33	1763	Eucgr.A00617.1|PACid:23562328	87	14739	9.9	1.72	3	*	Eucgr.A00617.1|PACid:23562328	75.24	9e-42	gi|255571477|ref|XP_002526686.1|	light-inducible protein atls1, putative [Ricinus communis] >gi|223533986|gb|EEF35708.1| light-inducible protein atls1, putative [Ricinus communis]	32.38	7e-11	sp|Q76BK2|MIF_XENLA	Macrophage migration inhibitory factor OS=Xenopus laevis GN=mif PE=1 SV=1	75.24	4e-38	B9HD81	B9HD81_POPTR Predicted protein OS=Populus trichocarpa GN=POPTRDRAFT_831933 PE=4 SV=1	-	-	-	-	-	-	-	K07253|1|2e-23|105|ppp:PHYPADRAFT_166244|phenylpyruvate tautomerase [EC:5.3.2.1]!K15923|2|6e-22|100|mtr:MTR_4g127370|alpha-L-fucosidase 2 [EC:3.2.1.51]	GO:0009684//indoleacetic acid biosynthetic process;GO:0051707//response to other organism;GO:0006954//inflammatory response;GO:0006569//tryptophan catabolic process	-	GO:0005777//peroxisome;GO:0009507//chloroplast;GO:0016020//membrane
34	929	Eucgr.H00201.1|PACid:23589547	186	94855	8.4	1.664	4	*	Eucgr.H00201.1|PACid:23589547	41.13	8e-22	gi|224055625|ref|XP_002298572.1|	predicted protein [Populus trichocarpa] >gi|222845830|gb|EEE83377.1| predicted protein [Populus trichocarpa]	-	-	-	-	41.13	2e-19	B9PDT8	B9PDT8_POPTR Predicted protein OS=Populus trichocarpa GN=POPTRDRAFT_795567 PE=4 SV=1	-	-	-	-	-	-	-	-	-	-
34	929	Eucgr.H00205.1|PACid:23589551	186	93976	8.4
35	1931	Eucgr.E01413.1|PACid:23578126	77	232830	1.7	1.379	5	*	Eucgr.E01413.1|PACid:23578126	91.16	8e-106	gi|224063899|ref|XP_002301298.1|	predicted protein [Populus trichocarpa] >gi|222843024|gb|EEE80571.1| predicted protein [Populus trichocarpa]	55.49	2e-53	sp|Q99418|CYH2_HUMAN	Cytohesin-2 OS=Homo sapiens GN=CYTH2 PE=1 SV=2	85.54	0	B9RDE3	B9RDE3_RICCO Cytohesin 1, 2, 3, putative OS=Ricinus communis GN=RCOM_1612320 PE=4 SV=1	SPAC4D7.01c	674	0	COG5307	SEC7 domain proteins	R	General function prediction only ;	K13462|1|0.0|889|rcu:RCOM_0708240|guanine nucleotide-exchange factor	GO:0032012//regulation of ARF protein signal transduction;GO:0016192//vesicle-mediated transport;GO:0050790//regulation of catalytic activity;GO:0009561//megagametogenesis	GO:0005086//ARF guanyl-nucleotide exchange factor activity	GO:0005634//nucleus;GO:0005829//cytosol
36	1933	Eucgr.G03216.1|PACid:23589056	77	30549	3.7	1.212	7	*	Eucgr.G03216.1|PACid:23589056	80.3	5e-57	gi|255543927|ref|XP_002513026.1|	NADH dehydrogenase, putative [Ricinus communis] >gi|223548037|gb|EEF49529.1| NADH dehydrogenase, putative [Ricinus communis]	71.43	6e-51	sp|Q9LHI0|NDUA6_ARATH	NADH dehydrogenase [ubiquinone] 1 alpha subcomplex subunit 6 OS=Arabidopsis thaliana GN=At3g12260 PE=2 SV=1	80.3	6e-56	B9RG74	B9RG74_RICCO NADH dehydrogenase, putative OS=Ricinus communis GN=RCOM_1451960 PE=4 SV=1	-	-	-	-	-	-	-	K03950|1|1e-59|227|sbi:SORBI_03g018290|NADH dehydrogenase (ubiquinone) 1 alpha subcomplex 6 [EC:1.6.5.3 1.6.99.3]	GO:0006511//ubiquitin-dependent protein catabolic process;GO:0051788//response to misfolded protein;GO:0080129//proteasome core complex assembly;GO:0009060//aerobic respiration;GO:0006096//glycolysis;GO:0009853//photorespiration;GO:0046686//response to cadmium ion	GO:0003824//catalytic activity	GO:0005747//mitochondrial respiratory chain complex I
37	551	Eucgr.F00366.2|PACid:23581044	300	66424	17.2	1.468	6	*	Eucgr.F00366.2|PACid:23581044	95.24	3e-131	gi|156066904|gb|ABU43075.1|	3-deoxy-arabino heptulosonate 7-phosphate synthase [Gossypium hirsutum]	88.76	0	sp|Q75W16|AROG_ORYSJ	Phospho-2-dehydro-3-deoxyheptonate aldolase 2, chloroplastic OS=Oryza sativa subsp. japonica GN=DAHPS2 PE=2 SV=1	93.6	0	O24051	O24051_MORCI 3-deoxy-D-arabino-heptulosonate 7-phosphate synthase (Precursor) OS=Morinda citrifolia GN=DS1 PE=2 SV=1	PA2843	583	2e-166	COG3200	3-deoxy-D-arabino-heptulosonate 7-phosphate (DAHP) synthase	E	Amino acid transport and metabolism ;	K01626|1|0.0|925|rcu:RCOM_1036940|3-deoxy-7-phosphoheptulonate synthase [EC:2.5.1.54]	GO:0033587//shikimate biosynthetic process;GO:0009423//chorismate biosynthetic process;GO:0009073//aromatic amino acid family biosynthetic process	GO:0003849//3-deoxy-7-phosphoheptulonate synthase activity	GO:0009507//chloroplast;GO:0016020//membrane
38	1366	Eucgr.B03574.1|PACid:23568934	121	32733	12.1	1.257	2	*	Eucgr.B03574.1|PACid:23568934	100	4e-06	gi|194700722|gb|ACF84445.1|	unknown [Zea mays]	91.78	7e-117	sp|P93847|RL10_SOLME	60S ribosomal protein L10 OS=Solanum melongena GN=RPL10 PE=2 SV=1	95.88	3e-92	F6GU72	F6GU72_VITVI Putative uncharacterized protein OS=Vitis vinifera GN=VIT_06s0004g08260 PE=4 SV=1	SPAP7G5.05	295	3e-80	COG0197	Ribosomal protein L16/L10E	J	Translation, ribosomal structure and biogenesis ;	K02866|1|2e-123|438|vvi:100241995|large subunit ribosomal protein L10e	GO:0006412//translation;GO:0071493//cellular response to UV-B;GO:0032502//developmental process	GO:0003735//structural constituent of ribosome	GO:0005730//nucleolus;GO:0009941//chloroplast envelope;GO:0005773//vacuole;GO:0022625//cytosolic large ribosomal subunit;GO:0005886//plasma membrane
39	630	Eucgr.D00478.1|PACid:23574244	266	26189	24.7	1.283	10	*	Eucgr.D00478.1|PACid:23574244	98.31	3e-62	gi|223944105|gb|ACN26136.1|	unknown [Zea mays]	96.15	4e-88	sp|P42795|RL111_ARATH	60S ribosomal protein L11-1 OS=Arabidopsis thaliana GN=RPL11A PE=1 SV=2	98.31	3e-61	C0HGI3	C0HGI3_MAIZE Putative uncharacterized protein OS=Zea mays PE=2 SV=1	SPBC17G9.10	268	3e-72	COG0094	Ribosomal protein L5	J	Translation, ribosomal structure and biogenesis ;	K02868|1|8e-89|323|ath:AT3G58700|large subunit ribosomal protein L11e	GO:0001510//RNA methylation;GO:0006412//translation	GO:0003735//structural constituent of ribosome	GO:0005730//nucleolus;GO:0009506//plasmodesma;GO:0009507//chloroplast;GO:0005773//vacuole;GO:0016020//membrane;GO:0022625//cytosolic large ribosomal subunit;GO:0005794//Golgi apparatus
39	630	Eucgr.A01929.1|PACid:23563740	266	26175	24.7
40	219	Eucgr.B03603.1|PACid:23568973	642	38575	24.7	1.227	36	*	Eucgr.B03603.1|PACid:23568973	93.77	1e-149	gi|297746479|emb|CBI16535.3|	unnamed protein product [Vitis vinifera]	50.36	1e-62	sp|P0C582|M2OM_NEUCR	Putative mitochondrial 2-oxoglutarate/malate carrier protein OS=Neurospora crassa (strain ATCC 24698 / 74-OR23-1A / CBS 708.71 / DSM 1257 / FGSC 987) GN=NCU04792 PE=3 SV=1	92.83	2e-118	Q66WF2	Q66WF2_HELTU Putative dicarboxylate/tricarboxylate carrier (Fragment) OS=Helianthus tuberosus PE=2 SV=1	-	-	-	-	-	-	-	K15104|1|2e-164|575|vvi:100255213|solute carrier family 25 (mitochondrial oxoglutarate transporter), member 11	GO:0006839//mitochondrial transport;GO:0009060//aerobic respiration;GO:0006835//dicarboxylic acid transport;GO:0006096//glycolysis;GO:0035674//tricarboxylic acid transmembrane transport;GO:0046686//response to cadmium ion	GO:0015142//tricarboxylic acid transmembrane transporter activity;GO:0017077//oxidative phosphorylation uncoupler activity;GO:0005310//dicarboxylic acid transmembrane transporter activity	GO:0005618//cell wall;GO:0016021//integral to membrane;GO:0005743//mitochondrial inner membrane;GO:0009506//plasmodesma;GO:0009941//chloroplast envelope;GO:0005774//vacuolar membrane;GO:0005794//Golgi apparatus;GO:0005886//plasma membrane
41	2874	Eucgr.F00356.1|PACid:23581034	40	38103	3.5	1.385	2	*	Eucgr.F00356.1|PACid:23581034	79.66	1e-23	gi|361068375|gb|AEW08499.1|	Pinus taeda anonymous locus CL128Contig1_06 genomic sequence >gi|383147650|gb|AFG55591.1| Pinus taeda anonymous locus CL128Contig1_06 genomic sequence >gi|383147652|gb|AFG55592.1| Pinus taeda anonymous locus CL128Contig1_06 genomic sequence >gi|383147654|gb|AFG55593.1| Pinus taeda anonymous locus CL128Contig1_06 genomic sequence >gi|383147656|gb|AFG55594.1| Pinus taeda anonymous locus CL128Contig…	-	-	-	-	79.66	1e-22	H9W0R1	H9W0R1_PINTA Uncharacterized protein (Fragment) OS=Pinus taeda GN=CL128Contig1_06 PE=4 SV=1	-	-	-	-	-	-	-	-	-	-	GO:0016023//cytoplasmic membrane-bounded vesicle
42	2918	Eucgr.C01048.1|PACid:23570619	39	27210	4.5	1.232	2	*	Eucgr.C01048.1|PACid:23570619	85.43	3e-93	gi|224142139|ref|XP_002324416.1|	predicted protein [Populus trichocarpa] >gi|222865850|gb|EEF02981.1| predicted protein [Populus trichocarpa]	67.5	3e-73	sp|P31583|RHN1_NICPL	Ras-related protein RHN1 OS=Nicotiana plumbaginifolia GN=RHN1 PE=2 SV=1	86.63	7e-79	F6HH24	F6HH24_VITVI Putative uncharacterized protein OS=Vitis vinifera GN=VIT_11s0016g04020 PE=3 SV=1	SPAC18G6.03	154	8e-38	COG1100	GTPase SAR1 and related small G proteins	R	General function prediction only ;	K07976|1|2e-71|266|aly:ARALYDRAFT_492904|Rab family, other!K07887|5|1e-67|253|osa:4333662|Ras-related protein Rab-5A	GO:0007264//small GTPase mediated signal transduction;GO:0015031//protein transport	GO:0005525//GTP binding;GO:0016787//hydrolase activity	-
43	1966	Eucgr.I00649.1|PACid:23595183	75	13183	13.3	1.299	5	*	Eucgr.I00649.1|PACid:23595183	82.05	2e-13	gi|326500484|dbj|BAK06331.1|	predicted protein [Hordeum vulgare subsp. vulgare]	69.7	3e-34	sp|Q9T070|COX6A_ARATH	Cytochrome c oxidase subunit 6a, mitochondrial OS=Arabidopsis thaliana GN=COX6A PE=2 SV=1	82.05	3e-12	F2EG59	F2EG59_HORVD Predicted protein OS=Hordeum vulgare var. distichum PE=4 SV=1	-	-	-	-	-	-	-	K02266|1|1e-42|168|gmx:100527245|cytochrome c oxidase subunit 6a	-	GO:0004129//cytochrome-c oxidase activity	GO:0005751//mitochondrial respiratory chain complex IV
44	1660	Eucgr.A02236.1|PACid:23564107	94	87398	4.7	1.388	5	*	Eucgr.A02236.1|PACid:23564107	88.79	0	gi|225441215|ref|XP_002266668.1|	PREDICTED: DNA gyrase subunit B, chloroplastic/mitochondrial-like [Vitis vinifera]	87.58	0	sp|Q5YLB4|GYRB_NICBE	DNA gyrase subunit B, chloroplastic/mitochondrial OS=Nicotiana benthamiana GN=GYRB PE=2 SV=1	88.79	0	D7TIQ6	D7TIQ6_VITVI Putative uncharacterized protein OS=Vitis vinifera GN=VIT_08s0007g05120 PE=3 SV=1	all5265	799	0	COG0187	Type IIA topoisomerase (DNA gyrase/topo II, topoisomerase IV), B subunit	L	Replication, recombination and repair ;	K02470|1|0.0|1138|rcu:RCOM_0692980|DNA gyrase subunit B [EC:5.99.1.3]	GO:0006200//ATP catabolic process;GO:0006261//DNA-dependent DNA replication;GO:0007059//chromosome segregation;GO:0006265//DNA topological change	GO:0005524//ATP binding;GO:0003918//DNA topoisomerase (ATP-hydrolyzing) activity	GO:0009295//nucleoid;GO:0005739//mitochondrion;GO:0009330//DNA topoisomerase complex (ATP-hydrolyzing);GO:0005694//chromosome;GO:0009507//chloroplast
45	1439	Eucgr.C02330.1|PACid:23571823	114	91168	9	2.963	4	*	Eucgr.C02330.1|PACid:23571823	88.24	8e-30	gi|194698044|gb|ACF83106.1|	unknown [Zea mays]	75.67	0	sp|Q05001|NCPR_CATRO	NADPH--cytochrome P450 reductase OS=Catharanthus roseus GN=CPR PE=2 SV=1	86.6	2e-109	C3VIC0	C3VIC0_CITMA NADPH cytochrome P450 reductase (Fragment) OS=Citrus maxima PE=2 SV=1	SPBC365.17	286	1e-76	COG0369	Sulfite reductase, alpha subunit (flavoprotein)	P	Inorganic ion transport and metabolism ;	K00327|1|0.0|1076|vvi:100240979|NADPH-ferrihemoprotein reductase [EC:1.6.2.4]	GO:0009698//phenylpropanoid metabolic process;GO:0055114//oxidation-reduction process	GO:0003958//NADPH-hemoprotein reductase activity;GO:0005506//iron ion binding;GO:0010181//FMN binding	GO:0005789//endoplasmic reticulum membrane
45	1439	Eucgr.C02330.2|PACid:23571824	114	90332	9.1
46	3596	Eucgr.J00780.1|PACid:23598624	26	177377	0.8	1.272	2	*	Eucgr.J00780.1|PACid:23598624	93.78	0	gi|160689946|gb|ABX45820.1|	xanthine dehydrogenase [Metrosideros nervulosa]	75.47	0	sp|Q8GUQ8|XDH1_ARATH	Xanthine dehydrogenase 1 OS=Arabidopsis thaliana GN=XDH1 PE=1 SV=1	80.12	0	B9RIB6	B9RIB6_RICCO Xanthine dehydrogenase, putative OS=Ricinus communis GN=RCOM_1577610 PE=4 SV=1	PA1523	561	4e-159	COG4631	Xanthine dehydrogenase, molybdopterin-binding subunit B	F	Nucleotide transport and metabolism ;	K00106|1|0.0|2177|rcu:RCOM_1577610|xanthine dehydrogenase/oxidase [EC:1.17.1.4 1.17.3.2]	GO:0055114//oxidation-reduction process;GO:0009414//response to water deprivation;GO:0000302//response to reactive oxygen species;GO:0006145//purine nucleobase catabolic process;GO:0042554//superoxide anion generation;GO:0046110//xanthine metabolic process	GO:0051537//2 iron, 2 sulfur cluster binding;GO:0009055//electron carrier activity;GO:0004855//xanthine oxidase activity;GO:0004854//xanthine dehydrogenase activity;GO:0050660//flavin adenine dinucleotide binding;GO:0008762//UDP-N-acetylmuramate dehydrogenase activity;GO:0005506//iron ion binding	GO:0005829//cytosol
46	3596	Eucgr.J00780.2|PACid:23598625	26	162857	0.9
46	3596	Eucgr.J00782.1|PACid:23598627	26	177059	0.8
47	1988	Eucgr.I00535.1|PACid:23595064	74	20017	10.3	1.31	3	*	Eucgr.I00535.1|PACid:23595064	100	3e-73	gi|296083584|emb|CBI23573.3|	unnamed protein product [Vitis vinifera]	100	1e-73	sp|Q71V89|H33_GOSHI	Histone H3.3 OS=Gossypium hirsutum GN=HIS3 PE=2 SV=3	100	4e-72	D7SZ96	D7SZ96_VITVI Histone H3 (Fragment) OS=Vitis vinifera GN=VIT_00s2837g00010 PE=3 SV=1	SPBC1105.11c	250	5e-67	COG2036	Histones H3 and H4	B	Chromatin structure and dynamics ;	K11253|1|2e-74|275|ath:AT4G40030|histone H3	GO:0006007//glucose catabolic process;GO:0006605//protein targeting;GO:0006334//nucleosome assembly	GO:0003677//DNA binding	GO:0000786//nucleosome;GO:0005634//nucleus
47	1988	Eucgr.F01627.2|PACid:23582347	74	20017	10.3
47	1988	Eucgr.J00806.1|PACid:23598658	74	23291	8.7
47	1988	Eucgr.B03665.1|PACid:23569045	74	19879	10.3
47	1988	Eucgr.J02055.1|PACid:23600099	74	19879	10.3
47	1988	Eucgr.I00535.2|PACid:23595065	74	20017	10.3
47	1988	Eucgr.F01627.1|PACid:23582346	74	20017	10.3
48	2598	Eucgr.H04829.1|PACid:23594185	48	53211	5.3	1.669	2	*	Eucgr.H04829.1|PACid:23594185	83.33	7e-10	gi|298205130|emb|CBI40651.3|	unnamed protein product [Vitis vinifera]	-	-	-	-	83.33	5e-09	D6CH02	D6CH02_VITVI Putative uncharacterized protein OS=Vitis vinifera GN=VIT_03s0088g00350 PE=4 SV=1	-	-	-	-	-	-	-	-	-	-	GO:0005730//nucleolus;GO:0005737//cytoplasm
48	2598	Eucgr.H04829.3|PACid:23594187	48	38181	7
48	2598	Eucgr.H04829.2|PACid:23594186	48	41527	6.7
49	220	Eucgr.C03199.1|PACid:23572656	641	111633	17.2	1.456	19	*	Eucgr.C03199.1|PACid:23572656	99.75	0	gi|80973756|gb|ABB53601.1|	sucrose synthase [Eucalyptus grandis]	86.06	0	sp|P13708|SUSY_SOYBN	Sucrose synthase OS=Glycine max GN=SS PE=1 SV=2	99.75	0	Q00P16	Q00P16_EUCGR Sucrose synthase OS=Eucalyptus grandis GN=SuSy1 PE=2 SV=1	all1059	590	5e-168	COG0438	Glycosyltransferase	M	Cell wall/membrane/envelope biogenesis ;	K00695|1|0.0|1403|gmx:547508|sucrose synthase [EC:2.4.1.13]	GO:0009058//biosynthetic process;GO:0005985//sucrose metabolic process	GO:0016157//sucrose synthase activity	-
50	124	Eucgr.J00454.1|PACid:23598213	953	181188	16.3	1.344	6	*	Eucgr.J00454.1|PACid:23598213	89.86	1e-27	gi|359482646|ref|XP_003632799.1|	PREDICTED: pleiotropic drug resistance protein 1-like [Vitis vinifera]	79.96	0	sp|Q2PCF1|PDR2_NICPL	Pleiotropic drug resistance protein 2 OS=Nicotiana plumbaginifolia GN=PDR2 PE=2 SV=1	81.89	0	A5AZC1	A5AZC1_VITVI Putative uncharacterized protein OS=Vitis vinifera GN=VITISV_042903 PE=4 SV=1	YDR406w_3	234	9e-61	COG1131	ABC-type multidrug transport system, ATPase component	V	Defense mechanisms ;	K05681|1|1e-51|203|cme:CMS467C|ATP-binding cassette, subfamily G (WHITE), member 2!K12843|3|1e-47|190|vvi:100248403|U4/U6 small nuclear ribonucleoprotein PRP3	GO:0006200//ATP catabolic process	GO:0015416//organic phosphonate transmembrane-transporting ATPase activity;GO:0005524//ATP binding	GO:0016020//membrane
51	2094	Eucgr.E00484.1|PACid:23577221	68	36367	3.2	1.476	2	*	Eucgr.E00484.1|PACid:23577221	88.33	7e-58	gi|32364338|gb|AAP80272.1|	ATP-dependent Clp protease proteolytic subunit [Malus x domestica]	77.03	2e-123	sp|Q9XJ36|CLPR2_ARATH	ATP-dependent Clp protease proteolytic subunit-related protein 2, chloroplastic OS=Arabidopsis thaliana GN=CLPR2 PE=1 SV=1	88.33	8e-57	Q7X9M5	Q7X9M5_MALDO ATP-dependent Clp protease proteolytic subunit (Fragment) OS=Malus domestica PE=2 SV=1	all4357	224	1e-58	COG0740	Protease subunit of ATP-dependent Clp proteases	OU	Posttranslational modification, protein turnover, chaperones ; Intracellular trafficking, secretion, and vesicular transport ;	K01358|1|7e-133|471|vvi:100256891|ATP-dependent Clp protease, protease subunit [EC:3.4.21.92]	GO:0035304//regulation of protein dephosphorylation;GO:0010207//photosystem II assembly;GO:0009902//chloroplast relocation;GO:0006508//proteolysis;GO:0045893//positive regulation of transcription, DNA-dependent;GO:0042793//transcription from plastid promoter;GO:0006364//rRNA processing;GO:0010027//thylakoid membrane organization	GO:0004252//serine-type endopeptidase activity	GO:0009941//chloroplast envelope;GO:0009840//chloroplastic endopeptidase Clp complex;GO:0009534//chloroplast thylakoid;GO:0010287//plastoglobule
52	1943	Eucgr.I02743.1|PACid:23597537	76	76196	3.2	1.262	5	*	Eucgr.I02743.1|PACid:23597537	94.36	8e-87	gi|308080258|ref|NP_001182857.1|	uncharacterized protein LOC100501115 precursor [Zea mays]	54.43	1e-154	sp|Q9ET30|TM9S3_MOUSE	Transmembrane 9 superfamily member 3 OS=Mus musculus GN=Tm9sf3 PE=1 SV=1	94.36	1e-85	C4J172	C4J172_MAIZE Putative uncharacterized protein OS=Zea mays PE=2 SV=1	-	-	-	-	-	-	-	-	-	-	GO:0005802//trans-Golgi network;GO:0005576//extracellular region;GO:0016023//cytoplasmic membrane-bounded vesicle;GO:0016021//integral to membrane;GO:0005797//Golgi medial cisterna;GO:0005768//endosome;GO:0005801//cis-Golgi network
52	1943	Eucgr.I02743.2|PACid:23597538	76	63190	3.9
53	1050	Eucgr.K00071.2|PACid:23601448	163	51245	22.4	1.24	7	*	Eucgr.K00071.2|PACid:23601448	69.68	1e-60	gi|224154599|ref|XP_002337497.1|	predicted protein [Populus trichocarpa] >gi|222839472|gb|EEE77809.1| predicted protein [Populus trichocarpa]	45.26	2e-56	sp|Q0V7W6|ADHL5_ARATH	Alcohol dehydrogenase-like 5 OS=Arabidopsis thaliana GN=At4g22110 PE=2 SV=1	69.68	2e-59	B9P923	B9P923_POPTR Predicted protein OS=Populus trichocarpa GN=POPTRDRAFT_597317 PE=4 SV=1	YDL168w	275	6e-74	COG1062	Zn-dependent alcohol dehydrogenases, class III	C	Energy production and conversion ;	K00121|1|2e-65|247|sbi:SORBI_01g044580|S-(hydroxymethyl)glutathione dehydrogenase / alcohol dehydrogenase [EC:1.1.1.284 1.1.1.1]	-	GO:0005488//binding	-
54	682	Eucgr.E00488.1|PACid:23577225	248	29880	23.2	1.312	13	*	Eucgr.E00488.1|PACid:23577225	72.92	2e-55	gi|255633360|gb|ACU17037.1|	unknown [Glycine max]	63.73	1e-59	sp|Q8GW78|CLP41_ARATH	Clp protease-related protein At4g12060, chloroplastic OS=Arabidopsis thaliana GN=At4g12060 PE=1 SV=1	73.61	2e-55	I1J9Z7	I1J9Z7_SOYBN Uncharacterized protein OS=Glycine max GN=Gma.42690 PE=4 SV=1	alr2999	75.9	6e-14	COG0542	ATPases with chaperone activity, ATP-binding subunit	O	Posttranslational modification, protein turnover, chaperones ;	K03696|1|3e-13|73.6|vcn:VOLCADRAFT_75431|ATP-dependent Clp protease ATP-binding subunit ClpC	GO:0009684//indoleacetic acid biosynthetic process;GO:0006508//proteolysis;GO:0006569//tryptophan catabolic process	GO:0008233//peptidase activity;GO:0043424//protein histidine kinase binding;GO:0005524//ATP binding	GO:0009941//chloroplast envelope;GO:0009579//thylakoid;GO:0009570//chloroplast stroma
55	176	Eucgr.F00470.1|PACid:23581176	741	56387	29.9	1.875	3	*	Eucgr.F00470.1|PACid:23581176	98.7	0	gi|37789885|gb|AAP32191.1|	alpha-tubulin [Trifolium repens]	98.15	0	sp|P33629|TBA_PRUDU	Tubulin alpha chain OS=Prunus dulcis GN=TUBA PE=2 SV=1	98.61	0	A7KQH5	A7KQH5_EUCGR Alpha-tubulin OS=Eucalyptus grandis GN=TUA1 PE=2 SV=1	SPBC800.05c	679	0	COG5023	Tubulin	Z	Cytoskeleton ;	K07374|1|0.0|851|rcu:RCOM_1584620|tubulin alpha	GO:0051258//protein polymerization;GO:0006184//GTP catabolic process;GO:0007018//microtubule-based movement	GO:0003924//GTPase activity;GO:0005198//structural molecule activity;GO:0005525//GTP binding	GO:0005874//microtubule;GO:0005737//cytoplasm
56	2331	Eucgr.C00902.1|PACid:23570454	56	35538	2.9	1.283	3	*	Eucgr.C00902.1|PACid:23570454	71.74	1e-10	gi|253761672|ref|XP_002489211.1|	hypothetical protein SORBIDRAFT_0012s008010 [Sorghum bicolor] >gi|241947071|gb|EES20216.1| hypothetical protein SORBIDRAFT_0012s008010 [Sorghum bicolor]	42.11	3e-28	sp|C5BCM4|CDD_EDWI9	Cytidine deaminase OS=Edwardsiella ictaluri (strain 93-146) GN=cdd PE=3 SV=1	63.9	3e-86	B9H8W4	B9H8W4_POPTR Cytidine deaminase OS=Populus trichocarpa GN=POPTRDRAFT_1080879 PE=3 SV=1	YPO1512	171	1e-42	COG0295	Cytidine deaminase	F	Nucleotide transport and metabolism ;	K01489|1|3e-90|329|vvi:100245702|cytidine deaminase [EC:3.5.4.5]	GO:0009972//cytidine deamination	GO:0004126//cytidine deaminase activity	GO:0005829//cytosol
57	1248	Eucgr.J00991.1|PACid:23598893	135	54727	16.7	1.235	4	*	Eucgr.J00991.1|PACid:23598893	84.75	6e-24	gi|388514239|gb|AFK45181.1|	unknown [Lotus japonicus]	49.39	3e-93	sp|Q5U403|MVD1_DANRE	Diphosphomevalonate decarboxylase OS=Danio rerio GN=mvd PE=2 SV=1	86.3	6e-170	I1NFC0	I1NFC0_SOYBN Uncharacterized protein OS=Glycine max GN=Gma.55718 PE=4 SV=1	YNR043w	306	4e-83	COG3407	Mevalonate pyrophosphate decarboxylase	I	Lipid transport and metabolism ;	K01597|1|0.0|721|gmx:100800990|diphosphomevalonate decarboxylase [EC:4.1.1.33]	GO:0019745//pentacyclic triterpenoid biosynthetic process;GO:0016126//sterol biosynthetic process	GO:0004163//diphosphomevalonate decarboxylase activity;GO:0005524//ATP binding;GO:0042803//protein homodimerization activity	-
58	1034	Eucgr.E03917.1|PACid:23580206	165	35455	16.7	1.432	8	*	Eucgr.E03917.1|PACid:23580206	86.25	5e-133	gi|224086474|ref|XP_002307895.1|	predicted protein [Populus trichocarpa] >gi|118488632|gb|ABK96128.1| unknown [Populus trichocarpa] >gi|222853871|gb|EEE91418.1| predicted protein [Populus trichocarpa]	79.18	1e-121	sp|Q9M8S8|VTC4_ARATH	Inositol-phosphate phosphatase OS=Arabidopsis thaliana GN=VTC4 PE=1 SV=1	86.25	7e-132	A9PIC5	A9PIC5_POPTR Predicted protein OS=Populus trichocarpa GN=POPTRDRAFT_716898 PE=2 SV=1	sll1383	189	6e-48	COG0483	Archaeal fructose-1,6-bisphosphatase and related enzymes of inositol monophosphatase family	G	Carbohydrate transport and metabolism ;	K10047|1|5e-134|474|pop:POPTR_716898|inositol-phosphate phosphatase / L-galactose 1-phosphate phosphatase [EC:3.1.3.25 3.1.3.-]	GO:0010264//myo-inositol hexakisphosphate biosynthetic process;GO:0009409//response to cold;GO:0019243//methylglyoxal catabolic process to D-lactate;GO:0006021//inositol biosynthetic process;GO:0046854//phosphatidylinositol phosphorylation;GO:0019853//L-ascorbic acid biosynthetic process;GO:0019761//glucosinolate biosynthetic process;GO:0080167//response to karrikin	GO:0010347//L-galactose-1-phosphate phosphatase activity;GO:0046872//metal ion binding;GO:0052833//inositol monophosphate 4-phosphatase activity;GO:0008441//3'(2'),5'-bisphosphate nucleotidase activity;GO:0052832//inositol monophosphate 3-phosphatase activity;GO:0008934//inositol monophosphate 1-phosphatase activity	GO:0005829//cytosol;GO:0005886//plasma membrane
59	1177	Eucgr.G02703.1|PACid:23588392	142	12821	14	1.239	7	*	Eucgr.G02703.1|PACid:23588392	95.59	1e-30	gi|225449673|ref|XP_002264332.1|	PREDICTED: copper transport protein ATOX1 [Vitis vinifera] >gi|296090431|emb|CBI40250.3| unnamed protein product [Vitis vinifera]	48.48	1e-08	sp|Q9SZN7|HIP26_ARATH	Heavy metal-associated isoprenylated plant protein 26 OS=Arabidopsis thaliana GN=HIPP26 PE=1 SV=1	95.59	2e-29	D7UBY5	D7UBY5_VITVI Putative uncharacterized protein OS=Vitis vinifera GN=VIT_13s0074g00770 PE=4 SV=1	PA3920	47	8e-06	COG2217	Cation transport ATPase	P	Inorganic ion transport and metabolism ;	K07213|1|7e-32|133|vvi:100247137|copper chaperone	GO:0009965//leaf morphogenesis;GO:0010093//specification of floral organ identity;GO:0010363//regulation of plant-type hypersensitive response;GO:0006261//DNA-dependent DNA replication;GO:0006306//DNA methylation;GO:0009805//coumarin biosynthetic process;GO:0009651//response to salt stress;GO:0016572//histone phosphorylation;GO:0019684//photosynthesis, light reaction;GO:0006342//chromatin silenci…	GO:0016851//magnesium chelatase activity;GO:0044212//transcription regulatory region DNA binding;GO:0016531//copper chaperone activity;GO:0010314//phosphatidylinositol-5-phosphate binding;GO:0008270//zinc ion binding;GO:0018024//histone-lysine N-methyltransferase activity	GO:0009706//chloroplast inner membrane;GO:0010007//magnesium chelatase complex;GO:0005886//plasma membrane;GO:0005739//mitochondrion;GO:0048046//apoplast;GO:0000785//chromatin;GO:0005634//nucleus
59	1177	Eucgr.G02703.2|PACid:23588393	142	12821	14
60	251	Eucgr.H04010.1|PACid:23593274	579	23383	28.3	1.412	7	*	Eucgr.H04010.1|PACid:23593274	58.82	6e-46	gi|359479932|ref|XP_003632378.1|	PREDICTED: LOW QUALITY PROTEIN: major allergen Pru ar 1-like [Vitis vinifera]	57.14	6e-11	sp|P85126|QUA1_QUEAL	Major pollen allergen Que a 1 (Fragment) OS=Quercus alba PE=1 SV=1	55.41	3e-43	B6CQS5	B6CQS5_9ROSA Putative allergen Pru du 1.05 OS=Prunus dulcis x Prunus persica GN=Pru du 1.05 PE=3 SV=1	-	-	-	-	-	-	-	-	GO:0050896//response to stimulus	-	-
61	1898	Eucgr.G03086.1|PACid:23588879	78	64267	2.8	7.711	2	*	Eucgr.G03086.1|PACid:23588879	71.76	0	gi|255559517|ref|XP_002520778.1|	Multiple inositol polyphosphate phosphatase 1 precursor, putative [Ricinus communis] >gi|223539909|gb|EEF41487.1| Multiple inositol polyphosphate phosphatase 1 precursor, putative [Ricinus communis]	27.65	5e-28	sp|Q9UNW1|MINP1_HUMAN	Multiple inositol polyphosphate phosphatase 1 OS=Homo sapiens GN=MINPP1 PE=1 SV=1	71.76	0	B9S459	B9S459_RICCO Multiple inositol polyphosphate phosphatase 1, putative OS=Ricinus communis GN=RCOM_0687270 PE=4 SV=1	-	-	-	-	-	-	-	K03103|1|3e-122|437|smo:SELMODRAFT_181288|multiple inositol-polyphosphate phosphatase [EC:3.1.3.62]	GO:0016311//dephosphorylation	GO:0003993//acid phosphatase activity;GO:0052826//inositol hexakisphosphate 2-phosphatase activity	GO:0016023//cytoplasmic membrane-bounded vesicle;GO:0005886//plasma membrane;GO:0005774//vacuolar membrane;GO:0005576//extracellular region;GO:0005783//endoplasmic reticulum
61	1898	Eucgr.G03086.2|PACid:23588880	78	61286	3
62	1346	Eucgr.H04019.1|PACid:23593284	123	23648	15.7	1.508	2	*	Eucgr.H04019.1|PACid:23593284	61.44	2e-44	gi|359479932|ref|XP_003632378.1|	PREDICTED: LOW QUALITY PROTEIN: major allergen Pru ar 1-like [Vitis vinifera]	53.06	1e-08	sp|P85126|QUA1_QUEAL	Major pollen allergen Que a 1 (Fragment) OS=Quercus alba PE=1 SV=1	56.05	6e-45	D7SY73	D7SY73_VITVI Putative uncharacterized protein OS=Vitis vinifera GN=VIT_05s0077g01520 PE=3 SV=1	-	-	-	-	-	-	-	-	GO:0050896//response to stimulus	-	-
63	2344	Eucgr.K00066.1|PACid:23601436	56	71527	4.8	1.338	2	*	Eucgr.K00066.1|PACid:23601436	86.78	9e-113	gi|224154949|ref|XP_002337542.1|	predicted protein [Populus trichocarpa] >gi|222839540|gb|EEE77877.1| predicted protein [Populus trichocarpa]	70.62	0	sp|Q5S1W2|BON2_ARATH	Protein BONZAI 2 OS=Arabidopsis thaliana GN=BON2 PE=1 SV=2	86.78	1e-111	B9P968	B9P968_POPTR Predicted protein (Fragment) OS=Populus trichocarpa GN=POPTRDRAFT_793947 PE=4 SV=1	-	-	-	-	-	-	-	-	GO:0009626//plant-type hypersensitive response;GO:0031348//negative regulation of defense response;GO:0010186//positive regulation of cellular defense response;GO:0045793//positive regulation of cell size;GO:0019725//cellular homeostasis;GO:0009266//response to temperature stimulus;GO:0009627//systemic acquired resistance;GO:0009863//salicylic acid mediated signaling pathway;GO:0009690//cytokinin…	GO:0005544//calcium-dependent phospholipid binding;GO:0005515//protein binding	GO:0009506//plasmodesma;GO:0005634//nucleus;GO:0005886//plasma membrane
63	2344	Eucgr.K00066.2|PACid:23601437	56	55361	6.3
63	2344	Eucgr.L03014.1|PACid:23607561	56	27607	11.9
63	2344	Eucgr.K00066.3|PACid:23601438	56	47172	7.4
64	1641	Eucgr.F01169.1|PACid:23581855	95	63716	7.2	1.316	4	*	Eucgr.F01169.1|PACid:23581855	70.99	0	gi|302142965|emb|CBI20260.3|	unnamed protein product [Vitis vinifera]	-	-	-	-	70.99	0	E0CSG1	E0CSG1_VITVI Putative uncharacterized protein OS=Vitis vinifera GN=VIT_19s0014g02210 PE=4 SV=1	-	-	-	-	-	-	-	K06692|1|0.0|714|vvi:100260719|26S proteasome non-ATPase regulatory subunit 5	GO:0043161//proteasomal ubiquitin-dependent protein catabolic process;GO:0051510//regulation of unidimensional cell growth;GO:0043248//proteasome assembly;GO:0051788//response to misfolded protein;GO:0048522//positive regulation of cellular process;GO:0009410//response to xenobiotic stimulus;GO:0042023//DNA endoreduplication	-	GO:0005829//cytosol;GO:0009506//plasmodesma;GO:0005774//vacuolar membrane;GO:0005634//nucleus
64	1641	Eucgr.F01169.3|PACid:23581857	95	51058	8.8
64	1641	Eucgr.F01169.2|PACid:23581856	95	56056	8.1
65	1930	Eucgr.I01429.1|PACid:23596011	77	33860	6	1.973	4	*	Eucgr.I01429.1|PACid:23596011	92.23	5e-148	gi|395146531|gb|AFN53685.1|	putative aquaporin PIP2-8 [Linum usitatissimum]	92.2	3e-148	sp|P93004|PIP27_ARATH	Aquaporin PIP2-7 OS=Arabidopsis thaliana GN=PIP2-7 PE=1 SV=2	92.2	9e-147	C0SVL5	C0SVL5_ARATH Putative uncharacterized protein At4g35100 (Fragment) OS=Arabidopsis thaliana GN=At4g35100 PE=2 SV=1	SMc01870	108	9e-24	COG0580	Glycerol uptake facilitator and related permeases (Major Intrinsic Protein Family)	G	Carbohydrate transport and metabolism ;	K09872|1|7e-149|524|ath:AT4G35100|aquaporin PIP	GO:0006833//water transport;GO:0055085//transmembrane transport;GO:0009737//response to abscisic acid stimulus	GO:0005515//protein binding;GO:0015250//water channel activity	GO:0005773//vacuole;GO:0046658//anchored to plasma membrane;GO:0009506//plasmodesma;GO:0016021//integral to membrane;GO:0005634//nucleus
65	1930	Eucgr.I01429.2|PACid:23596012	77	33732	6
66	1478	Eucgr.B02431.1|PACid:23567564	111	137487	6	1.639	3	*	Eucgr.B02431.1|PACid:23567564	88.44	0	gi|22135906|gb|AAM91535.1|	endoplasmic reticulum-type calcium-transporting ATPase 4 [Arabidopsis thaliana]	82.46	0	sp|P92939|ECA1_ARATH	Calcium-transporting ATPase 1, endoplasmic reticulum-type OS=Arabidopsis thaliana GN=ECA1 PE=1 SV=2	85.71	0	B9T3I8	B9T3I8_RICCO Calcium-transporting atpase 4, endoplasmic reticulum-type, putative OS=Ricinus communis GN=RCOM_1263960 PE=4 SV=1	BH2515	534	3e-151	COG0474	Cation transport ATPase	P	Inorganic ion transport and metabolism ;	K01537|1|0.0|1805|pop:POPTR_768258|Ca2+-transporting ATPase [EC:3.6.3.8]	GO:0010042//response to manganese ion;GO:0030026//cellular manganese ion homeostasis;GO:0006816//calcium ion transport;GO:0006754//ATP biosynthetic process;GO:0046686//response to cadmium ion;GO:0006828//manganese ion transport	GO:0046872//metal ion binding;GO:0005388//calcium-transporting ATPase activity;GO:0005524//ATP binding	GO:0005774//vacuolar membrane;GO:0030176//integral to endoplasmic reticulum membrane;GO:0005886//plasma membrane;GO:0005634//nucleus
67	523	Eucgr.B02893.1|PACid:23568122	313	91088	6	1.391	12	*	Eucgr.B02893.1|PACid:23568122	81.57	0	gi|224108347|ref|XP_002314815.1|	white-brown-complex ABC transporter family [Populus trichocarpa] >gi|222863855|gb|EEF00986.1| white-brown-complex ABC transporter family [Populus trichocarpa]	73.75	0	sp|Q9ZU35|AB7G_ARATH	ABC transporter G family member 7 OS=Arabidopsis thaliana GN=ABCG7 PE=1 SV=1	81.57	0	B9HW88	B9HW88_POPTR White-brown-complex ABC transporter family (Fragment) OS=Populus trichocarpa GN=POPTRDRAFT_231955 PE=3 SV=1	YCR011c_2	191	3e-48	COG1131	ABC-type multidrug transport system, ATPase component	V	Defense mechanisms ;	K05681|1|1e-86|319|cme:CMS467C|ATP-binding cassette, subfamily G (WHITE), member 2!K12843|2|6e-62|237|vvi:100248403|U4/U6 small nuclear ribonucleoprotein PRP3!K05643|4|2e-15|82.4|olu:OSTLU_42103|ATP-binding cassette, subfamily A (ABC1), member 3	GO:0006810//transport;GO:0006200//ATP catabolic process	GO:0015416//organic phosphonate transmembrane-transporting ATPase activity;GO:0005524//ATP binding	GO:0009941//chloroplast envelope;GO:0043190//ATP-binding cassette (ABC) transporter complex
68	2487	Eucgr.K00320.1|PACid:23601780	51	20690	7.4	1.418	2	*	Eucgr.K00320.1|PACid:23601780	100	1e-83	gi|192910722|gb|ACF06469.1|	ubiquitin conjugating enzyme [Elaeis guineensis] >gi|257219556|gb|ACV50431.1| ubiquitin conjugating enzyme 2 [Jatropha curcas]	97.97	4e-82	sp|P35135|UBC4_SOLLC	Ubiquitin-conjugating enzyme E2-17 kDa OS=Solanum lycopersicum PE=2 SV=1	100	2e-82	A9PCS3	A9PCS3_POPTR Predicted protein OS=Populus trichocarpa GN=POPTRDRAFT_586577 PE=2 SV=1	SPBC119.02	259	1e-69	COG5078	Ubiquitin-protein ligase	O	Posttranslational modification, protein turnover, chaperones ;	K06689|1|1e-84|309|pop:POPTR_586577|ubiquitin-conjugating enzyme E2 D/E [EC:6.3.2.19]	GO:0016567//protein ubiquitination;GO:0006511//ubiquitin-dependent protein catabolic process	GO:0005524//ATP binding;GO:0004842//ubiquitin-protein ligase activity	GO:0005737//cytoplasm;GO:0005886//plasma membrane;GO:0005634//nucleus
68	2487	Eucgr.F03648.1|PACid:23584785	51	22210	6.7
68	2487	Eucgr.F03648.3|PACid:23584787	51	20608	7.4
68	2487	Eucgr.D01776.4|PACid:23575540	51	20690	7.4
68	2487	Eucgr.E00833.3|PACid:23577560	51	16249	9.2
68	2487	Eucgr.K00320.2|PACid:23601781	51	20690	7.4
68	2487	Eucgr.E04235.1|PACid:23580502	51	31405	4.6
68	2487	Eucgr.D01776.1|PACid:23575537	51	20690	7.4
68	2487	Eucgr.I02330.1|PACid:23597062	51	20163	7.4
68	2487	Eucgr.E00833.2|PACid:23577559	51	20631	7.4
68	2487	Eucgr.F03648.2|PACid:23584786	51	20707	7.4
68	2487	Eucgr.D01776.7|PACid:23575543	51	16308	9.2
68	2487	Eucgr.D01776.3|PACid:23575539	51	20690	7.4
68	2487	Eucgr.D01776.2|PACid:23575538	51	20690	7.4
68	2487	Eucgr.G01780.1|PACid:23587343	51	20881	7.4
68	2487	Eucgr.D01776.5|PACid:23575541	51	20690	7.4
68	2487	Eucgr.D01776.6|PACid:23575542	51	16308	9.2
68	2487	Eucgr.G01777.1|PACid:23587338	51	14340	10.9
68	2487	Eucgr.E00833.1|PACid:23577558	51	20631	7.4
68	2487	Eucgr.G01780.2|PACid:23587344	51	15062	10.3
69	1565	Eucgr.F03992.1|PACid:23585218	102	42610	6.9	1.213	5	*	Eucgr.F03992.1|PACid:23585218	88.56	4e-164	gi|224053080|ref|XP_002297697.1|	predicted protein [Populus trichocarpa] >gi|222844955|gb|EEE82502.1| predicted protein [Populus trichocarpa]	74.51	1e-139	sp|Q40784|AAPC_CENCI	Putative glucose-6-phosphate 1-epimerase OS=Cenchrus ciliaris PE=2 SV=1	88.56	5e-163	B9GLR9	B9GLR9_POPTR Predicted protein (Fragment) OS=Populus trichocarpa GN=POPTRDRAFT_178246 PE=4 SV=1	VC2001	163	4e-40	COG0676	Uncharacterized enzymes related to aldose 1-epimerase	G	Carbohydrate transport and metabolism ;	K01792|1|4e-165|578|pop:POPTR_178246|glucose-6-phosphate 1-epimerase [EC:5.1.3.15]	GO:0005975//carbohydrate metabolic process;GO:0009737//response to abscisic acid stimulus	GO:0030246//carbohydrate binding;GO:0016853//isomerase activity	GO:0009505//plant-type cell wall;GO:0005886//plasma membrane
69	1565	Eucgr.F03992.3|PACid:23585220	102	42610	6.9
69	1565	Eucgr.F03992.2|PACid:23585219	102	42610	6.9
69	1565	Eucgr.F03992.4|PACid:23585221	102	35306	8.6
70	1245	Eucgr.H03028.1|PACid:23592351	135	21276	29.1	1.819	9	*	Eucgr.H03028.1|PACid:23592351	92.31	7e-15	gi|195626496|gb|ACG35078.1|	glycine-rich RNA-binding protein 2 [Zea mays]	80.15	5e-57	sp|Q9T043|RL142_ARATH	60S ribosomal protein L14-2 OS=Arabidopsis thaliana GN=RPL14B PE=2 SV=1	87.97	1e-62	B9SV21	B9SV21_RICCO 60S ribosomal protein L14, putative OS=Ricinus communis GN=RCOM_0259210 PE=4 SV=1	SPAC1805.13	97.4	5e-21	COG2163	Ribosomal protein L14E/L6E/L27E	J	Translation, ribosomal structure and biogenesis ;	K02875|1|6e-65|243|rcu:RCOM_0259210|large subunit ribosomal protein L14e	GO:0006412//translation	GO:0003735//structural constituent of ribosome	GO:0005730//nucleolus;GO:0005773//vacuole;GO:0005886//plasma membrane;GO:0022625//cytosolic large ribosomal subunit;GO:0009507//chloroplast;GO:0005783//endoplasmic reticulum
70	1245	Eucgr.H03028.2|PACid:23592352	135	20599	29.8
71	1884	Eucgr.L02460.1|PACid:23607154	79	40856	6.9	2.253	2	*	Eucgr.L02460.1|PACid:23607154	76.88	8e-146	gi|255575179|ref|XP_002528494.1|	Cationic peroxidase 2 precursor, putative [Ricinus communis] >gi|223532103|gb|EEF33911.1| Cationic peroxidase 2 precursor, putative [Ricinus communis]	70.78	3e-130	sp|P22196|PER2_ARAHY	Cationic peroxidase 2 OS=Arachis hypogaea GN=PNC2 PE=2 SV=1	76.88	9e-141	Q8RVP4	Q8RVP4_GOSHI Bacterial-induced class III peroxidase OS=Gossypium hirsutum GN=pod6 PE=2 SV=1	-	-	-	-	-	-	-	K00430|1|7e-147|518|rcu:RCOM_1182920|peroxidase [EC:1.11.1.7]	GO:0055114//oxidation-reduction process;GO:0006979//response to oxidative stress	GO:0020037//heme binding;GO:0046872//metal ion binding;GO:0004601//peroxidase activity	-
71	1884	Eucgr.I02673.1|PACid:23597451	79	40322	6.9
71	1884	Eucgr.L02460.3|PACid:23607156	79	37216	7.5
71	1884	Eucgr.L02460.2|PACid:23607155	79	40569	6.9
71	1884	Eucgr.L02460.4|PACid:23607157	79	37192	7.5
71	1884	Eucgr.L02460.5|PACid:23607158	79	34956	8
71	1884	Eucgr.L02460.6|PACid:23607159	79	34932	8
72	1808	Eucgr.I01098.1|PACid:23595614	84	55727	7.4	1.492	4	*	Eucgr.I01098.1|PACid:23595614	80.77	0	gi|225429289|ref|XP_002269154.1|	PREDICTED: methylthioribose kinase [Vitis vinifera] >gi|147818771|emb|CAN73920.1| hypothetical protein VITISV_028622 [Vitis vinifera] >gi|296083117|emb|CBI22521.3| unnamed protein product [Vitis vinifera]	75.48	0	sp|Q9C6D2|MTK_ARATH	Methylthioribose kinase OS=Arabidopsis thaliana GN=MTK PE=1 SV=1	80.77	0	A5AY56	A5AY56_VITVI Putative uncharacterized protein OS=Vitis vinifera GN=VIT_03s0091g00080 PE=3 SV=1	mll7285	346	4e-95	COG4857	Predicted kinase	R	General function prediction only ;	K00899|1|0.0|726|vvi:100242426|5-methylthioribose kinase [EC:2.7.1.100]	GO:0019509//L-methionine salvage from methylthioadenosine;GO:0071281//cellular response to iron ion;GO:0071369//cellular response to ethylene stimulus;GO:0016310//phosphorylation;GO:0019284//L-methionine biosynthetic process from S-adenosylmethionine;GO:0071732//cellular response to nitric oxide	GO:0042802//identical protein binding;GO:0005524//ATP binding;GO:0046522//S-methyl-5-thioribose kinase activity	GO:0005829//cytosol
73	3440	Eucgr.E00383.1|PACid:23577111	29	195316	0.8	1.743	3	*	Eucgr.E00383.1|PACid:23577111	50.32	2e-35	gi|255557657|ref|XP_002519858.1|	hypothetical protein RCOM_0865530 [Ricinus communis] >gi|223540904|gb|EEF42462.1| hypothetical protein RCOM_0865530 [Ricinus communis]	39.67	4e-07	sp|P0CB16|DRL25_ARATH	Putative disease resistance protein At4g19050 OS=Arabidopsis thaliana GN=At4g19050 PE=3 SV=2	50.32	3e-34	B9S1J3	B9S1J3_RICCO Putative uncharacterized protein OS=Ricinus communis GN=RCOM_0865530 PE=4 SV=1	RSp0875	80.9	1e-14	COG4886	Leucine-rich repeat (LRR) protein	S	Function unknown ;	K06685|1|0.0|639|pop:POPTR_554110|maintenance of ploidy protein MOB1 (MPS1 binder 1)	-	-	GO:0044464//cell part
74	1181	Eucgr.E00064.1|PACid:23576702	142	103407	11.6	1.394	8	*	Eucgr.E00064.1|PACid:23576702	86.08	0	gi|147820620|emb|CAN67649.1|	hypothetical protein VITISV_005080 [Vitis vinifera]	78.66	0	sp|Q9FNM7|RH26_ARATH	DEAD-box ATP-dependent RNA helicase 26 OS=Arabidopsis thaliana GN=RH26 PE=1 SV=2	86.08	0	A5B8P3	A5B8P3_VITVI Putative uncharacterized protein OS=Vitis vinifera GN=VITISV_005080 PE=4 SV=1	SPAC1093.05	261	4e-69	COG0513	Superfamily II DNA and RNA helicases	LKJ	Replication, recombination and repair ; Transcription ; Translation, ribosomal structure and biogenesis ;	K13179|1|2e-68|258|gmx:100797375|ATP-dependent RNA helicase DDX18/HAS1 [EC:3.6.4.13]!K14776|5|9e-66|249|vvi:100246858|ATP-dependent RNA helicase DDX10/DBP4 [EC:3.6.4.13]	GO:0009414//response to water deprivation;GO:0009651//response to salt stress;GO:0009409//response to cold;GO:0009220//pyrimidine ribonucleotide biosynthetic process	GO:0003723//RNA binding;GO:0008026//ATP-dependent helicase activity;GO:0005524//ATP binding	GO:0005739//mitochondrion;GO:0009507//chloroplast
75	1305	Eucgr.F03957.1|PACid:23585164	127	61383	15.5	1.48	9	*	Eucgr.F03957.1|PACid:23585164	81.86	2e-174	gi|363808214|ref|NP_001242232.1|	uncharacterized protein LOC100802136 [Glycine max]	-	-	-	-	82.11	7e-174	I1KVM5	I1KVM5_SOYBN Uncharacterized protein OS=Glycine max GN=Gma.15710 PE=4 SV=1	alr5168	92.4	1e-18	COG0859	ADP-heptose:LPS heptosyltransferase	M	Cell wall/membrane/envelope biogenesis ;	-	GO:0006098//pentose-phosphate shunt;GO:0009773//photosynthetic electron transport in photosystem I;GO:0016117//carotenoid biosynthetic process;GO:0010207//photosystem II assembly	GO:0016757//transferase activity, transferring glycosyl groups	GO:0010598//NAD(P)H dehydrogenase complex (plastoquinone);GO:0009535//chloroplast thylakoid membrane
76	1163	Eucgr.E04293.1|PACid:23580556	145	42682	6.6	1.411	8	*	Eucgr.E04293.1|PACid:23580556	93.33	6e-09	gi|388511627|gb|AFK43875.1|	unknown [Medicago truncatula]	58.77	7e-28	sp|P49661|COPD3_ORYSJ	Coatomer subunit delta-3 OS=Oryza sativa subsp. japonica GN=Os01g0833700 PE=2 SV=2	88.24	7e-10	I1LJA8	I1LJA8_SOYBN Uncharacterized protein OS=Glycine max PE=4 SV=1	-	-	-	-	-	-	-	-	GO:0009987//cellular process	-	GO:0009506//plasmodesma;GO:0016020//membrane;GO:0005829//cytosol
77	964	Eucgr.D00321.1|PACid:23574101	177	36231	10	1.6	7	*	Eucgr.D00321.1|PACid:23574101	95	5e-121	gi|47026843|gb|AAT08647.1|	chloroplast chlorophyll A-B binding protein 3C [Hyacinthus orientalis]	95.15	1e-113	sp|P08222|CB22_CUCSA	Chlorophyll a-b binding protein of LHCII type 1 (Fragment) OS=Cucumis sativus PE=2 SV=1	95	6e-120	Q677H7	Q677H7_HYAOR Chloroplast chlorophyll A-B binding protein 3C (Fragment) OS=Hyacinthus orientalis GN=LHCP PE=2 SV=1	-	-	-	-	-	-	-	K08912|1|2e-140|496|rcu:RCOM_0633890|light-harvesting complex II chlorophyll a/b binding protein 1	GO:0009765//photosynthesis, light harvesting;GO:0009637//response to blue light;GO:0010218//response to far red light;GO:0010114//response to red light	-	GO:0010287//plastoglobule;GO:0009941//chloroplast envelope;GO:0048046//apoplast;GO:0009535//chloroplast thylakoid membrane;GO:0005739//mitochondrion
78	1331	Eucgr.B03195.1|PACid:23568473	124	56590	16.8	1.465	7	*	Eucgr.B03195.1|PACid:23568473	95.16	1e-144	gi|118486333|gb|ABK95007.1|	unknown [Populus trichocarpa]	53.17	1e-99	sp|O00231|PSD11_HUMAN	26S proteasome non-ATPase regulatory subunit 11 OS=Homo sapiens GN=PSMD11 PE=1 SV=3	95.16	2e-143	A9PF54	A9PF54_POPTR Putative uncharacterized protein OS=Populus trichocarpa PE=2 SV=1	SPAC23G3.11	413	4e-115	COG5159	26S proteasome regulatory complex component	O	Posttranslational modification, protein turnover, chaperones ;	K03036|1|0.0|704|pop:POPTR_729575|26S proteasome regulatory subunit N6	GO:0046686//response to cadmium ion	-	GO:0000502//proteasome complex
79	1905	Eucgr.K03471.1|PACid:23605221	78	21949	17	1.25	3	*	Eucgr.K03471.1|PACid:23605221	82.12	9e-69	gi|38016525|gb|AAR07598.1|	fiber protein Fb19, partial [Gossypium barbadense]	36.36	8e-06	sp|P72745|Y1101_SYNY3	Universal stress protein Slr1101 OS=Synechocystis sp. (strain PCC 6803 / Kazusa) GN=slr1101 PE=3 SV=1	82.12	1e-67	Q6T7D1	Q6T7D1_GOSBA Fiber protein Fb19 (Fragment) OS=Gossypium barbadense PE=2 SV=1	SSO1865	55.5	4e-08	COG0589	Universal stress protein UspA and related nucleotide-binding proteins	T	Signal transduction mechanisms ;	-	GO:0006950//response to stress;GO:0002238//response to molecule of fungal origin	-	GO:0005773//vacuole;GO:0005794//Golgi apparatus;GO:0005886//plasma membrane
80	1231	Eucgr.J00468.1|PACid:23598240	136	50950	10.3	1.223	4	*	Eucgr.J00468.1|PACid:23598240	88.27	0	gi|255576337|ref|XP_002529061.1|	aldo-keto reductase, putative [Ricinus communis] >gi|223531473|gb|EEF33305.1| aldo-keto reductase, putative [Ricinus communis]	28.52	5e-19	sp|Q94A68|Y1669_ARATH	Uncharacterized oxidoreductase At1g06690, chloroplastic OS=Arabidopsis thaliana GN=At1g06690 PE=1 SV=1	88.27	0	B9SSU2	B9SSU2_RICCO Aldo-keto reductase, putative OS=Ricinus communis GN=RCOM_0792540 PE=4 SV=1	all1225	78.2	2e-14	COG0667	Predicted oxidoreductases (related to aryl-alcohol dehydrogenases)	C	Energy production and conversion ;	K14521|1|7e-09|59.7|vcn:VOLCADRAFT_98273|N-acetyltransferase 10 [EC:2.3.1.-]	GO:0009072//aromatic amino acid family metabolic process;GO:0006098//pentose-phosphate shunt;GO:0000096//sulfur amino acid metabolic process;GO:0016117//carotenoid biosynthetic process;GO:0006636//unsaturated fatty acid biosynthetic process;GO:0019288//isopentenyl diphosphate biosynthetic process, mevalonate-independent pathway;GO:0006766//vitamin metabolic process;GO:0009902//chloroplast relocat…	GO:0004033//aldo-keto reductase (NADP) activity	GO:0009941//chloroplast envelope;GO:0009505//plant-type cell wall;GO:0009570//chloroplast stroma
80	1231	Eucgr.J00468.2|PACid:23598241	136	51503	10.6
81	789	Eucgr.J01462.1|PACid:23599441	219	174526	10.4	1.348	13	*	Eucgr.J01462.1|PACid:23599441	79.49	2e-08	gi|147815441|emb|CAN74990.1|	hypothetical protein VITISV_008657 [Vitis vinifera]	30.95	8e-59	sp|Q9FLH0|NMCP_ARATH	Putative nuclear matrix constituent protein 1-like protein OS=Arabidopsis thaliana GN=At5g65770 PE=2 SV=1	79.49	2e-07	A5BTD9	A5BTD9_VITVI Putative uncharacterized protein OS=Vitis vinifera GN=VITISV_008657 PE=4 SV=1	-	-	-	-	-	-	-	-	GO:0006997//nucleus organization	-	GO:0005829//cytosol;GO:0005634//nucleus
82	2020	Eucgr.F03054.1|PACid:23584030	72	27083	4.4	1.251	4	*	Eucgr.F03054.1|PACid:23584030	90.82	5e-87	gi|224152363|ref|XP_002337227.1|	predicted protein [Populus trichocarpa] >gi|222838518|gb|EEE76883.1| predicted protein [Populus trichocarpa]	83	8e-96	sp|Q41951|TIP21_ARATH	Aquaporin TIP2-1 OS=Arabidopsis thaliana GN=TIP2-1 PE=1 SV=2	90.82	6e-86	B9P8A2	B9P8A2_POPTR Predicted protein (Fragment) OS=Populus trichocarpa GN=POPTRDRAFT_680648 PE=3 SV=1	mll6943	92.8	5e-19	COG0580	Glycerol uptake facilitator and related permeases (Major Intrinsic Protein Family)	G	Carbohydrate transport and metabolism ;	K09873|1|2e-96|349|ath:AT3G16240|aquaporin TIP!K09866|2|2e-88|323|sbi:SORBI_10g019360|aquaporin-4	GO:0006833//water transport;GO:0071918//urea transmembrane transport;GO:0072489//methylammonium transmembrane transport	GO:0051739//ammonia transmembrane transporter activity;GO:0015200//methylammonium transmembrane transporter activity;GO:0015204//urea transmembrane transporter activity	GO:0009941//chloroplast envelope;GO:0009505//plant-type cell wall;GO:0009705//plant-type vacuole membrane;GO:0042807//central vacuole;GO:0005886//plasma membrane;GO:0016021//integral to membrane;GO:0000326//protein storage vacuole
83	1735	Eucgr.A01368.1|PACid:23563128	90	53241	9.2	1.357	5	*	Eucgr.A01368.1|PACid:23563128	88.37	2e-129	gi|224131886|ref|XP_002321203.1|	predicted protein [Populus trichocarpa] >gi|222861976|gb|EEE99518.1| predicted protein [Populus trichocarpa]	68.49	1e-144	sp|P49572|TRPC_ARATH	Indole-3-glycerol phosphate synthase, chloroplastic OS=Arabidopsis thaliana GN=At2g04400 PE=2 SV=2	88.37	3e-128	B9IAU9	B9IAU9_POPTR Predicted protein OS=Populus trichocarpa GN=POPTRDRAFT_834976 PE=3 SV=1	slr0546	330	3e-90	COG0134	Indole-3-glycerol phosphate synthase	E	Amino acid transport and metabolism ;	K01609|1|2e-170|597|vvi:100251045|indole-3-glycerol phosphate synthase [EC:4.1.1.48]	GO:0009684//indoleacetic acid biosynthetic process;GO:0034976//response to endoplasmic reticulum stress;GO:0042742//defense response to bacterium;GO:0009627//systemic acquired resistance;GO:0006569//tryptophan catabolic process;GO:0000162//tryptophan biosynthetic process	GO:0005507//copper ion binding;GO:0004425//indole-3-glycerol-phosphate synthase activity	GO:0005829//cytosol;GO:0005739//mitochondrion;GO:0009534//chloroplast thylakoid;GO:0009570//chloroplast stroma
84	1219	Eucgr.J03038.1|PACid:23601165	137	31803	15.4	1.966	9	*	Eucgr.J03038.1|PACid:23601165	89.66	8e-08	gi|242091922|ref|XP_002436451.1|	hypothetical protein SORBIDRAFT_10g002915 [Sorghum bicolor] >gi|241914674|gb|EER87818.1| hypothetical protein SORBIDRAFT_10g002915 [Sorghum bicolor]	76.11	6e-41	sp|Q9SSB8|CX5B2_ARATH	Cytochrome c oxidase subunit 5b-2, mitochondrial OS=Arabidopsis thaliana GN=COX5B-2 PE=2 SV=1	89.66	1e-06	C5Z3U3	C5Z3U3_SORBI Putative uncharacterized protein Sb10g002915 (Fragment) OS=Sorghum bicolor GN=Sb10g002915 PE=4 SV=1	-	-	-	-	-	-	-	K02265|1|1e-45|181|rcu:RCOM_0897910|cytochrome c oxidase subunit 5b	GO:0022900//electron transport chain;GO:0045333//cellular respiration	GO:0004129//cytochrome-c oxidase activity;GO:0046914//transition metal ion binding	GO:0005740//mitochondrial envelope;GO:0016020//membrane
84	1219	Eucgr.J03038.2|PACid:23601166	137	31803	15.4
84	1219	Eucgr.J03038.3|PACid:23601167	137	31704	15.4
85	1405	Eucgr.F01620.1|PACid:23582339	118	109083	9	1.316	7	*	Eucgr.F01620.1|PACid:23582339	84.79	0	gi|224062053|ref|XP_002300731.1|	predicted protein [Populus trichocarpa] >gi|222842457|gb|EEE80004.1| predicted protein [Populus trichocarpa]	80.15	0	sp|O23052|Y1515_ARATH	Uncharacterized TPR repeat-containing protein At1g05150 OS=Arabidopsis thaliana GN=At1g05150 PE=1 SV=1	84.79	0	B9GRG6	B9GRG6_POPTR Predicted protein OS=Populus trichocarpa GN=POPTRDRAFT_1071095 PE=4 SV=1	FN1787	74.7	7e-13	COG0457	FOG: TPR repeat	R	General function prediction only ;	K09667|1|1e-13|76.6|smo:SELMODRAFT_452925|polypeptide N-acetylglucosaminyltransferase [EC:2.4.1.-]	GO:0009086//methionine biosynthetic process;GO:0000394//RNA splicing, via endonucleolytic cleavage and ligation;GO:0007020//microtubule nucleation	GO:0008270//zinc ion binding;GO:0005509//calcium ion binding;GO:0016757//transferase activity, transferring glycosyl groups	GO:0009506//plasmodesma;GO:0005768//endosome;GO:0005802//trans-Golgi network;GO:0005794//Golgi apparatus;GO:0005634//nucleus;GO:0005886//plasma membrane
86	2510	Eucgr.I00273.1|PACid:23594809	50	50078	5.5	2.323	2	*	Eucgr.I00273.1|PACid:23594809	69.57	2e-11	gi|255578416|ref|XP_002530073.1|	monoxygenase, putative [Ricinus communis] >gi|223530426|gb|EEF32313.1| monoxygenase, putative [Ricinus communis]	26.59	7e-10	sp|Q53552|NHG2_PSEPU	Salicylate hydroxylase OS=Pseudomonas putida GN=nahG PE=4 SV=1	63.75	5e-142	B9SVQ6	B9SVQ6_RICCO Monoxygenase, putative OS=Ricinus communis GN=RCOM_0009570 PE=4 SV=1	PA2587	85.5	2e-16	COG0654	2-polyprenyl-6-methoxyphenol hydroxylase and related FAD-dependent oxidoreductases	HC	Coenzyme transport and metabolism ; Energy production and conversion ;	K09838|1|4e-15|80.5|ath:AT5G67030|zeaxanthin epoxidase [EC:1.14.13.90]	GO:0008152//metabolic process	GO:0016709//oxidoreductase activity, acting on paired donors, with incorporation or reduction of molecular oxygen, NADH or NADPH as one donor, and incorporation of one atom of oxygen	-
86	2510	Eucgr.I00274.1|PACid:23594810	50	50432	5.5
87	1582	Eucgr.G02989.1|PACid:23588765	100	32749	8.7	1.247	4	*	Eucgr.G02989.1|PACid:23588765	78.57	4e-81	gi|225449374|ref|XP_002282374.1|	PREDICTED: uncharacterized protein At2g39795, mitochondrial [Vitis vinifera] >gi|296086172|emb|CBI31613.3| unnamed protein product [Vitis vinifera]	57.5	2e-56	sp|Q8W487|YB95_ARATH	Uncharacterized protein At2g39795, mitochondrial OS=Arabidopsis thaliana GN=At2g39795 PE=1 SV=1	78.57	5e-80	D7TLM6	D7TLM6_VITVI Putative uncharacterized protein OS=Vitis vinifera GN=VIT_13s0019g02350 PE=4 SV=1	-	-	-	-	-	-	-	K15414|1|4e-82|302|vvi:100266772|complement component 1 Q subcomponent-binding protein, mitochondrial	-	-	GO:0005759//mitochondrial matrix
88	1175	Eucgr.A00981.1|PACid:23562698	143	83420	5.4	1.465	5	*	Eucgr.A00981.1|PACid:23562698	63.98	3e-58	gi|255583990|ref|XP_002532741.1|	hypothetical protein RCOM_1750150 [Ricinus communis] >gi|223527518|gb|EEF29643.1| hypothetical protein RCOM_1750150 [Ricinus communis]	-	-	-	-	63.98	4e-57	B9T3C2	B9T3C2_RICCO Putative uncharacterized protein OS=Ricinus communis GN=RCOM_1750150 PE=4 SV=1	-	-	-	-	-	-	-	-	-	-	GO:0016020//membrane
89	521	Eucgr.K03255.1|PACid:23604961	314	97241	12.8	1.471	14	*	Eucgr.K03255.1|PACid:23604961	78.89	9e-67	gi|388494306|gb|AFK35219.1|	unknown [Lotus japonicus]	29.77	2e-21	sp|P04844|RPN2_HUMAN	Dolichyl-diphosphooligosaccharide--protein glycosyltransferase subunit 2 OS=Homo sapiens GN=RPN2 PE=1 SV=3	72.99	0	B9GRP4	B9GRP4_POPTR Predicted protein OS=Populus trichocarpa GN=POPTRDRAFT_830072 PE=4 SV=1	-	-	-	-	-	-	-	K12667|1|0.0|870|gmx:100780415|oligosaccharyltransferase complex subunit delta (ribophorin II)	GO:0018279//protein N-linked glycosylation via asparagine;GO:0030244//cellulose biosynthetic process;GO:0006364//rRNA processing;GO:0009409//response to cold	GO:0004579//dolichyl-diphosphooligosaccharide-protein glycotransferase activity	GO:0008250//oligosaccharyltransferase complex;GO:0005739//mitochondrion;GO:0009506//plasmodesma;GO:0009505//plant-type cell wall;GO:0005774//vacuolar membrane;GO:0016023//cytoplasmic membrane-bounded vesicle;GO:0005794//Golgi apparatus;GO:0005886//plasma membrane
89	521	Eucgr.K03255.3|PACid:23604963	314	94425	13.1
89	521	Eucgr.K03255.2|PACid:23604962	314	95702	12.9
90	1393	Eucgr.J00813.1|PACid:23598663	119	45867	6.7	1.358	5	*	Eucgr.J00813.1|PACid:23598663	77.99	2e-154	gi|255544768|ref|XP_002513445.1|	oxidoreductase, putative [Ricinus communis] >gi|223547353|gb|EEF48848.1| oxidoreductase, putative [Ricinus communis]	25.78	5e-06	sp|Q07982|GFO_ZYMMO	Glucose--fructose oxidoreductase OS=Zymomonas mobilis (strain ATCC 31821 / ZM4 / CP4) GN=gfo PE=1 SV=2	77.99	2e-153	B9RI76	B9RI76_RICCO Oxidoreductase, putative OS=Ricinus communis GN=RCOM_1576910 PE=4 SV=1	TM0312	104	2e-22	COG0673	Predicted dehydrogenases and related proteins	R	General function prediction only ;	-	GO:0055114//oxidation-reduction process	GO:0016491//oxidoreductase activity;GO:0000166//nucleotide binding	GO:0005829//cytosol;GO:0005886//plasma membrane
90	1393	Eucgr.J00813.2|PACid:23598664	119	33937	8.9
91	1386	Eucgr.I02784.1|PACid:23597595	120	29190	21.4	1.544	4	*	Eucgr.I02784.1|PACid:23597595	93.95	2e-115	gi|255570960|ref|XP_002526431.1|	protein with unknown function [Ricinus communis] >gi|223534211|gb|EEF35926.1| protein with unknown function [Ricinus communis]	90.78	3e-110	sp|O04486|RAA2A_ARATH	Ras-related protein RABA2a OS=Arabidopsis thaliana GN=RABA2A PE=2 SV=1	93.95	2e-114	B9SKB2	B9SKB2_RICCO Putative uncharacterized protein OS=Ricinus communis GN=RCOM_0757660 PE=3 SV=1	SPAC18G6.03	296	1e-80	COG1100	GTPase SAR1 and related small G proteins	R	General function prediction only ;	K07976|1|8e-111|397|ath:AT1G09630|Rab family, other!K07904|2|1e-109|392|aly:ARALYDRAFT_888208|Ras-related protein Rab-11A	GO:0000910//cytokinesis;GO:0016192//vesicle-mediated transport;GO:0019932//second-messenger-mediated signaling;GO:0007264//small GTPase mediated signal transduction;GO:0015031//protein transport	GO:0005525//GTP binding;GO:0016787//hydrolase activity	GO:0005768//endosome;GO:0009504//cell plate;GO:0005886//plasma membrane;GO:0005829//cytosol
92	632	Eucgr.H03948.1|PACid:23593213	266	95732	11.2	1.371	14	*	Eucgr.H03948.1|PACid:23593213	84.59	0	gi|225431755|ref|XP_002270067.1|	PREDICTED: glyoxysomal fatty acid beta-oxidation multifunctional protein MFP-a [Vitis vinifera]	79.13	0	sp|Q39659|MFPA_CUCSA	Glyoxysomal fatty acid beta-oxidation multifunctional protein MFP-a OS=Cucumis sativus PE=1 SV=1	84.59	0	F6H6Y0	F6H6Y0_VITVI Putative uncharacterized protein OS=Vitis vinifera GN=VIT_05s0077g02140 PE=3 SV=1	mll4199_2	262	2e-69	COG1250	3-hydroxyacyl-CoA dehydrogenase	I	Lipid transport and metabolism ;	K10527|1|0.0|1206|vvi:100244762|enoyl-CoA hydratase/3-hydroxyacyl-CoA dehydrogenase [EC:4.2.1.17 1.1.1.35 1.1.1.211]	GO:0043161//proteasomal ubiquitin-dependent protein catabolic process;GO:0007031//peroxisome organization;GO:0051788//response to misfolded protein;GO:0080129//proteasome core complex assembly;GO:0006635//fatty acid beta-oxidation;GO:0009407//toxin catabolic process	GO:0016508//long-chain-enoyl-CoA hydratase activity;GO:0003857//3-hydroxyacyl-CoA dehydrogenase activity;GO:0000166//nucleotide binding;GO:0050662//coenzyme binding;GO:0004300//enoyl-CoA hydratase activity	GO:0005829//cytosol;GO:0005618//cell wall;GO:0005777//peroxisome;GO:0005730//nucleolus;GO:0009506//plasmodesma
92	632	Eucgr.H03948.2|PACid:23593214	266	95000	11.3
92	632	Eucgr.H03948.3|PACid:23593215	266	77804	14.1
93	772	Eucgr.E00343.1|PACid:23577062	222	40238	25.6	1.243	7	*	Eucgr.E00343.1|PACid:23577062	77.6	3e-140	gi|76559894|tpe|CAI56334.1|	TPA: isoflavone reductase-like protein 5 [Vitis vinifera]	69.81	8e-126	sp|P52578|IFRH_SOLTU	Isoflavone reductase homolog OS=Solanum tuberosum PE=2 SV=1	77.6	4e-139	Q3KN68	Q3KN68_VITVI Isoflavone reductase-like protein 5 OS=Vitis vinifera GN=ifrl5 PE=2 SV=1	mll1871	60.1	5e-09	COG0702	Predicted nucleoside-diphosphate-sugar epimerases	MG	Cell wall/membrane/envelope biogenesis ; Carbohydrate transport and metabolism ;	K00224|1|5e-125|445|aly:ARALYDRAFT_476671|[EC:1.3.1.-]!K13081|3|1e-70|264|vvi:100233112|leucoanthocyanidin reductase [EC:1.17.1.3]	GO:0046686//response to cadmium ion	GO:0000166//nucleotide binding	-
94	1534	Eucgr.A00349.1|PACid:23562052	105	117086	2.4	1.568	5	*	Eucgr.A00349.1|PACid:23562052	81.02	3e-61	gi|124359642|gb|ABN06017.1|	hypothetical protein MtrDRAFT_AC149491g25v2 [Medicago truncatula]	35.05	2e-89	sp|Q54I18|SMEK_DICDI	Suppressor of Mek1 OS=Dictyostelium discoideum GN=smkA PE=1 SV=1	71.88	0	F6H736	F6H736_VITVI Putative uncharacterized protein OS=Vitis vinifera GN=VIT_05s0077g01200 PE=4 SV=1	-	-	-	-	-	-	-	-	GO:0009639//response to red or far red light;GO:0009630//gravitropism	-	GO:0005737//cytoplasm
95	930	Eucgr.I01666.1|PACid:23596318	186	66016	16	1.618	7	*	Eucgr.I01666.1|PACid:23596318	91.05	2e-100	gi|255536985|ref|XP_002509559.1|	conserved hypothetical protein [Ricinus communis] >gi|223549458|gb|EEF50946.1| conserved hypothetical protein [Ricinus communis]	23.86	3e-12	sp|Q9XI84|RBCMT_ARATH	Probable ribulose-1,5 bisphosphate carboxylase/oxygenase large subunit N-methyltransferase, chloroplastic OS=Arabidopsis thaliana GN=RBCMT PE=2 SV=1	91.05	2e-99	B9RBM5	B9RBM5_RICCO Putative uncharacterized protein OS=Ricinus communis GN=RCOM_1678790 PE=4 SV=1	-	-	-	-	-	-	-	K00592|1|5e-13|74.3|aly:ARALYDRAFT_471564|[ribulose-bisphosphate carboxylase]-lysine N-methyltransferase [EC:2.1.1.127]!K05302|3|4e-10|64.3|cre:CHLREDRAFT_169142|SET domain-containing protein 6	-	-	GO:0009570//chloroplast stroma
95	930	Eucgr.I01666.2|PACid:23596319	186	66016	16
96	1183	Eucgr.K02736.1|PACid:23604359	142	158333	2.2	1.275	3	*	Eucgr.K02736.1|PACid:23604359	93.23	0	gi|224121974|ref|XP_002318719.1|	predicted protein [Populus trichocarpa] >gi|222859392|gb|EEE96939.1| predicted protein [Populus trichocarpa]	50	4e-57	sp|Q60QD1|FIGL1_CAEBR	Fidgetin-like protein 1 OS=Caenorhabditis briggsae GN=figl-1 PE=3 SV=1	93.23	0	B9I3P9	B9I3P9_POPTR Predicted protein OS=Populus trichocarpa GN=POPTRDRAFT_662137 PE=3 SV=1	YGR028w	241	7e-63	COG0464	ATPases of the AAA+ class	O	Posttranslational modification, protein turnover, chaperones ;	K13254|1|2e-57|222|smo:SELMODRAFT_271379|spastin [EC:3.6.4.3]!K01509|3|6e-57|221|olu:OSTLU_6399|adenosinetriphosphatase [EC:3.6.1.3]!K07767|5|2e-55|216|smo:SELMODRAFT_135916|microtubule-severing ATPase [EC:3.6.4.3]	GO:0009630//gravitropism;GO:0006487//protein N-linked glycosylation	GO:0005524//ATP binding;GO:0008568//microtubule-severing ATPase activity	-
96	1183	Eucgr.K02736.2|PACid:23604360	142	145832	2.4
97	1589	Eucgr.F03492.1|PACid:23584590	100	54277	11.9	1.382	6	*	Eucgr.F03492.1|PACid:23584590	92.08	1e-137	gi|297737481|emb|CBI26682.3|	unnamed protein product [Vitis vinifera]	86.5	8e-154	sp|P49077|PYRB_ARATH	Aspartate carbamoyltransferase, chloroplastic OS=Arabidopsis thaliana GN=PYRB PE=2 SV=2	90.51	1e-163	B9GJE5	B9GJE5_POPTR Predicted protein OS=Populus trichocarpa GN=POPTRDRAFT_550113 PE=3 SV=1	MJ1581	283	3e-76	COG0540	Aspartate carbamoyltransferase, catalytic chain	F	Nucleotide transport and metabolism ;	K00609|1|5e-171|598|vvi:100246977|aspartate carbamoyltransferase catalytic subunit [EC:2.1.3.2]	GO:0006164//purine nucleotide biosynthetic process;GO:0009220//pyrimidine ribonucleotide biosynthetic process;GO:0006520//cellular amino acid metabolic process;GO:0006207//'de novo' pyrimidine nucleobase biosynthetic process;GO:0016036//cellular response to phosphate starvation	GO:0004070//aspartate carbamoyltransferase activity;GO:0005515//protein binding;GO:0016597//amino acid binding	GO:0005829//cytosol;GO:0009570//chloroplast stroma
98	937	Eucgr.F01505.1|PACid:23582196	184	70334	14.6	1.316	12	*	Eucgr.F01505.1|PACid:23582196	83.78	3e-10	gi|74267199|dbj|BAE44116.1|	allen oxide synthase [Nicotiana tabacum]	71.15	0	sp|P48417|CP74_LINUS	Allene oxide synthase, chloroplastic OS=Linum usitatissimum GN=CYP74A PE=1 SV=1	83.78	4e-09	Q3V5W9	Q3V5W9_TOBAC Allen oxide synthase (Fragment) OS=Nicotiana tabacum GN=AOS PE=2 SV=1	-	-	-	-	-	-	-	K01723|1|0.0|722|gmx:100037482|hydroperoxide dehydratase [EC:4.2.1.92]	GO:0031407//oxylipin metabolic process;GO:0009753//response to jasmonic acid stimulus;GO:0055114//oxidation-reduction process;GO:0009620//response to fungus;GO:0009611//response to wounding	GO:0009978//allene oxide synthase activity;GO:0016705//oxidoreductase activity, acting on paired donors, with incorporation or reduction of molecular oxygen;GO:0009055//electron carrier activity;GO:0004497//monooxygenase activity;GO:0047987//hydroperoxide dehydratase activity;GO:0020037//heme binding;GO:0005506//iron ion binding	GO:0005739//mitochondrion;GO:0009941//chloroplast envelope;GO:0009535//chloroplast thylakoid membrane;GO:0010287//plastoglobule
99	1771	Eucgr.F01789.1|PACid:23582532	87	101326	1.6	1.396	3	*	Eucgr.F01789.1|PACid:23582532	87.88	4e-28	gi|388509188|gb|AFK42660.1|	unknown [Lotus japonicus]	67.42	0	sp|Q9LM76|PUB44_ARATH	U-box domain-containing protein 44 OS=Arabidopsis thaliana GN=PUB44 PE=1 SV=1	82.53	0	B9NDM5	B9NDM5_POPTR Predicted protein OS=Populus trichocarpa GN=POPTRDRAFT_593178 PE=4 SV=1	-	-	-	-	-	-	-	-	GO:0010271//regulation of chlorophyll catabolic process;GO:0016567//protein ubiquitination;GO:0010150//leaf senescence;GO:0090359//negative regulation of abscisic acid biosynthetic process;GO:0010380//regulation of chlorophyll biosynthetic process	GO:0070696//transmembrane receptor protein serine/threonine kinase binding;GO:0004842//ubiquitin-protein ligase activity	GO:0005737//cytoplasm;GO:0000151//ubiquitin ligase complex;GO:0005886//plasma membrane;GO:0005634//nucleus
100	656	Eucgr.F03885.1|PACid:23585086	257	100700	9.3	1.223	17	*	Eucgr.F03885.1|PACid:23585086	69.39	0	gi|147865236|emb|CAN81954.1|	hypothetical protein VITISV_014020 [Vitis vinifera]	31.55	1e-73	sp|P08770|TRA1_MAIZE	Putative AC transposase OS=Zea mays PE=2 SV=2	69.39	0	A5C993	A5C993_VITVI Putative uncharacterized protein OS=Vitis vinifera GN=VITISV_014020 PE=4 SV=1	-	-	-	-	-	-	-	K00001|1|1e-18|94.0|gmx:100787307|alcohol dehydrogenase [EC:1.1.1.1]	GO:0009791//post-embryonic development	GO:0046983//protein dimerization activity;GO:0003677//DNA binding	GO:0005829//cytosol
101	1769	Eucgr.F04339.1|PACid:23585595	87	33977	6.9	1.899	3	*	Eucgr.F04339.1|PACid:23585595	93.63	1e-112	gi|388521659|gb|AFK48891.1|	unknown [Lotus japonicus]	90.2	9e-110	sp|Q9XI05|PSB3A_ARATH	Proteasome subunit beta type-3-A OS=Arabidopsis thaliana GN=PBC1 PE=1 SV=2	93.14	4e-111	C6SXW4	C6SXW4_SOYBN Proteasome subunit beta type OS=Glycine max GN=Gma.55509 PE=2 SV=1	YER094c	223	2e-58	COG0638	20S proteasome, alpha and beta subunits	O	Posttranslational modification, protein turnover, chaperones ;	K02735|1|1e-113|406|vvi:100250625|20S proteasome subunit beta 3 [EC:3.4.25.1]	GO:0000085//G2 phase of mitotic cell cycle;GO:0051788//response to misfolded protein;GO:0006094//gluconeogenesis;GO:0006635//fatty acid beta-oxidation;GO:0043161//proteasomal ubiquitin-dependent protein catabolic process;GO:0009651//response to salt stress;GO:0009407//toxin catabolic process;GO:0080129//proteasome core complex assembly;GO:0010388//cullin deneddylation;GO:0009640//photomorphogenes…	GO:0004298//threonine-type endopeptidase activity	GO:0005774//vacuolar membrane;GO:0005839//proteasome core complex;GO:0005829//cytosol;GO:0005886//plasma membrane;GO:0005634//nucleus
101	1769	Eucgr.F04339.2|PACid:23585596	87	34011	6.9
102	831	Eucgr.C01945.1|PACid:23571456	206	137593	6.9	1.396	7	*	Eucgr.C01945.1|PACid:23571456	71.96	6e-107	gi|356515004|ref|XP_003526191.1|	PREDICTED: uncharacterized protein LOC100790092 isoform 1 [Glycine max]	46.67	1e-08	sp|O04716|MSH6_ARATH	DNA mismatch repair protein MSH6 OS=Arabidopsis thaliana GN=MSH6 PE=1 SV=2	72.49	3e-107	I1K8N8	I1K8N8_SOYBN Uncharacterized protein OS=Glycine max GN=Gma.52625 PE=4 SV=1	-	-	-	-	-	-	-	K11267|1|3e-52|205|vvi:100854206|sister chromatid cohesion protein PDS5	GO:0009560//embryo sac egg cell differentiation;GO:0045132//meiotic chromosome segregation;GO:0006312//mitotic recombination;GO:0007062//sister chromatid cohesion;GO:0009630//gravitropism;GO:0031048//chromatin silencing by small RNA	-	GO:0005829//cytosol;GO:0009507//chloroplast;GO:0005634//nucleus
103	1683	Eucgr.C03953.1|PACid:23573323	93	65848	9.2	1.478	6	*	Eucgr.C03953.1|PACid:23573323	92.68	5e-156	gi|255549050|ref|XP_002515581.1|	Protein mrp, putative [Ricinus communis] >gi|223545525|gb|EEF47030.1| Protein mrp, putative [Ricinus communis]	45.65	3e-53	sp|P72190|YCAB_PSEFR	Uncharacterized ATP-binding protein in capB 3'region OS=Pseudomonas fragi PE=3 SV=1	92.68	6e-155	B9RPB2	B9RPB2_RICCO Protein mrp, putative OS=Ricinus communis GN=RCOM_0926380 PE=4 SV=1	alr0652	250	5e-66	COG0489	ATPases involved in chromosome partitioning	D	Cell cycle control, cell division, chromosome partitioning ;	K03593|1|1e-49|195|vvi:100242483|ATP-binding protein involved in chromosome partitioning	GO:0006098//pentose-phosphate shunt;GO:0016117//carotenoid biosynthetic process;GO:0043085//positive regulation of catalytic activity;GO:0019252//starch biosynthetic process;GO:0019288//isopentenyl diphosphate biosynthetic process, mevalonate-independent pathway;GO:0009902//chloroplast relocation;GO:0015979//photosynthesis;GO:0000023//maltose metabolic process;GO:0015995//chlorophyll biosynthetic…	GO:0005524//ATP binding	GO:0009570//chloroplast stroma
103	1683	Eucgr.C03953.2|PACid:23573324	93	65759	9.3
104	1369	Eucgr.L00968.1|PACid:23606058	121	35093	9.6	1.454	6	*	Eucgr.L00968.1|PACid:23606058	73.11	1e-109	gi|255558968|ref|XP_002520507.1|	tropinone reductase, putative [Ricinus communis] >gi|223540349|gb|EEF41920.1| tropinone reductase, putative [Ricinus communis]	67.68	2e-103	sp|Q9ASX2|TRNH1_ARATH	Tropinone reductase homolog At1g07440 OS=Arabidopsis thaliana GN=At1g07440 PE=1 SV=1	73.11	2e-108	B9S3D8	B9S3D8_RICCO Tropinone reductase, putative OS=Ricinus communis GN=RCOM_0732750 PE=3 SV=1	XF0913	191	1e-48	COG1028	Dehydrogenases with different specificities (related to short-chain alcohol dehydrogenases)	IQR	Lipid transport and metabolism ; Secondary metabolites biosynthesis, transport and catabolism ; General function prediction only ;	K08081|1|1e-110|397|rcu:RCOM_0732750|tropine dehydrogenase [EC:1.1.1.206]	GO:0006098//pentose-phosphate shunt;GO:0000023//maltose metabolic process;GO:0019252//starch biosynthetic process;GO:0046686//response to cadmium ion;GO:0080167//response to karrikin;GO:0043085//positive regulation of catalytic activity	GO:0000166//nucleotide binding;GO:0050356//tropine dehydrogenase activity	-
105	461	Eucgr.A02778.1|PACid:23564754	357	175094	10.4	1.218	10	*	Eucgr.A02778.1|PACid:23564754	82.98	2e-14	gi|302143854|emb|CBI22715.3|	unnamed protein product [Vitis vinifera]	39.43	0	sp|P29144|TPP2_HUMAN	Tripeptidyl-peptidase 2 OS=Homo sapiens GN=TPP2 PE=1 SV=4	82.98	3e-13	E0CV15	E0CV15_VITVI Putative uncharacterized protein OS=Vitis vinifera GN=VIT_16s0050g00510 PE=4 SV=1	SPAP8A3.12c	612	9e-175	COG1404	Subtilisin-like serine proteases	O	Posttranslational modification, protein turnover, chaperones ;	K01280|1|0.0|2128|vvi:100248019|tripeptidyl-peptidase II [EC:3.4.14.10]	GO:0006508//proteolysis;GO:0009630//gravitropism	GO:0008240//tripeptidyl-peptidase activity;GO:0004252//serine-type endopeptidase activity	GO:0022626//cytosolic ribosome;GO:0005886//plasma membrane;GO:0005774//vacuolar membrane;GO:0009507//chloroplast;GO:0005739//mitochondrion
105	461	Eucgr.A02778.2|PACid:23564755	357	174760	10.4
106	151	Eucgr.G01186.1|PACid:23586796	817	56334	32.2	1.513	4	*	Eucgr.G01186.1|PACid:23586796	100	0	gi|161334798|gb|ABX57816.1|	alpha tubulin [Picea wilsonii]	99.77	0	sp|P33629|TBA_PRUDU	Tubulin alpha chain OS=Prunus dulcis GN=TUBA PE=2 SV=1	100	0	C0PS71	C0PS71_PICSI Putative uncharacterized protein OS=Picea sitchensis PE=2 SV=1	SPBC800.05c	679	0	COG5023	Tubulin	Z	Cytoskeleton ;	K07374|1|0.0|865|rcu:RCOM_1584620|tubulin alpha	GO:0051258//protein polymerization;GO:0006184//GTP catabolic process;GO:0007018//microtubule-based movement	GO:0003924//GTPase activity;GO:0005198//structural molecule activity;GO:0005525//GTP binding	GO:0005874//microtubule;GO:0005737//cytoplasm
107	567	Eucgr.L00891.1|PACid:23606003	293	26118	26.9	1.492	5	*	Eucgr.L00891.1|PACid:23606003	100	3e-37	gi|61223100|gb|AAX40652.1|	polyubiquitin [Oryza sativa Japonica Group]	100	2e-37	sp|P69310|UBIQ_AVESA	Ubiquitin OS=Avena sativa PE=1 SV=1	99.36	5e-70	A5C8S5	A5C8S5_VITVI Putative uncharacterized protein OS=Vitis vinifera GN=VIT_17s0119g00050 PE=4 SV=1	ECU02g1080	169	1e-42	COG5272	Ubiquitin	O	Posttranslational modification, protein turnover, chaperones ;	K02977|1|4e-72|267|vvi:100259511|small subunit ribosomal protein S27Ae	GO:0006412//translation	GO:0046872//metal ion binding;GO:0003735//structural constituent of ribosome	GO:0022627//cytosolic small ribosomal subunit;GO:0005634//nucleus
107	567	Eucgr.H00892.1|PACid:23590282	293	31002	19.6
107	567	Eucgr.B03309.1|PACid:23568611	293	26132	26.9
107	567	Eucgr.H00892.2|PACid:23590283	293	24342	29
108	2556	Eucgr.J02099.1|PACid:23600153	49	108071	4.3	1.517	3	*	Eucgr.J02099.1|PACid:23600153	75.46	2e-166	gi|334185759|ref|NP_001190020.1|	E3 UFM1-protein ligase 1-like protein [Arabidopsis thaliana] >gi|332644615|gb|AEE78136.1| E3 UFM1-protein ligase 1-like protein [Arabidopsis thaliana]	75.46	7e-167	sp|Q9LX73|UFL1_ARATH	E3 UFM1-protein ligase 1 homolog OS=Arabidopsis thaliana GN=At3g46220 PE=2 SV=1	75.46	2e-165	F4J7Z6	F4J7Z6_ARATH E3 UFM1-protein ligase 1-like protein OS=Arabidopsis thaliana GN=At3g46220 PE=4 SV=1	-	-	-	-	-	-	-	-	GO:0045492//xylan biosynthetic process;GO:0010413//glucuronoxylan metabolic process	-	-
108	2556	Eucgr.J02099.2|PACid:23600154	49	108071	4.3
109	1013	Eucgr.I00773.1|PACid:23595310	168	66737	7.6	1.95	3	*	Eucgr.I00773.1|PACid:23595310	58.4	2e-149	gi|356559512|ref|XP_003548043.1|	PREDICTED: isoflavone 2'-hydroxylase-like [Glycine max]	52.41	3e-138	sp|P93147|C81E1_GLYEC	Isoflavone 2'-hydroxylase OS=Glycyrrhiza echinata GN=CYP81E1 PE=1 SV=2	58.03	2e-150	B7FM85	B7FM85_MEDTR Putative uncharacterized protein OS=Medicago truncatula PE=2 SV=1	BH0579	110	6e-24	COG2124	Cytochrome P450	Q	Secondary metabolites biosynthesis, transport and catabolism ;	K00517|1|3e-143|506|ath:AT4G37370|[EC:1.14.-.-]	GO:0010286//heat acclimation;GO:0009723//response to ethylene stimulus;GO:0080167//response to karrikin	GO:0046872//metal ion binding;GO:0004497//monooxygenase activity;GO:0016705//oxidoreductase activity, acting on paired donors, with incorporation or reduction of molecular oxygen;GO:0019825//oxygen binding	GO:0005886//plasma membrane;GO:0005576//extracellular region;GO:0005783//endoplasmic reticulum
110	1161	Eucgr.B02637.1|PACid:23567849	146	44255	24.8	1.874	10	*	Eucgr.B02637.1|PACid:23567849	75.92	2e-108	gi|300679972|gb|ADK27707.1|	GalUR [Rosa roxburghii]	53.72	2e-86	sp|P26690|6DCS_SOYBN	NAD(P)H-dependent 6'-deoxychalcone synthase OS=Glycine max PE=1 SV=1	75.92	2e-107	E2G4I9	E2G4I9_9ROSA GalUR (Fragment) OS=Rosa roxburghii PE=2 SV=1	TM1009	194	1e-49	COG0656	Aldo/keto reductases, related to diketogulonate reductase	R	General function prediction only ;	K08243|1|4e-87|319|gmx:547911|6'-deoxychalcone synthase [EC:2.3.1.170]!K00011|3|9e-66|248|ath:AT2G37790|aldehyde reductase [EC:1.1.1.21]!K00002|4|4e-63|239|osa:4338987|alcohol dehydrogenase (NADP+) [EC:1.1.1.2]!K00085|5|7e-46|182|ath:AT2G21260|aldose-6-phosphate reductase (NADPH2) [EC:1.1.1.200]	GO:0006826//iron ion transport;GO:0055114//oxidation-reduction process	GO:0016491//oxidoreductase activity;GO:0016746//transferase activity, transferring acyl groups	-
111	499	Eucgr.C03728.1|PACid:23573106	330	64292	21.6	1.233	15	*	Eucgr.C03728.1|PACid:23573106	87.5	3e-111	gi|16305089|gb|AAL16967.1|AF367451_1	hexokinase [Prunus persica]	79.54	0	sp|Q9SEK3|HXK1_SPIOL	Hexokinase-1 OS=Spinacia oleracea GN=HXK1 PE=2 SV=1	87.5	3e-110	Q946X2	Q946X2_PRUPE Hexokinase (Fragment) OS=Prunus persica GN=hk1 PE=2 SV=1	SPAC24H6.04	295	1e-79	COG5026	Hexokinase	G	Carbohydrate transport and metabolism ;	K00844|1|0.0|816|vvi:100242358|hexokinase [EC:2.7.1.1]	GO:0012501//programmed cell death;GO:0009750//response to fructose stimulus;GO:0010255//glucose mediated signaling pathway;GO:0006096//glycolysis;GO:0016310//phosphorylation;GO:0051156//glucose 6-phosphate metabolic process;GO:0009747//hexokinase-dependent signaling	GO:0008270//zinc ion binding;GO:0005524//ATP binding;GO:0005515//protein binding;GO:0004340//glucokinase activity;GO:0008865//fructokinase activity	GO:0005739//mitochondrion;GO:0009536//plastid;GO:0005774//vacuolar membrane;GO:0005634//nucleus;GO:0005886//plasma membrane
112	2442	Eucgr.I02423.1|PACid:23597191	52	47838	3.2	1.57	3	*	Eucgr.I02423.1|PACid:23597191	78.85	5e-162	gi|224134256|ref|XP_002327794.1|	predicted protein [Populus trichocarpa] >gi|222836879|gb|EEE75272.1| predicted protein [Populus trichocarpa]	45.37	1e-14	sp|P19076|DMPD_PSEUF	2-hydroxymuconate semialdehyde hydrolase OS=Pseudomonas sp. (strain CF600) GN=dmpD PE=3 SV=1	78.85	7e-161	B9MXM6	B9MXM6_POPTR Predicted protein (Fragment) OS=Populus trichocarpa GN=POPTRDRAFT_679213 PE=4 SV=1	all2056	226	4e-59	COG0596	Predicted hydrolases or acyltransferases (alpha/beta hydrolase superfamily)	R	General function prediction only ;	K13535|1|2e-07|54.7|cre:CHLREDRAFT_121979|cardiolipin-specific phospholipase [EC:3.1.1.-]	GO:0019252//starch biosynthetic process;GO:0043085//positive regulation of catalytic activity;GO:0000023//maltose metabolic process	GO:0080030//methyl indole-3-acetate esterase activity;GO:0004091//carboxylesterase activity;GO:0050253//retinyl-palmitate esterase activity;GO:0080031//methyl salicylate esterase activity;GO:0080032//methyl jasmonate esterase activity	GO:0009941//chloroplast envelope
113	2265	Eucgr.A02940.1|PACid:23564966	59	30520	12	1.361	3	*	Eucgr.A02940.1|PACid:23564966	91.14	6e-81	gi|147827572|emb|CAN77560.1|	hypothetical protein VITISV_031100 [Vitis vinifera]	55.56	1e-37	sp|O14327|PAB2_SCHPO	Polyadenylate-binding protein 2 OS=Schizosaccharomyces pombe (strain 972 / ATCC 24843) GN=pab2 PE=2 SV=1	91.14	7e-80	A5C441	A5C441_VITVI Putative uncharacterized protein OS=Vitis vinifera GN=VITISV_031100 PE=4 SV=1	SPAC16E8.06c	58.5	9e-09	COG0724	RNA-binding proteins (RRM domain)	R	General function prediction only ;	K14396|1|2e-86|316|vvi:100242522|polyadenylate-binding protein 2	GO:0006396//RNA processing;GO:0006606//protein import into nucleus;GO:0009640//photomorphogenesis;GO:0010388//cullin deneddylation;GO:0000085//G2 phase of mitotic cell cycle	GO:0008143//poly(A) RNA binding;GO:0005515//protein binding;GO:0000166//nucleotide binding	GO:0005829//cytosol
113	2265	Eucgr.A02940.3|PACid:23564968	59	30012	12.2
113	2265	Eucgr.A02940.2|PACid:23564967	59	30364	12.1
114	1788	Eucgr.J01844.1|PACid:23599860	86	68429	3.8	1.906	4	*	Eucgr.J01844.1|PACid:23599860	92.75	7e-62	gi|91176171|dbj|BAE93150.1|	trans-cinnamate 4-monooxygenase [Nicotiana tabacum]	90.69	0	sp|O24312|TCMO_POPTM	Trans-cinnamate 4-monooxygenase OS=Populus tremuloides GN=CYP73A13 PE=2 SV=1	92.75	1e-60	Q1T7B2	Q1T7B2_TOBAC Trans-cinnamate 4-monooxygenase (Fragment) OS=Nicotiana tabacum GN=C4H PE=2 SV=1	alr1450	107	5e-23	COG2124	Cytochrome P450	Q	Secondary metabolites biosynthesis, transport and catabolism ;	K00487|1|0.0|883|pop:POPTR_823837|trans-cinnamate 4-monooxygenase [EC:1.14.13.11]	GO:0009555//pollen development;GO:0009611//response to wounding;GO:0009808//lignin metabolic process;GO:0040007//growth;GO:0009416//response to light stimulus;GO:0055114//oxidation-reduction process;GO:0080167//response to karrikin	GO:0016710//trans-cinnamate 4-monooxygenase activity;GO:0009055//electron carrier activity;GO:0005506//iron ion binding;GO:0020037//heme binding	GO:0009505//plant-type cell wall;GO:0005886//plasma membrane;GO:0005783//endoplasmic reticulum
115	1772	Eucgr.J03061.1|PACid:23601193	87	21409	11.1	1.696	2	*	Eucgr.J03061.1|PACid:23601193	77.53	7e-37	gi|106879643|emb|CAJ38405.1|	embryo-specific protein 3 [Plantago major]	-	-	-	-	77.53	7e-36	Q1EMN1	Q1EMN1_PLAMJ Embryo-specific protein 3 (Fragment) OS=Plantago major GN=ats3 PE=2 SV=1	-	-	-	-	-	-	-	-	GO:0009695//jasmonic acid biosynthetic process;GO:0009611//response to wounding	-	GO:0005886//plasma membrane;GO:0031225//anchored to membrane;GO:0005774//vacuolar membrane
116	1985	Eucgr.E03853.1|PACid:23580141	74	234378	4.4	1.382	6	*	Eucgr.E03853.1|PACid:23580141	77.23	2e-157	gi|359497450|ref|XP_003635522.1|	PREDICTED: sister chromatid cohesion protein PDS5 homolog B-B-like, partial [Vitis vinifera]	41.82	2e-07	sp|O04716|MSH6_ARATH	DNA mismatch repair protein MSH6 OS=Arabidopsis thaliana GN=MSH6 PE=1 SV=2	77.69	6e-103	F6GZE5	F6GZE5_VITVI Putative uncharacterized protein (Fragment) OS=Vitis vinifera GN=VIT_00s0862g00020 PE=4 SV=1	-	-	-	-	-	-	-	K11267|1|0.0|1855|gmx:100797685|sister chromatid cohesion protein PDS5	GO:0007067//mitosis	-	GO:0005829//cytosol;GO:0005739//mitochondrion;GO:0005634//nucleus;GO:0009507//chloroplast
116	1985	Eucgr.E03853.3|PACid:23580143	74	231724	4.5
116	1985	Eucgr.E03853.2|PACid:23580142	74	234279	4.4
117	1374	Eucgr.D02081.1|PACid:23575895	120	175090	3.2	1.549	5	*	Eucgr.D02081.1|PACid:23575895	82.93	1e-11	gi|357436479|ref|XP_003588515.1|	hypothetical protein MTR_1g008050 [Medicago truncatula] >gi|355477563|gb|AES58766.1| hypothetical protein MTR_1g008050 [Medicago truncatula]	34.98	2e-27	sp|Q96JE7|SC16B_HUMAN	Protein transport protein Sec16B OS=Homo sapiens GN=SEC16B PE=1 SV=2	80.52	1e-94	F6HS09	F6HS09_VITVI Putative uncharacterized protein (Fragment) OS=Vitis vinifera GN=VIT_00s2430g00010 PE=4 SV=1	-	-	-	-	-	-	-	-	-	-
117	1374	Eucgr.D02081.2|PACid:23575896	120	173773	3.3
118	550	Eucgr.G03374.1|PACid:23589255	300	78923	24.3	1.28	19	*	Eucgr.G03374.1|PACid:23589255	89.77	3e-90	gi|112950426|gb|ABI26731.1|	putative 9-cis-epoxycarotenoid dioxygenase [Fagus sylvatica]	81.66	0	sp|Q94IR2|CCD1_PHAVU	Carotenoid 9,10(9',10')-cleavage dioxygenase 1 OS=Phaseolus vulgaris GN=CCD1 PE=1 SV=1	89.77	4e-89	A6XHH3	A6XHH3_FAGSY Putative 9-cis-epoxycarotenoid dioxygenase (Fragment) OS=Fagus sylvatica GN=NCED1 PE=2 SV=1	all1106	392	6e-109	COG3670	Lignostilbene-alpha,beta-dioxygenase and related enzymes	Q	Secondary metabolites biosynthesis, transport and catabolism ;	K11159|1|0.0|974|vvi:100232972|carotenoid cleavage dioxygenase	-	GO:0016702//oxidoreductase activity, acting on single donors with incorporation of molecular oxygen, incorporation of two atoms of oxygen	-
118	550	Eucgr.G03374.2|PACid:23589256	300	76569	25.3
119	3256	Eucgr.J02263.1|PACid:23600367	32	35970	3.3	1.272	2	*	Eucgr.J02263.1|PACid:23600367	92.86	8e-56	gi|385213036|gb|AFI48493.1|	20S proteasome beta2 subunit, partial [Oryza australiensis] >gi|385213038|gb|AFI48494.1| 20S proteasome beta2 subunit, partial [Oryza australiensis] >gi|385213040|gb|AFI48495.1| 20S proteasome beta2 subunit, partial [Oryza australiensis] >gi|385213042|gb|AFI48496.1| 20S proteasome beta2 subunit, partial [Oryza australiensis] >gi|385213044|gb|AFI48497.1| 20S proteasome beta2 subunit, partial [Oryz…	86.86	2e-140	sp|Q7DLS1|PSB7B_ARATH	Proteasome subunit beta type-7-B OS=Arabidopsis thaliana GN=PBB2 PE=1 SV=2	89.18	1e-139	I1JJI4	I1JJI4_SOYBN Uncharacterized protein OS=Glycine max GN=Gma.57932 PE=4 SV=1	SPAC22D3.07	268	1e-71	COG0638	20S proteasome, alpha and beta subunits	O	Posttranslational modification, protein turnover, chaperones ;	K02739|1|5e-145|511|pop:POPTR_825510|20S proteasome subunit beta 2 [EC:3.4.25.1]	GO:0043161//proteasomal ubiquitin-dependent protein catabolic process;GO:0009651//response to salt stress;GO:0051788//response to misfolded protein;GO:0080129//proteasome core complex assembly;GO:0006635//fatty acid beta-oxidation;GO:0006096//glycolysis;GO:0006094//gluconeogenesis;GO:0009853//photorespiration;GO:0046686//response to cadmium ion;GO:0009407//toxin catabolic process	GO:0004298//threonine-type endopeptidase activity	GO:0005737//cytoplasm;GO:0005839//proteasome core complex;GO:0005634//nucleus
120	1523	Eucgr.G03255.1|PACid:23589114	107	33243	6.1	1.499	2	*	Eucgr.G03255.1|PACid:23589114	79.31	8e-72	gi|190897892|gb|ACE97459.1|	short-chain dehydrogenase/reductase [Populus tremula] >gi|190897914|gb|ACE97470.1| short-chain dehydrogenase/reductase [Populus tremula] >gi|190897930|gb|ACE97478.1| short-chain dehydrogenase/reductase [Populus tremula] >gi|190897938|gb|ACE97482.1| short-chain dehydrogenase/reductase [Populus tremula]	70	9e-103	sp|Q9C826|ABA2_ARATH	Xanthoxin dehydrogenase OS=Arabidopsis thaliana GN=ABA2 PE=1 SV=1	79.31	1e-70	B3VW82	B3VW82_POPTN Short-chain dehydrogenase/reductase (Fragment) OS=Populus tremula PE=3 SV=1	CC0094	162	8e-40	COG1028	Dehydrogenases with different specificities (related to short-chain alcohol dehydrogenases)	IQR	Lipid transport and metabolism ; Secondary metabolites biosynthesis, transport and catabolism ; General function prediction only ;	K09841|1|5e-120|428|pop:POPTR_547844|xanthoxin dehydrogenase [EC:1.1.1.288]	GO:0055114//oxidation-reduction process;GO:0009750//response to fructose stimulus;GO:0009414//response to water deprivation;GO:0009408//response to heat;GO:0010115//regulation of abscisic acid biosynthetic process;GO:0006561//proline biosynthetic process;GO:0010182//sugar mediated signaling pathway	GO:0004316//3-oxoacyl-[acyl-carrier-protein] reductase (NADPH) activity;GO:0000166//nucleotide binding;GO:0010301//xanthoxin dehydrogenase activity	GO:0005829//cytosol
121	915	Eucgr.D00127.1|PACid:23573904	189	57211	22.1	1.261	13	*	Eucgr.D00127.1|PACid:23573904	97.14	4e-35	gi|147766666|emb|CAN63158.1|	hypothetical protein VITISV_035841 [Vitis vinifera]	63.52	2e-135	sp|Q2HJ33|OLA1_BOVIN	Obg-like ATPase 1 OS=Bos taurus GN=OLA1 PE=2 SV=1	93.12	0	D7TKK5	D7TKK5_VITVI Putative uncharacterized protein OS=Vitis vinifera GN=VIT_10s0003g05020 PE=4 SV=1	SPAC27E2.03c	408	1e-113	COG0012	Predicted GTPase, probable translation factor	J	Translation, ribosomal structure and biogenesis ;	K06942|1|0.0|733|gmx:100813501|	GO:0006623//protein targeting to vacuole;GO:0009651//response to salt stress;GO:0006096//glycolysis;GO:0006094//gluconeogenesis;GO:0046686//response to cadmium ion	GO:0005525//GTP binding	GO:0005829//cytosol;GO:0009506//plasmodesma
121	915	Eucgr.D00127.2|PACid:23573905	189	45748	27
122	2952	Eucgr.J01751.1|PACid:23599748	38	88380	5.6	1.33	2	*	Eucgr.J01751.1|PACid:23599748	75	4e-16	gi|15081668|gb|AAK82489.1|	AT5g56360/MCD7_9 [Arabidopsis thaliana] >gi|20147165|gb|AAM10299.1| AT5g56360/MCD7_9 [Arabidopsis thaliana]	50.7	2e-13	sp|Q04924|GLU2B_YEAST	Glucosidase 2 subunit beta OS=Saccharomyces cerevisiae (strain ATCC 204508 / S288c) GN=GTB1 PE=1 SV=1	74.57	2e-63	I1NDH1	I1NDH1_SOYBN Uncharacterized protein OS=Glycine max GN=Gma.42250 PE=4 SV=1	-	-	-	-	-	-	-	K08288|1|9e-163|572|vvi:100255312|protein kinase C substrate 80K-H	GO:0009086//methionine biosynthetic process;GO:0030244//cellulose biosynthetic process;GO:0042742//defense response to bacterium;GO:0048193//Golgi vesicle transport;GO:0000394//RNA splicing, via endonucleolytic cleavage and ligation	GO:0005516//calmodulin binding	GO:0016023//cytoplasmic membrane-bounded vesicle;GO:0005783//endoplasmic reticulum
123	3652	Eucgr.F02613.1|PACid:23583455	24	28540	5.7	1.262	5	*	Eucgr.F02613.1|PACid:23583455	94.12	6e-41	gi|225454186|ref|XP_002272295.1|	PREDICTED: 50S ribosomal protein L21, chloroplastic [Vitis vinifera] >gi|297745266|emb|CBI40346.3| unnamed protein product [Vitis vinifera]	83.33	4e-35	sp|P51412|RK21_ARATH	50S ribosomal protein L21, chloroplastic OS=Arabidopsis thaliana GN=RPL21 PE=2 SV=1	94.12	7e-40	D7UC81	D7UC81_VITVI Putative uncharacterized protein OS=Vitis vinifera GN=VIT_15s0046g02910 PE=3 SV=1	BH3011	79	7e-15	COG0261	Ribosomal protein L21	J	Translation, ribosomal structure and biogenesis ;	K02888|1|6e-42|168|vvi:100255002|large subunit ribosomal protein L21	GO:0035304//regulation of protein dephosphorylation;GO:0009793//embryo development ending in seed dormancy;GO:0006412//translation;GO:0010207//photosystem II assembly;GO:0009902//chloroplast relocation;GO:0042742//defense response to bacterium;GO:0009409//response to cold;GO:0045893//positive regulation of transcription, DNA-dependent;GO:0042793//transcription from plastid promoter;GO:0006364//rR…	GO:0003735//structural constituent of ribosome;GO:0003723//RNA binding	GO:0009941//chloroplast envelope;GO:0005840//ribosome;GO:0009570//chloroplast stroma;GO:0005634//nucleus
124	2744	Eucgr.B02222.1|PACid:23567323	44	47261	2.2	2.006	2	*	Eucgr.B02222.1|PACid:23567323	83.23	6e-151	gi|255571350|ref|XP_002526624.1|	cinnamoyl-CoA reductase, putative [Ricinus communis] >gi|223534064|gb|EEF35783.1| cinnamoyl-CoA reductase, putative [Ricinus communis]	44.58	1e-59	sp|Q9S9N9|CCR1_ARATH	Cinnamoyl-CoA reductase 1 OS=Arabidopsis thaliana GN=CCR1 PE=1 SV=1	83.23	8e-150	B9SKV5	B9SKV5_RICCO Cinnamoyl-CoA reductase, putative OS=Ricinus communis GN=RCOM_1094170 PE=4 SV=1	mll1975	127	3e-29	COG0451	Nucleoside-diphosphate-sugar epimerases	MG	Cell wall/membrane/envelope biogenesis ; Carbohydrate transport and metabolism ;	K09753|1|2e-71|267|smo:SELMODRAFT_450552|cinnamoyl-CoA reductase [EC:1.2.1.44]	GO:0019761//glucosinolate biosynthetic process;GO:0009809//lignin biosynthetic process;GO:0055114//oxidation-reduction process	GO:0016621//cinnamoyl-CoA reductase activity;GO:0045552//dihydrokaempferol 4-reductase activity;GO:0050662//coenzyme binding;GO:0000166//nucleotide binding	GO:0005829//cytosol
124	2744	Eucgr.B02222.2|PACid:23567324	44	46828	2.2
125	2473	Eucgr.K02940.1|PACid:23604606	52	70068	6.2	1.733	3	*	Eucgr.K02940.1|PACid:23604606	72.5	3e-10	gi|34101213|gb|AAQ57645.1|	WRKY 10 [Theobroma cacao] >gi|34101215|gb|AAQ57646.1| WRKY 10 [Theobroma cacao] >gi|34101217|gb|AAQ57647.1| WRKY 10 [Theobroma cacao]	80	2e-23	sp|Q9FG77|WRKY2_ARATH	Probable WRKY transcription factor 2 OS=Arabidopsis thaliana GN=WRKY2 PE=2 SV=1	72.5	4e-09	Q6VR15	Q6VR15_THECC WRKY 10 (Fragment) OS=Theobroma cacao GN=tcw10 PE=4 SV=1	-	-	-	-	-	-	-	K13424|1|2e-123|441|pop:POPTR_577093|WRKY transcription factor 33	-	-
125	2473	Eucgr.K02940.2|PACid:23604607	52	67275	6.5
126	2088	Eucgr.H03559.1|PACid:23592856	68	71946	4.2	1.24	4	*	Eucgr.H03559.1|PACid:23592856	78.74	0	gi|225432584|ref|XP_002281311.1|	PREDICTED: RAN GTPase-activating protein 2 [Vitis vinifera]	71.51	0	sp|Q9M651|RAGP2_ARATH	RAN GTPase-activating protein 2 OS=Arabidopsis thaliana GN=RANGAP2 PE=1 SV=2	80	1e-38	I1JWT1	I1JWT1_SOYBN Uncharacterized protein OS=Glycine max PE=4 SV=1	SPAC22E12.07	62.8	1e-09	COG5238	Ran GTPase-activating protein (RanGAP) involved in mRNA processing and transport	TA	Signal transduction mechanisms ; RNA processing and modification ;	K14319|1|0.0|702|pop:POPTR_1090360|Ran GTPase-activating protein 1	-	-	GO:0043231//intracellular membrane-bounded organelle;GO:0044444//cytoplasmic part
127	740	Eucgr.G03401.1|PACid:23589292	235	36289	24.6	1.973	12	*	Eucgr.G03401.1|PACid:23589292	86.78	4e-92	gi|255544260|ref|XP_002513192.1|	60S ribosomal protein L6, putative [Ricinus communis] >gi|223547690|gb|EEF49183.1| 60S ribosomal protein L6, putative [Ricinus communis]	84.07	5e-90	sp|P34091|RL6_MESCR	60S ribosomal protein L6 OS=Mesembryanthemum crystallinum GN=RPL6 PE=2 SV=1	86.78	4e-91	B9RHH3	B9RHH3_RICCO 60S ribosomal protein L6 OS=Ricinus communis GN=RCOM_1526800 PE=3 SV=1	YLR448w	182	5e-46	COG2163	Ribosomal protein L14E/L6E/L27E	J	Translation, ribosomal structure and biogenesis ;	K02934|1|4e-93|338|rcu:RCOM_1526800|large subunit ribosomal protein L6e	GO:0006412//translation	GO:0003735//structural constituent of ribosome	GO:0022626//cytosolic ribosome;GO:0043231//intracellular membrane-bounded organelle;GO:0016020//membrane;GO:0044446//intracellular organelle part
128	339	Eucgr.H00750.1|PACid:23590130	459	34237	32.4	1.405	11	*	Eucgr.H00750.1|PACid:23590130	97.35	3e-47	gi|148807168|gb|ABR13294.1|	putative 40S ribosomal protein S8 [Prunus dulcis]	90.09	1e-87	sp|P49199|RS8_ORYSJ	40S ribosomal protein S8 OS=Oryza sativa subsp. japonica GN=RPS8 PE=2 SV=2	93.55	1e-51	O23985	O23985_HORVU 40S ribosomal protein S8 (Fragment) OS=Hordeum vulgare PE=2 SV=2	SPAC521.05	248	7e-66	COG2007	Ribosomal protein S8E	J	Translation, ribosomal structure and biogenesis ;	K02995|1|2e-88|322|osa:4329381|small subunit ribosomal protein S8e	GO:0006412//translation	GO:0003723//RNA binding;GO:0003735//structural constituent of ribosome	GO:0005840//ribosome;GO:0009536//plastid;GO:0071944//cell periphery;GO:0016020//membrane
129	2911	Eucgr.F00111.1|PACid:23580773	39	22461	4	2.481	2	*	Eucgr.F00111.1|PACid:23580773	84.62	1e-11	gi|255645295|gb|ACU23144.1|	unknown [Glycine max]	58.7	2e-16	sp|Q9FKP0|PSRP6_ARATH	50S ribosomal protein 6, chloroplastic OS=Arabidopsis thaliana GN=PSRP6 PE=3 SV=1	84.62	9e-11	I1K9J0	I1K9J0_SOYBN Uncharacterized protein OS=Glycine max PE=4 SV=1	-	-	-	-	-	-	-	-	-	-	GO:0009507//chloroplast
130	2568	Eucgr.I01989.1|PACid:23596699	49	135119	3.2	1.741	2	*	Eucgr.I01989.1|PACid:23596699	80.35	0	gi|359488959|ref|XP_003633847.1|	PREDICTED: probable ubiquitin conjugation factor E4-like [Vitis vinifera] >gi|296082973|emb|CBI22274.3| unnamed protein product [Vitis vinifera]	75.22	0	sp|Q9LF41|UBE4_ARATH	Probable ubiquitin conjugation factor E4 OS=Arabidopsis thaliana GN=PUB1 PE=1 SV=1	80.35	0	D7SXH7	D7SXH7_VITVI Putative uncharacterized protein OS=Vitis vinifera GN=VIT_14s0108g01390 PE=4 SV=1	SPAC20H4.10	352	2e-96	COG5113	Ubiquitin fusion degradation protein 2	O	Posttranslational modification, protein turnover, chaperones ;	K10597|1|0.0|1676|vvi:100250848|ubiquitin conjugation factor E4 B [EC:6.3.2.19]	GO:0010413//glucuronoxylan metabolic process;GO:0006511//ubiquitin-dependent protein catabolic process;GO:0016567//protein ubiquitination;GO:0045492//xylan biosynthetic process	GO:0034450//ubiquitin-ubiquitin ligase activity	GO:0005829//cytosol;GO:0000151//ubiquitin ligase complex
130	2568	Eucgr.I01989.2|PACid:23596700	49	93597	4.7
131	2049	Eucgr.E00577.1|PACid:23577315	70	65849	4.8	2.259	4	*	Eucgr.E00577.1|PACid:23577315	81.77	0	gi|225470747|ref|XP_002267459.1|	PREDICTED: putative peroxisomal-coenzyme A synthetase-like [Vitis vinifera]	77.6	0	sp|Q9SMT7|4CLLA_ARATH	4-coumarate--CoA ligase-like 10 OS=Arabidopsis thaliana GN=4CLL10 PE=2 SV=1	81.77	0	E0CV25	E0CV25_VITVI Putative uncharacterized protein OS=Vitis vinifera GN=VIT_16s0050g00390 PE=4 SV=1	SPCC1827.03c	470	2e-132	COG0318	Acyl-CoA synthetases (AMP-forming)/AMP-acid ligases II	IQ	Lipid transport and metabolism ; Secondary metabolites biosynthesis, transport and catabolism ;	K01904|1|2e-46|185|sbi:SORBI_01g016420|4-coumarate--CoA ligase [EC:6.2.1.12]	GO:0015706//nitrate transport;GO:0010214//seed coat development;GO:0010167//response to nitrate;GO:0046482//para-aminobenzoic acid metabolic process;GO:0010030//positive regulation of seed germination;GO:0033611//oxalate catabolic process;GO:0046686//response to cadmium ion;GO:0050832//defense response to fungus	GO:0050203//oxalate-CoA ligase activity;GO:0008756//o-succinylbenzoate-CoA ligase activity;GO:0016208//AMP binding	GO:0005829//cytosol;GO:0005739//mitochondrion;GO:0009506//plasmodesma;GO:0009570//chloroplast stroma;GO:0048046//apoplast
132	746	Eucgr.I00377.1|PACid:23594922	232	83685	11.4	1.302	7	*	Eucgr.I00377.1|PACid:23594922	72.15	5e-65	gi|357519577|ref|XP_003630077.1|	hypothetical protein MTR_8g091480 [Medicago truncatula] >gi|355524099|gb|AET04553.1| hypothetical protein MTR_8g091480 [Medicago truncatula]	-	-	-	-	72.15	7e-64	G7LAF4	G7LAF4_MEDTR Putative uncharacterized protein OS=Medicago truncatula GN=MTR_8g091480 PE=4 SV=1	-	-	-	-	-	-	-	-	-	-	GO:0016020//membrane;GO:0005739//mitochondrion
133	1579	Eucgr.J02478.1|PACid:23600611	100	22224	12.9	1.381	4	*	Eucgr.J02478.1|PACid:23600611	89.68	6e-72	gi|356496612|ref|XP_003517160.1|	PREDICTED: SKP1-like protein 1A-like [Glycine max]	77.99	7e-63	sp|Q39255|SKP1A_ARATH	SKP1-like protein 1A OS=Arabidopsis thaliana GN=SKP1A PE=1 SV=1	89.03	3e-70	C6T533	C6T533_SOYBN Putative uncharacterized protein OS=Glycine max PE=2 SV=1	SPBC409.05	156	1e-38	COG5201	SCF ubiquitin ligase, SKP1 component	O	Posttranslational modification, protein turnover, chaperones ;	K03094|1|7e-73|270|gmx:100809769|S-phase kinase-associated protein 1	GO:0006511//ubiquitin-dependent protein catabolic process	-	GO:0005737//cytoplasm;GO:0005730//nucleolus
134	624	Eucgr.J00880.1|PACid:23598755	270	23517	13.7	1.332	16	*	Eucgr.J00880.1|PACid:23598755	82.43	4e-29	gi|296085272|emb|CBI29004.3|	unnamed protein product [Vitis vinifera]	75.89	8e-45	sp|Q8LD49|TRXX_ARATH	Thioredoxin X, chloroplastic OS=Arabidopsis thaliana GN=ATHX PE=2 SV=2	82.14	7e-48	B9HGF9	B9HGF9_POPTR Thioredoxin (Fragment) OS=Populus trichocarpa GN=PtrcTrxx PE=3 SV=1	all2341	97.4	1e-20	COG0526	Thiol-disulfide isomerase and thioredoxins	OC	Posttranslational modification, protein turnover, chaperones ; Energy production and conversion ;	K03671|1|4e-39|158|sbi:SORBI_06g032830|thioredoxin 1	GO:0006833//water transport;GO:0045454//cell redox homeostasis;GO:0006662//glycerol ether metabolic process;GO:0009750//response to fructose stimulus;GO:0043085//positive regulation of catalytic activity;GO:0009651//response to salt stress	GO:0008047//enzyme activator activity;GO:0009055//electron carrier activity;GO:0015035//protein disulfide oxidoreductase activity	GO:0009570//chloroplast stroma;GO:0009534//chloroplast thylakoid
134	624	Eucgr.J00880.2|PACid:23598756	270	21864	14.8
135	1211	Eucgr.H03041.1|PACid:23592364	138	56490	11.9	1.256	5	*	Eucgr.H03041.1|PACid:23592364	88.45	0	gi|255585554|ref|XP_002533467.1|	oxidoreductase, putative [Ricinus communis] >gi|223526682|gb|EEF28919.1| oxidoreductase, putative [Ricinus communis]	46.09	2e-79	sp|P0A9T5|TAS_SHIFL	Protein tas OS=Shigella flexneri GN=tas PE=3 SV=1	88.45	0	B9T5E8	B9T5E8_RICCO Oxidoreductase, putative OS=Ricinus communis GN=RCOM_0400480 PE=4 SV=1	YPO0790	303	4e-82	COG0667	Predicted oxidoreductases (related to aryl-alcohol dehydrogenases)	C	Energy production and conversion ;	K14521|1|2e-62|238|vcn:VOLCADRAFT_98273|N-acetyltransferase 10 [EC:2.3.1.-]!K00064|2|1e-15|82.4|smo:SELMODRAFT_124085|D-threo-aldose 1-dehydrogenase [EC:1.1.1.122]	GO:0019288//isopentenyl diphosphate biosynthetic process, mevalonate-independent pathway;GO:0055114//oxidation-reduction process	GO:0004032//alditol:NADP+ 1-oxidoreductase activity	GO:0009941//chloroplast envelope;GO:0009570//chloroplast stroma
136	518	Eucgr.H01947.1|PACid:23591337	315	27848	6	2.068	15	*	Eucgr.H01947.1|PACid:23591337	67.97	4e-79	gi|308742592|gb|ADO33443.1|	photosystem II protein D2 [Smilax china]	61.59	2e-89	sp|Q9BBT0|PSBD_LOTJA	Photosystem II D2 protein OS=Lotus japonicus GN=psbD PE=3 SV=1	61.89	1e-88	B9NDB6	B9NDB6_POPTR Photosystem II D2 protein OS=Populus trichocarpa GN=POPTRDRAFT_812234 PE=3 SV=1	-	-	-	-	-	-	-	K02706|1|1e-90|330|pop:POPTR_812234|photosystem II P680 reaction center D2 protein	GO:0015979//photosynthesis;GO:0055114//oxidation-reduction process;GO:0006091//generation of precursor metabolites and energy	-	GO:0034357//photosynthetic membrane
137	871	Eucgr.D01707.1|PACid:23575454	200	110411	11.1	1.242	12	*	Eucgr.D01707.1|PACid:23575454	89.57	0	gi|224132722|ref|XP_002321393.1|	predicted protein [Populus trichocarpa] >gi|222868389|gb|EEF05520.1| predicted protein [Populus trichocarpa]	40.88	6e-168	sp|P70168|IMB1_MOUSE	Importin subunit beta-1 OS=Mus musculus GN=Kpnb1 PE=1 SV=2	89.57	0	B9IDN3	B9IDN3_POPTR Predicted protein OS=Populus trichocarpa GN=POPTRDRAFT_732844 PE=4 SV=1	SPAC1B1.03c	585	2e-166	COG5215	Karyopherin (importin) beta	U	Intracellular trafficking, secretion, and vesicular transport ;	K14293|1|0.0|1589|vvi:100265913|importin subunit beta-1	GO:0052546//cell wall pectin metabolic process;GO:0000059//protein import into nucleus, docking;GO:0052541//plant-type cell wall cellulose metabolic process	GO:0008565//protein transporter activity	GO:0005829//cytosol;GO:0005643//nuclear pore;GO:0009507//chloroplast
137	871	Eucgr.D01707.2|PACid:23575455	200	110411	11.1
138	1256	Eucgr.C02768.1|PACid:23572223	135	81588	8.4	1.39	7	*	Eucgr.C02768.1|PACid:23572223	77.48	0	gi|255548898|ref|XP_002515505.1|	clathrin assembly protein, putative [Ricinus communis] >gi|223545449|gb|EEF46954.1| clathrin assembly protein, putative [Ricinus communis]	74.55	0	sp|Q8LF20|CAP2_ARATH	Putative clathrin assembly protein At2g25430 OS=Arabidopsis thaliana GN=At2g25430 PE=1 SV=2	77.48	0	B9RP36	B9RP36_RICCO Clathrin assembly protein, putative OS=Ricinus communis GN=RCOM_0923910 PE=4 SV=1	-	-	-	-	-	-	-	-	GO:0055114//oxidation-reduction process;GO:0048268//clathrin coat assembly;GO:0050794//regulation of cellular process;GO:0006351//transcription, DNA-dependent	GO:0005545//1-phosphatidylinositol binding;GO:0030276//clathrin binding;GO:0032440//2-alkenal reductase [NAD(P)] activity	GO:0005829//cytosol;GO:0030118//clathrin coat;GO:0005634//nucleus;GO:0005886//plasma membrane
139	631	Eucgr.F04015.1|PACid:23585247	266	124840	9	1.308	9	*	Eucgr.F04015.1|PACid:23585247	93.75	3e-37	gi|109627951|gb|ABG34406.1|	protein complex coatmer beta subunit [Trigonella foenum-graecum] >gi|109627953|gb|ABG34407.1| protein complex coatmer beta subunit [Trigonella mesopotamica] >gi|109627955|gb|ABG34408.1| protein complex coatmer beta subunit [Trigonella spruneriana] >gi|109627959|gb|ABG34410.1| protein complex coatmer beta subunit [Trigonella arabica] >gi|109627961|gb|ABG34411.1| protein complex coatmer beta subuni…	82.86	0	sp|Q9SV21|COPB1_ARATH	Coatomer subunit beta-1 OS=Arabidopsis thaliana GN=At4g31480 PE=1 SV=2	91.17	0	I1KG56	I1KG56_SOYBN Uncharacterized protein OS=Glycine max PE=4 SV=1	SPBC146.14c	703	0	COG5096	Vesicle coat complex, various subunits	U	Intracellular trafficking, secretion, and vesicular transport ;	K12392|1|3e-13|75.9|vcn:VOLCADRAFT_65427|AP-1 complex subunit beta-1!K12397|2|2e-12|73.2|olu:OSTLU_44118|AP-3 complex subunit beta!K12400|5|2e-11|70.1|sbi:SORBI_03g043730|AP-4 complex subunit epsilon-1	GO:0016192//vesicle-mediated transport;GO:0006886//intracellular protein transport	GO:0030276//clathrin binding;GO:0005198//structural molecule activity	GO:0009506//plasmodesma;GO:0005634//nucleus;GO:0005829//cytosol;GO:0030126//COPI vesicle coat
140	1528	Eucgr.K03340.1|PACid:23605069	106	56248	10	1.311	6	*	Eucgr.K03340.1|PACid:23605069	82.06	0	gi|255587278|ref|XP_002534212.1|	chaperone protein DNAj, putative [Ricinus communis] >gi|223525697|gb|EEF28168.1| chaperone protein DNAj, putative [Ricinus communis]	53.09	1e-99	sp|B8HLD2|DNAJ_CYAP4	Chaperone protein DnaJ OS=Cyanothece sp. (strain PCC 7425 / ATCC 29141) GN=dnaJ PE=3 SV=1	82.06	0	B9T7J3	B9T7J3_RICCO Chaperone protein DNAj, putative OS=Ricinus communis GN=RCOM_0219890 PE=3 SV=1	alr2447	348	1e-95	COG0484	DnaJ-class molecular chaperone with C-terminal Zn finger domain	O	Posttranslational modification, protein turnover, chaperones ;	K03686|1|0.0|730|rcu:RCOM_0219890|molecular chaperone DnaJ	GO:0006457//protein folding;GO:0009408//response to heat	GO:0031072//heat shock protein binding;GO:0005524//ATP binding;GO:0051082//unfolded protein binding;GO:0008270//zinc ion binding	GO:0009941//chloroplast envelope;GO:0009535//chloroplast thylakoid membrane;GO:0005739//mitochondrion
140	1528	Eucgr.K03340.2|PACid:23605070	106	56248	10
141	1223	Eucgr.F01560.1|PACid:23582253	137	28799	10.9	1.332	11	*	Eucgr.F01560.1|PACid:23582253	87.14	6e-67	gi|356569953|ref|XP_003553158.1|	PREDICTED: deoxyuridine 5'-triphosphate nucleotidohydrolase-like [Glycine max]	80	3e-71	sp|Q9STG6|DUT_ARATH	Deoxyuridine 5'-triphosphate nucleotidohydrolase OS=Arabidopsis thaliana GN=DUT PE=1 SV=1	83.43	2e-72	A5B885	A5B885_VITVI Putative uncharacterized protein OS=Vitis vinifera GN=VITISV_008069 PE=4 SV=1	SPAC644.05c	194	1e-49	COG0756	dUTPase	F	Nucleotide transport and metabolism ;	K01520|1|1e-74|277|vvi:100242070|dUTP pyrophosphatase [EC:3.6.1.23]	GO:0006281//DNA repair;GO:0006261//DNA-dependent DNA replication;GO:0006226//dUMP biosynthetic process;GO:0046080//dUTP metabolic process	GO:0004170//dUTP diphosphatase activity;GO:0042802//identical protein binding;GO:0000287//magnesium ion binding	GO:0005829//cytosol
142	804	Eucgr.F02946.1|PACid:23583881	214	118647	7.6	1.358	4	*	Eucgr.F02946.1|PACid:23583881	80.46	2e-74	gi|71534902|gb|AAZ32855.1|	histidyl-tRNA synthetase [Medicago sativa]	55.76	0	sp|P93422|SYH_ORYSJ	Histidine--tRNA ligase OS=Oryza sativa subsp. japonica GN=Os05g0150900 PE=2 SV=2	73.19	1e-178	Q9SBK5	Q9SBK5_WHEAT Histidyl-tRNA synthetase (Fragment) OS=Triticum aestivum PE=2 SV=1	SPBC2G2.12	428	3e-119	COG0124	Histidyl-tRNA synthetase	J	Translation, ribosomal structure and biogenesis ;	K01892|1|0.0|969|vvi:100241489|histidyl-tRNA synthetase [EC:6.1.1.21]	GO:0006427//histidyl-tRNA aminoacylation;GO:0048481//ovule development	GO:0005524//ATP binding;GO:0004821//histidine-tRNA ligase activity	GO:0005829//cytosol;GO:0009536//plastid
143	2676	Eucgr.L02743.1|PACid:23607367	45	39541	3.9	2.507	2	*	Eucgr.L02743.1|PACid:23607367	70.66	6e-100	gi|147778677|emb|CAN76108.1|	hypothetical protein VITISV_033807 [Vitis vinifera]	44.06	9e-54	sp|Q9S9N9|CCR1_ARATH	Cinnamoyl-CoA reductase 1 OS=Arabidopsis thaliana GN=CCR1 PE=1 SV=1	70.66	8e-99	A5AVV8	A5AVV8_VITVI Putative uncharacterized protein OS=Vitis vinifera GN=VITISV_033807 PE=4 SV=1	mll1975	142	9e-34	COG0451	Nucleoside-diphosphate-sugar epimerases	MG	Cell wall/membrane/envelope biogenesis ; Carbohydrate transport and metabolism ;	K09753|1|8e-65|245|bdi:100832790|cinnamoyl-CoA reductase [EC:1.2.1.44]	GO:0008152//metabolic process	GO:0016491//oxidoreductase activity;GO:0005488//binding	-
143	2676	Eucgr.G03344.1|PACid:23589212	45	42760	3.7
144	333	Eucgr.F02130.1|PACid:23582885	464	33610	39.2	1.289	13	*	Eucgr.F02130.1|PACid:23582885	93.15	2e-133	gi|224081971|ref|XP_002306545.1|	predicted protein [Populus trichocarpa] >gi|118481637|gb|ABK92760.1| unknown [Populus trichocarpa] >gi|222855994|gb|EEE93541.1| predicted protein [Populus trichocarpa]	90.32	2e-08	sp|P85939|14332_PSEMZ	14-3-3-like protein 2 (Fragments) OS=Pseudotsuga menziesii PE=1 SV=1	93.15	2e-132	D9Z6D3	D9Z6D3_GOSHI 14-3-3f protein OS=Gossypium hirsutum PE=2 SV=1	SPAC8E11.02c	329	3e-90	COG5040	14-3-3 family protein	T	Signal transduction mechanisms ;	K06630|1|2e-126|449|vvi:100257548|tyrosine 3-monooxygenase/tryptophan 5-monooxygenase activation protein	GO:0006094//gluconeogenesis;GO:0009740//gibberellic acid mediated signaling pathway;GO:0006355//regulation of transcription, DNA-dependent;GO:0009651//response to salt stress;GO:0009407//toxin catabolic process;GO:0016310//phosphorylation;GO:0042742//defense response to bacterium;GO:0006096//glycolysis;GO:0032880//regulation of protein localization;GO:0009742//brassinosteroid mediated signaling p…	GO:0016818//hydrolase activity, acting on acid anhydrides, in phosphorus-containing anhydrides;GO:0019904//protein domain specific binding;GO:0005524//ATP binding;GO:0045309//protein phosphorylated amino acid binding	GO:0009941//chloroplast envelope;GO:0009505//plant-type cell wall;GO:0005829//cytosol;GO:0005886//plasma membrane;GO:0005634//nucleus
145	848	Eucgr.B03307.1|PACid:23568607	202	57439	11.8	1.705	4	*	Eucgr.B03307.1|PACid:23568607	92.86	5e-09	gi|297728737|ref|NP_001176732.1|	Os11g0696150 [Oryza sativa Japonica Group] >gi|255680397|dbj|BAH95460.1| Os11g0696150 [Oryza sativa Japonica Group]	87.97	0	sp|Q9SGY2|ACLA1_ARATH	ATP-citrate synthase alpha chain protein 1 OS=Arabidopsis thaliana GN=ACLA-1 PE=1 SV=1	91.04	0	D7TDJ3	D7TDJ3_VITVI Putative uncharacterized protein OS=Vitis vinifera GN=VIT_01s0127g00260 PE=4 SV=1	SPAC22A12.16	315	8e-86	COG0045	Succinyl-CoA synthetase, beta subunit	C	Energy production and conversion ;	K01648|1|0.0|750|vvi:100255189|ATP citrate (pro-S)-lyase [EC:2.3.3.8]	GO:0016117//carotenoid biosynthetic process;GO:0019252//starch biosynthetic process;GO:0009825//multidimensional cell growth;GO:0009911//positive regulation of flower development;GO:0007568//aging;GO:0043481//anthocyanin accumulation in tissues in response to UV light;GO:0048767//root hair elongation;GO:0015995//chlorophyll biosynthetic process;GO:0010817//regulation of hormone levels;GO:0030244/…	GO:0003878//ATP citrate synthase activity;GO:0016829//lyase activity;GO:0005524//ATP binding;GO:0004775//succinate-CoA ligase (ADP-forming) activity	GO:0005829//cytosol;GO:0009346//citrate lyase complex
145	848	Eucgr.B03307.2|PACid:23568608	202	57340	11.8
145	848	Eucgr.B03307.3|PACid:23568609	202	57340	11.8
146	1215	Eucgr.H01482.1|PACid:23590941	138	97535	3.7	1.391	4	*	Eucgr.H01482.1|PACid:23590941	67.87	0	gi|225436930|ref|XP_002275196.1|	PREDICTED: uncharacterized protein LOC100256371 [Vitis vinifera] >gi|296086702|emb|CBI32337.3| unnamed protein product [Vitis vinifera]	34.58	8e-25	sp|P40983|YOR6_CALSR	Uncharacterized protein in xynA 3'region (Fragment) OS=Caldicellulosiruptor sp. (strain Rt8B.4) PE=4 SV=1	67.87	0	D7TPB4	D7TPB4_VITVI Putative uncharacterized protein OS=Vitis vinifera GN=VIT_07s0104g00480 PE=4 SV=1	DR1235	157	6e-38	COG0699	Predicted GTPases (dynamin-related)	R	General function prediction only ;	-	GO:0035304//regulation of protein dephosphorylation;GO:0009793//embryo development ending in seed dormancy;GO:0010207//photosystem II assembly;GO:0009902//chloroplast relocation;GO:0016226//iron-sulfur cluster assembly;GO:0010228//vegetative to reproductive phase transition of meristem;GO:0045893//positive regulation of transcription, DNA-dependent;GO:0042793//transcription from plastid promoter;…	GO:0000166//nucleotide binding;GO:0003824//catalytic activity	GO:0031969//chloroplast membrane
146	1215	Eucgr.H01482.2|PACid:23590942	138	86860	4.2
146	1215	Eucgr.H01482.3|PACid:23590943	138	70980	5.1
147	1368	Eucgr.F04357.1|PACid:23585619	121	75201	9.6	1.418	7	*	Eucgr.F04357.1|PACid:23585619	65.25	1e-24	gi|115485821|ref|NP_001068054.1|	Os11g0544600 [Oryza sativa Japonica Group] >gi|77551401|gb|ABA94198.1| expressed protein [Oryza sativa Japonica Group] >gi|113645276|dbj|BAF28417.1| Os11g0544600 [Oryza sativa Japonica Group]	-	-	-	-	65.25	2e-23	Q2R2Z3	Q2R2Z3_ORYSJ Expressed protein OS=Oryza sativa subsp. japonica GN=Os11g0544600 PE=2 SV=1	-	-	-	-	-	-	-	-	GO:0010467//gene expression;GO:0016070//RNA metabolic process;GO:0065007//biological regulation;GO:0044249//cellular biosynthetic process	-	-
148	1379	Eucgr.D02465.1|PACid:23576374	120	63939	13.5	1.244	8	*	Eucgr.D02465.1|PACid:23576374	93.06	3e-34	gi|147823273|emb|CAN73015.1|	hypothetical protein VITISV_004387 [Vitis vinifera]	89.94	5e-167	sp|P23281|AROA2_TOBAC	3-phosphoshikimate 1-carboxyvinyltransferase 2 (Fragment) OS=Nicotiana tabacum GN=EPSPS-2 PE=2 SV=1	90.19	4e-122	Q6E6L8	Q6E6L8_SARPR 3-phosphoshikimate 1-carboxyvinyltransferase (Fragment) OS=Sarracenia purpurea GN=EPSPS PE=2 SV=1	VC1732	445	1e-124	COG0128	5-enolpyruvylshikimate-3-phosphate synthase	E	Amino acid transport and metabolism ;	K00800|1|0.0|805|vvi:100232912|3-phosphoshikimate 1-carboxyvinyltransferase [EC:2.5.1.19]	-	-
149	749	Eucgr.F03965.1|PACid:23585178	231	51298	13.9	1.225	9	*	Eucgr.F03965.1|PACid:23585178	82.33	6e-160	gi|224115852|ref|XP_002332073.1|	predicted protein [Populus trichocarpa] >gi|222831959|gb|EEE70436.1| predicted protein [Populus trichocarpa]	-	-	-	-	82.33	2e-159	B9RGL5	B9RGL5_RICCO Putative uncharacterized protein OS=Ricinus communis GN=RCOM_1441600 PE=4 SV=1	-	-	-	-	-	-	-	-	GO:0016226//iron-sulfur cluster assembly;GO:0010207//photosystem II assembly;GO:0009073//aromatic amino acid family biosynthetic process	-	GO:0009571//proplastid stroma;GO:0009570//chloroplast stroma
149	749	Eucgr.F03965.2|PACid:23585179	231	50052	14.2
150	60	Eucgr.I02340.1|PACid:23597075	1469	52989	36.4	1.235	73	*	Eucgr.I02340.1|PACid:23597075	93.28	5e-133	gi|222424884|dbj|BAH20393.1|	AT5G66190 [Arabidopsis thaliana]	86.84	6e-172	sp|P10933|FENR1_PEA	Ferredoxin--NADP reductase, leaf isozyme, chloroplastic OS=Pisum sativum GN=PETH PE=1 SV=1	93.28	6e-132	B9DI26	B9DI26_ARATH AT5G66190 protein (Fragment) OS=Arabidopsis thaliana GN=AT5G66190 PE=2 SV=1	slr1643	374	2e-103	COG0369	Sulfite reductase, alpha subunit (flavoprotein)	P	Inorganic ion transport and metabolism ;	K02641|1|0.0|637|gmx:100802032|ferredoxin--NADP+ reductase [EC:1.18.1.2]	GO:0055114//oxidation-reduction process;GO:0042742//defense response to bacterium;GO:0009817//defense response to fungus, incompatible interaction	GO:0008266//poly(U) RNA binding;GO:0003959//NADPH dehydrogenase activity;GO:0004324//ferredoxin-NADP+ reductase activity;GO:0050660//flavin adenine dinucleotide binding;GO:0050661//NADP binding	GO:0009535//chloroplast thylakoid membrane;GO:0009570//chloroplast stroma;GO:0048046//apoplast
151	1108	Eucgr.H04831.1|PACid:23594189	154	110004	7.9	1.235	8	*	Eucgr.H04831.1|PACid:23594189	93.73	2e-160	gi|359480711|ref|XP_002276397.2|	PREDICTED: uncharacterized protein sll1770-like [Vitis vinifera]	45.24	4e-136	sp|P73627|Y1770_SYNY3	Uncharacterized protein sll1770 OS=Synechocystis sp. (strain PCC 6803 / Kazusa) GN=sll1770 PE=3 SV=1	92.07	7e-109	A9PGV0	A9PGV0_POPTR Putative uncharacterized protein OS=Populus trichocarpa PE=2 SV=1	alr4515	500	4e-141	COG0661	Predicted unusual protein kinase	R	General function prediction only ;	K08869|1|1e-144|512|osa:4346513|aarF domain-containing kinase!K13457|4|2e-94|345|vvi:100252764|disease resistance protein RPM1	-	GO:0016772//transferase activity, transferring phosphorus-containing groups	GO:0009941//chloroplast envelope
151	1108	Eucgr.H04831.3|PACid:23594191	154	102491	8.4
151	1108	Eucgr.H04831.2|PACid:23594190	154	102491	8.4
151	1108	Eucgr.H04831.4|PACid:23594192	154	102491	8.4
152	928	Eucgr.K02521.1|PACid:23604119	186	117309	6.6	1.269	5	*	Eucgr.K02521.1|PACid:23604119	91.83	0	gi|225457237|ref|XP_002284179.1|	PREDICTED: chaperone protein ClpB1 [Vitis vinifera]	89.05	0	sp|P42730|CLPB1_ARATH	Chaperone protein ClpB1 OS=Arabidopsis thaliana GN=CLPB1 PE=1 SV=2	91.83	0	F6GT15	F6GT15_VITVI Putative uncharacterized protein OS=Vitis vinifera GN=VIT_17s0000g07190 PE=3 SV=1	slr1641	901	0	COG0542	ATPases with chaperone activity, ATP-binding subunit	O	Posttranslational modification, protein turnover, chaperones ;	K03695|1|0.0|1490|bdi:100825913|ATP-dependent Clp protease ATP-binding subunit ClpB	GO:0034976//response to endoplasmic reticulum stress;GO:0006457//protein folding;GO:0010286//heat acclimation;GO:0043335//protein unfolding;GO:0009644//response to high light intensity;GO:0042542//response to hydrogen peroxide	GO:0005524//ATP binding;GO:0016887//ATPase activity;GO:0005515//protein binding	GO:0009941//chloroplast envelope;GO:0009570//chloroplast stroma
153	3276	Eucgr.K02038.1|PACid:23603539	32	112747	1.1	2.094	2	*	Eucgr.K02038.1|PACid:23603539	78.43	0	gi|255576613|ref|XP_002529197.1|	conserved hypothetical protein [Ricinus communis] >gi|223531375|gb|EEF33211.1| conserved hypothetical protein [Ricinus communis]	26.85	6e-22	sp|P57740|NU107_HUMAN	Nuclear pore complex protein Nup107 OS=Homo sapiens GN=NUP107 PE=1 SV=1	78.5	0	F6HXR0	F6HXR0_VITVI Putative uncharacterized protein OS=Vitis vinifera GN=VIT_09s0002g00840 PE=4 SV=1	-	-	-	-	-	-	-	K14301|1|0.0|1346|rcu:RCOM_0684840|nuclear pore complex protein Nup107	GO:0006810//transport	GO:0005515//protein binding	GO:0005643//nuclear pore
154	1875	Eucgr.J00700.1|PACid:23598527	80	43342	5	1.816	2	*	Eucgr.J00700.1|PACid:23598527	91.12	3e-161	gi|224055311|ref|XP_002298474.1|	predicted protein [Populus trichocarpa] >gi|222845732|gb|EEE83279.1| predicted protein [Populus trichocarpa]	44.16	4e-58	sp|Q9D8V0|HM13_MOUSE	Minor histocompatibility antigen H13 OS=Mus musculus GN=Hm13 PE=1 SV=1	91.12	4e-160	B9GG92	B9GG92_POPTR Predicted protein OS=Populus trichocarpa GN=POPTRDRAFT_706551 PE=4 SV=1	-	-	-	-	-	-	-	K09595|1|2e-163|572|pop:POPTR_833167|minor histocompatibility antigen H13 [EC:3.4.23.-]	GO:0006508//proteolysis;GO:0006499//N-terminal protein myristoylation;GO:0009555//pollen development;GO:0009846//pollen germination;GO:0009793//embryo development ending in seed dormancy	GO:0008270//zinc ion binding;GO:0004222//metalloendopeptidase activity;GO:0004190//aspartic-type endopeptidase activity	GO:0005739//mitochondrion;GO:0016021//integral to membrane;GO:0009570//chloroplast stroma;GO:0005789//endoplasmic reticulum membrane;GO:0005794//Golgi apparatus
155	2496	Eucgr.C00201.1|PACid:23569715	51	113630	3.6	1.865	3	*	Eucgr.C00201.1|PACid:23569715	74.38	0	gi|356547791|ref|XP_003542292.1|	PREDICTED: probable alpha,alpha-trehalose-phosphate synthase [UDP-forming] 11-like [Glycine max]	69.79	0	sp|Q9ZV48|TPS11_ARATH	Probable alpha,alpha-trehalose-phosphate synthase [UDP-forming] 11 OS=Arabidopsis thaliana GN=TPS11 PE=2 SV=1	74.38	0	I1LVV3	I1LVV3_SOYBN Uncharacterized protein OS=Glycine max GN=Gma.8147 PE=4 SV=1	YBR126c	354	3e-97	COG0380	Trehalose-6-phosphate synthase	G	Carbohydrate transport and metabolism ;	K16055|1|0.0|1259|gmx:100810498|trehalose 6-phosphate synthase/phosphatase [EC:2.4.1.15 3.1.3.12]	GO:0005992//trehalose biosynthetic process	GO:0003825//alpha,alpha-trehalose-phosphate synthase (UDP-forming) activity;GO:0004805//trehalose-phosphatase activity	GO:0005739//mitochondrion
156	1629	Eucgr.E00194.1|PACid:23576865	96	49669	15.3	1.22	5	*	Eucgr.E00194.1|PACid:23576865	87.99	2e-154	gi|225453710|ref|XP_002269433.1|	PREDICTED: cell division protein FtsY homolog, chloroplastic [Vitis vinifera] >gi|296089055|emb|CBI38758.3| unnamed protein product [Vitis vinifera]	85.03	7e-152	sp|O80842|CFTSY_ARATH	Cell division protein FtsY homolog, chloroplastic OS=Arabidopsis thaliana GN=CPFTSY PE=1 SV=2	87.99	3e-153	D7U7H9	D7U7H9_VITVI Putative uncharacterized protein OS=Vitis vinifera GN=VIT_15s0048g02080 PE=4 SV=1	BH2486	251	1e-66	COG0552	Signal recognition particle GTPase	U	Intracellular trafficking, secretion, and vesicular transport ;	K03110|1|7e-157|551|gmx:100791073|fused signal recognition particle receptor	GO:0035304//regulation of protein dephosphorylation;GO:0010207//photosystem II assembly;GO:0019288//isopentenyl diphosphate biosynthetic process, mevalonate-independent pathway;GO:0009902//chloroplast relocation;GO:0051607//defense response to virus;GO:0009772//photosynthetic electron transport in photosystem II;GO:0051301//cell division;GO:0035196//production of miRNAs involved in gene silencing…	GO:0005515//protein binding;GO:0017111//nucleoside-triphosphatase activity;GO:0005525//GTP binding;GO:0003677//DNA binding	GO:0005786//signal recognition particle, endoplasmic reticulum targeting;GO:0009534//chloroplast thylakoid
156	1629	Eucgr.E00194.2|PACid:23576866	96	49669	15.3
157	1995	Eucgr.I00711.1|PACid:23595244	73	38318	16.7	1.239	4	*	Eucgr.I00711.1|PACid:23595244	71.74	2e-104	gi|359480551|ref|XP_002279650.2|	PREDICTED: mitochondrial outer membrane protein porin of 36 kDa-like [Vitis vinifera] >gi|147772866|emb|CAN75907.1| hypothetical protein VITISV_001975 [Vitis vinifera] >gi|296087320|emb|CBI33694.3| unnamed protein product [Vitis vinifera]	66.3	8e-99	sp|Q9FJX3|VDAC2_ARATH	Mitochondrial outer membrane protein porin 2 OS=Arabidopsis thaliana GN=VDAC2 PE=1 SV=1	71.74	2e-103	A5AQ65	A5AQ65_VITVI Putative uncharacterized protein OS=Vitis vinifera GN=VIT_07s0129g00170 PE=4 SV=1	-	-	-	-	-	-	-	K15040|1|2e-105|379|gmx:100790578|voltage-dependent anion channel protein 2	GO:0055085//transmembrane transport;GO:0044070//regulation of anion transport;GO:0009617//response to bacterium;GO:0009060//aerobic respiration;GO:0006096//glycolysis;GO:0046686//response to cadmium ion	GO:0008308//voltage-gated anion channel activity	GO:0005618//cell wall;GO:0009941//chloroplast envelope;GO:0005741//mitochondrial outer membrane;GO:0005774//vacuolar membrane;GO:0005886//plasma membrane
158	2978	Eucgr.I02641.1|PACid:23597418	37	30407	12.2	1.635	2	*	Eucgr.I02641.1|PACid:23597418	87.71	2e-79	gi|255569758|ref|XP_002525843.1|	poly-A binding protein, putative [Ricinus communis] >gi|223534848|gb|EEF36537.1| poly-A binding protein, putative [Ricinus communis]	57.55	2e-37	sp|O14327|PAB2_SCHPO	Polyadenylate-binding protein 2 OS=Schizosaccharomyces pombe (strain 972 / ATCC 24843) GN=pab2 PE=2 SV=1	87.71	2e-78	B9SIM4	B9SIM4_RICCO Poly-A binding protein, putative OS=Ricinus communis GN=RCOM_0823750 PE=4 SV=1	SPAC16E8.06c	57.4	2e-08	COG0724	RNA-binding proteins (RRM domain)	R	General function prediction only ;	K14396|1|5e-85|311|mtr:MTR_4g094260|polyadenylate-binding protein 2	-	GO:0003723//RNA binding;GO:0000166//nucleotide binding	GO:0005634//nucleus
158	2978	Eucgr.I02641.3|PACid:23597420	37	28515	12.9
158	2978	Eucgr.I02641.2|PACid:23597419	37	29177	12.7
159	2270	Eucgr.K02991.1|PACid:23604673	59	15967	13.7	2.965	5	*	Eucgr.K02991.1|PACid:23604673	89.66	2e-08	gi|114152868|sp|P47910.2|RR31_SPIOL	RecName: Full=30S ribosomal protein S31, chloroplastic; AltName: Full=Plastid-specific 30S ribosomal protein 4; Short=PSRP-4; Flags: Precursor >gi|7578854|gb|AAF64154.1|AF236825_1 plastid-specific ribosomal protein 4 precursor [Spinacia oleracea]	89.66	6e-09	sp|P47910|RR31_SPIOL	30S ribosomal protein S31, chloroplastic OS=Spinacia oleracea GN=RPS31 PE=1 SV=2	88.89	1e-17	A5C1F7	A5C1F7_VITVI Putative uncharacterized protein OS=Vitis vinifera GN=VITISV_030951 PE=4 SV=1	-	-	-	-	-	-	-	-	GO:0032544//plastid translation	GO:0003735//structural constituent of ribosome	GO:0005840//ribosome;GO:0009941//chloroplast envelope;GO:0009570//chloroplast stroma
160	695	Eucgr.J01950.1|PACid:23599988	245	23486	24.2	1.547	16	*	Eucgr.J01950.1|PACid:23599988	68.39	3e-49	gi|225434704|ref|XP_002280988.1|	PREDICTED: uncharacterized protein LOC100258718 [Vitis vinifera] >gi|297745958|emb|CBI16014.3| unnamed protein product [Vitis vinifera]	-	-	-	-	68.39	3e-48	D7SK38	D7SK38_VITVI Putative uncharacterized protein OS=Vitis vinifera GN=VIT_06s0004g05960 PE=4 SV=1	-	-	-	-	-	-	-	-	-	-
160	695	Eucgr.J01950.2|PACid:23599989	245	23234	24.4
160	695	Eucgr.J01950.3|PACid:23599990	245	21854	25.3
161	2140	Eucgr.J00434.1|PACid:23598202	65	15228	20	2.344	4	*	Eucgr.J00434.1|PACid:23598202	77.14	7e-42	gi|388514441|gb|AFK45282.1|	unknown [Lotus japonicus]	61	6e-30	sp|Q9FK81|Y5258_ARATH	Uncharacterized protein At5g22580 OS=Arabidopsis thaliana GN=At5g22580 PE=1 SV=1	73.08	1e-38	A5C6X0	A5C6X0_VITVI Putative uncharacterized protein OS=Vitis vinifera GN=VIT_06s0061g01380 PE=4 SV=1	-	-	-	-	-	-	-	-	-	-	GO:0016023//cytoplasmic membrane-bounded vesicle;GO:0009507//chloroplast
162	496	Eucgr.F00627.1|PACid:23581336	331	34137	36.1	1.366	10	*	Eucgr.F00627.1|PACid:23581336	98.23	7e-48	gi|148807168|gb|ABR13294.1|	putative 40S ribosomal protein S8 [Prunus dulcis]	88.18	7e-89	sp|P49199|RS8_ORYSJ	40S ribosomal protein S8 OS=Oryza sativa subsp. japonica GN=RPS8 PE=2 SV=2	92.69	4e-88	B9GJW0	B9GJW0_POPTR 40S ribosomal protein S8 OS=Populus trichocarpa GN=POPTRDRAFT_815751 PE=3 SV=1	SPAC521.05	247	1e-65	COG2007	Ribosomal protein S8E	J	Translation, ribosomal structure and biogenesis ;	K02995|1|4e-94|341|pop:POPTR_743662|small subunit ribosomal protein S8e	GO:0006412//translation;GO:0055114//oxidation-reduction process	GO:0003723//RNA binding;GO:0003735//structural constituent of ribosome;GO:0016705//oxidoreductase activity, acting on paired donors, with incorporation or reduction of molecular oxygen;GO:0009055//electron carrier activity;GO:0020037//heme binding;GO:0005506//iron ion binding	GO:0005618//cell wall;GO:0005730//nucleolus;GO:0009507//chloroplast;GO:0022626//cytosolic ribosome;GO:0005886//plasma membrane
163	1141	Eucgr.J01800.1|PACid:23599805	148	19807	40.1	1.984	11	*	Eucgr.J01800.1|PACid:23599805	68.14	8e-40	gi|224057079|ref|XP_002299123.1|	predicted protein [Populus trichocarpa] >gi|224057085|ref|XP_002299124.1| predicted protein [Populus trichocarpa] >gi|222846381|gb|EEE83928.1| predicted protein [Populus trichocarpa] >gi|222846382|gb|EEE83929.1| predicted protein [Populus trichocarpa]	-	-	-	-	68.14	9e-39	B9GLH7	B9GLH7_POPTR Predicted protein (Fragment) OS=Populus trichocarpa GN=POPTRDRAFT_177966 PE=4 SV=1	-	-	-	-	-	-	-	-	-	-	GO:0005576//extracellular region;GO:0005773//vacuole
163	1141	Eucgr.J01800.2|PACid:23599806	148	19807	40.1
164	2644	Eucgr.C02905.1|PACid:23572369	46	128368	4.4	1.517	4	*	Eucgr.C02905.1|PACid:23572369	78.61	4e-83	gi|293333554|ref|NP_001168216.1|	uncharacterized protein LOC100381974 [Zea mays]	30.63	4e-31	sp|O13981|EMC1_SCHPO	ER membrane protein complex subunit 1 OS=Schizosaccharomyces pombe (strain 972 / ATCC 24843) GN=emc1 PE=2 SV=1	78.61	5e-82	C0P3B1	C0P3B1_MAIZE Putative uncharacterized protein OS=Zea mays PE=2 SV=1	-	-	-	-	-	-	-	-	GO:0006888//ER to Golgi vesicle-mediated transport	GO:0003824//catalytic activity	GO:0005794//Golgi apparatus;GO:0016023//cytoplasmic membrane-bounded vesicle;GO:0005886//plasma membrane;GO:0005774//vacuolar membrane;GO:0009507//chloroplast;GO:0005783//endoplasmic reticulum
165	451	Eucgr.I01027.1|PACid:23595528	366	95541	16.5	1.553	4	*	Eucgr.I01027.1|PACid:23595528	81.68	0	gi|359478503|ref|XP_002276796.2|	PREDICTED: protein TIC110, chloroplastic-like [Vitis vinifera] >gi|297745792|emb|CBI15848.3| unnamed protein product [Vitis vinifera]	73.4	0	sp|Q8LPR9|TI110_ARATH	Protein TIC110, chloroplastic OS=Arabidopsis thaliana GN=TIC110 PE=1 SV=1	81.68	0	D7SJM2	D7SJM2_VITVI Putative uncharacterized protein OS=Vitis vinifera GN=VIT_06s0004g07730 PE=4 SV=1	-	-	-	-	-	-	-	-	GO:0045037//protein import into chloroplast stroma;GO:0009658//chloroplast organization	GO:0005515//protein binding	GO:0031897//Tic complex
166	1971	Eucgr.F00422.1|PACid:23581114	75	58548	2.8	1.525	2	*	Eucgr.F00422.1|PACid:23581114	53.3	5e-124	gi|224081929|ref|XP_002306532.1|	predicted protein [Populus trichocarpa] >gi|222855981|gb|EEE93528.1| predicted protein [Populus trichocarpa]	27.27	2e-10	sp|Q8GSM7|HCT_TOBAC	Hydroxycinnamoyl-Coenzyme A shikimate/quinate hydroxycinnamoyltransferase OS=Nicotiana tabacum GN=HCT PE=1 SV=1	53.3	7e-123	B9H6U6	B9H6U6_POPTR Predicted protein OS=Populus trichocarpa GN=POPTRDRAFT_558994 PE=4 SV=1	-	-	-	-	-	-	-	K13065|1|2e-20|98.2|pop:POPTR_784746|shikimate O-hydroxycinnamoyltransferase [EC:2.3.1.133]	GO:0010025//wax biosynthetic process;GO:0044272//sulfur compound biosynthetic process;GO:0042761//very long-chain fatty acid biosynthetic process	-	GO:0009535//chloroplast thylakoid membrane;GO:0005783//endoplasmic reticulum;GO:0005634//nucleus
167	1200	Eucgr.H01352.1|PACid:23590799	140	96554	8	1.224	10	*	Eucgr.H01352.1|PACid:23590799	82.7	0	gi|225450401|ref|XP_002278318.1|	PREDICTED: DEAD-box ATP-dependent RNA helicase 3, chloroplastic [Vitis vinifera] >gi|296089875|emb|CBI39694.3| unnamed protein product [Vitis vinifera]	76.7	0	sp|Q0DM51|RH3_ORYSJ	DEAD-box ATP-dependent RNA helicase 3, chloroplastic OS=Oryza sativa subsp. japonica GN=Os03g0827700 PE=2 SV=2	82.7	0	D7UAC9	D7UAC9_VITVI Putative uncharacterized protein OS=Vitis vinifera GN=VIT_14s0060g00060 PE=4 SV=1	DR1624	304	4e-82	COG0513	Superfamily II DNA and RNA helicases	LKJ	Replication, recombination and repair ; Transcription ; Translation, ribosomal structure and biogenesis ;	K12823|1|8e-69|259|sbi:SORBI_03g004420|ATP-dependent RNA helicase DDX5/DBP2 [EC:3.6.4.13]!K11594|3|2e-67|255|cre:CHLREDRAFT_111269|ATP-dependent RNA helicase [EC:3.6.4.13]	GO:0009793//embryo development ending in seed dormancy	GO:0003723//RNA binding;GO:0008270//zinc ion binding;GO:0008026//ATP-dependent helicase activity;GO:0005524//ATP binding	GO:0009941//chloroplast envelope;GO:0009570//chloroplast stroma;GO:0016020//membrane;GO:0005634//nucleus
167	1200	Eucgr.H01352.2|PACid:23590800	140	83000	9.4
168	3218	Eucgr.A02331.1|PACid:23564213	33	41222	2.2	1.563	2	*	Eucgr.A02331.1|PACid:23564213	91.96	2e-171	gi|255588003|ref|XP_002534470.1|	transcription initiation factor iib, putative [Ricinus communis] >gi|223525233|gb|EEF27913.1| transcription initiation factor iib, putative [Ricinus communis]	90.35	1e-170	sp|Q9SS44|TF2B2_ARATH	Transcription initiation factor IIB-2 OS=Arabidopsis thaliana GN=TFIIB2 PE=2 SV=1	91.96	1e-170	E6NU95	E6NU95_9ROSI JHL06B08.6 protein OS=Jatropha curcas GN=JHL06B08.6 PE=4 SV=1	ECU06g1100i	194	1e-49	COG1405	Transcription initiation factor TFIIIB, Brf1 subunit/Transcription initiation factor TFIIB	K	Transcription ;	K03124|1|1e-172|603|rcu:RCOM_0110800|transcription initiation factor TFIIB	GO:0006413//translational initiation;GO:0006355//regulation of transcription, DNA-dependent;GO:0006352//DNA-dependent transcription, initiation;GO:0000394//RNA splicing, via endonucleolytic cleavage and ligation;GO:0006366//transcription from RNA polymerase II promoter	GO:0003743//translation initiation factor activity;GO:0008270//zinc ion binding	GO:0005737//cytoplasm;GO:0005634//nucleus
168	3218	Eucgr.A02331.2|PACid:23564214	33	29662	3.1
169	1861	Eucgr.I01665.1|PACid:23596317	80	150501	3.8	1.252	4	*	Eucgr.I01665.1|PACid:23596317	92.04	8e-99	gi|224055685|ref|XP_002298602.1|	predicted protein [Populus trichocarpa] >gi|222845860|gb|EEE83407.1| predicted protein [Populus trichocarpa]	83.33	0	sp|F4J8D3|TPLAT_ARATH	Protein TPLATE OS=Arabidopsis thaliana GN=TPLATE PE=1 SV=1	92.04	1e-97	B9GJC6	B9GJC6_POPTR Predicted protein (Fragment) OS=Populus trichocarpa GN=POPTRDRAFT_641761 PE=4 SV=1	-	-	-	-	-	-	-	-	GO:0009555//pollen development;GO:0048193//Golgi vesicle transport;GO:0030244//cellulose biosynthetic process;GO:0006897//endocytosis	-	GO:0009524//phragmoplast;GO:0009504//cell plate;GO:0009506//plasmodesma;GO:0005886//plasma membrane;GO:0005634//nucleus;GO:0005829//cytosol
170	752	Eucgr.A02337.1|PACid:23564219	228	52679	11.4	1.526	8	*	Eucgr.A02337.1|PACid:23564219	87.76	0	gi|255577262|ref|XP_002529513.1|	disulfide oxidoreductase, putative [Ricinus communis] >gi|223531029|gb|EEF32882.1| disulfide oxidoreductase, putative [Ricinus communis]	85.4	0	sp|O22229|TRXB3_ARATH	NADPH-dependent thioredoxin reductase 3 OS=Arabidopsis thaliana GN=NTRC PE=1 SV=2	87.76	0	B9SU44	B9SU44_RICCO Thioredoxin reductase OS=Ricinus communis GN=RCOM_1216280 PE=3 SV=1	all0737_1	387	2e-107	COG0492	Thioredoxin reductase	O	Posttranslational modification, protein turnover, chaperones ;	K00384|1|0.0|733|vvi:100262307|thioredoxin reductase (NADPH) [EC:1.8.1.9]	GO:0010581//regulation of starch biosynthetic process;GO:0042744//hydrogen peroxide catabolic process;GO:0016117//carotenoid biosynthetic process;GO:0043085//positive regulation of catalytic activity;GO:0019288//isopentenyl diphosphate biosynthetic process, mevalonate-independent pathway;GO:0019430//removal of superoxide radicals;GO:0045454//cell redox homeostasis;GO:0046686//response to cadmium …	GO:0050660//flavin adenine dinucleotide binding;GO:0005515//protein binding;GO:0008047//enzyme activator activity;GO:0016671//oxidoreductase activity, acting on a sulfur group of donors, disulfide as acceptor;GO:0004791//thioredoxin-disulfide reductase activity	GO:0009570//chloroplast stroma
171	1155	Eucgr.I01237.1|PACid:23595775	146	33349	14.8	1.31	10	*	Eucgr.I01237.1|PACid:23595775	81.7	4e-68	gi|62548111|gb|AAX86687.1|	non-symbiotic hemoglobin protein [Gossypium hirsutum]	80.39	3e-67	sp|Q947C5|HBL1_GOSHI	Non-symbiotic hemoglobin 1 OS=Gossypium hirsutum GN=HB1 PE=2 SV=1	81.7	4e-67	Q4VIX3	Q4VIX3_GOSHI Non-symbiotic hemoglobin protein OS=Gossypium hirsutum PE=2 SV=1	-	-	-	-	-	-	-	-	GO:0015671//oxygen transport	GO:0020037//heme binding;GO:0005506//iron ion binding;GO:0019825//oxygen binding	GO:0005618//cell wall;GO:0005886//plasma membrane
172	3073	Eucgr.B00094.1|PACid:23565142	36	51443	1.5	2.02	3	*	Eucgr.B00094.1|PACid:23565142	77.44	9e-144	gi|224136230|ref|XP_002322277.1|	predicted protein [Populus trichocarpa] >gi|222869273|gb|EEF06404.1| predicted protein [Populus trichocarpa]	56.27	1e-91	sp|Q9SJE2|FATB_ARATH	Palmitoyl-acyl carrier protein thioesterase, chloroplastic OS=Arabidopsis thaliana GN=FATB PE=1 SV=1	78.12	1e-128	F6GSX1	F6GSX1_VITVI Putative uncharacterized protein OS=Vitis vinifera GN=VIT_17s0000g01090 PE=4 SV=1	CAC3591	93.2	8e-19	COG3884	Acyl-ACP thioesterase	I	Lipid transport and metabolism ;	K10781|1|8e-145|511|pop:POPTR_901149|fatty acyl-ACP thioesterase B [EC:3.1.2.14 3.1.2.-]	GO:0006633//fatty acid biosynthetic process	GO:0016297//acyl-[acyl-carrier-protein] hydrolase activity	-
173	1757	Eucgr.F02850.1|PACid:23583753	88	72398	10.7	1.497	6	*	Eucgr.F02850.1|PACid:23583753	69.83	3e-67	gi|110224756|emb|CAL07978.1|	hypothetical protein [Platanus x acerifolia]	26.75	1e-08	sp|A4FV45|TM214_BOVIN	Transmembrane protein 214 OS=Bos taurus GN=TMEM214 PE=2 SV=1	69.83	4e-66	Q14K82	Q14K82_PLAAC Putative uncharacterized protein (Fragment) OS=Platanus acerifolia PE=2 SV=1	-	-	-	-	-	-	-	-	GO:0009651//response to salt stress;GO:0006098//pentose-phosphate shunt;GO:0030968//endoplasmic reticulum unfolded protein response	-	GO:0005829//cytosol;GO:0009506//plasmodesma;GO:0005774//vacuolar membrane;GO:0005783//endoplasmic reticulum;GO:0005794//Golgi apparatus;GO:0005634//nucleus;GO:0005886//plasma membrane
174	2779	Eucgr.K02359.1|PACid:23603932	43	44922	8.4	1.258	3	*	Eucgr.K02359.1|PACid:23603932	58.57	2e-36	gi|219363359|ref|NP_001136579.1|	uncharacterized protein LOC100216702 [Zea mays]	51.63	4e-65	sp|Q56XR7|STR4A_ARATH	Rhodanese-like domain-containing protein 4A, chloroplastic OS=Arabidopsis thaliana GN=STR4A PE=2 SV=1	60.27	9e-71	I1L661	I1L661_SOYBN Uncharacterized protein OS=Glycine max PE=4 SV=1	-	-	-	-	-	-	-	-	-	-	GO:0009535//chloroplast thylakoid membrane
174	2779	Eucgr.K02359.2|PACid:23603933	43	35339	10.7
175	1242	Eucgr.F00761.1|PACid:23581463	136	72129	10.3	1.485	7	*	Eucgr.F00761.1|PACid:23581463	80.14	0	gi|125600430|gb|EAZ40006.1|	hypothetical protein OsJ_24444 [Oryza sativa Japonica Group]	78.57	0	sp|P49101|CDPK2_MAIZE	Calcium-dependent protein kinase 2 OS=Zea mays GN=CPK2 PE=2 SV=1	80.14	0	A3BKB7	A3BKB7_ORYSJ Putative uncharacterized protein OS=Oryza sativa subsp. japonica GN=OsJ_24444 PE=4 SV=1	SPAC14C4.03	151	3e-36	COG0515	Serine/threonine protein kinase	RTKL	General function prediction only ; Signal transduction mechanisms ; Transcription ; Replication, recombination and repair ;	K13412|1|0.0|794|pop:POPTR_833952|calcium-dependent protein kinase [EC:2.7.11.1]	GO:0046686//response to cadmium ion;GO:0009751//response to salicylic acid stimulus;GO:0006468//protein phosphorylation	GO:0004683//calmodulin-dependent protein kinase activity;GO:0005509//calcium ion binding;GO:0005524//ATP binding	GO:0005886//plasma membrane;GO:0005829//cytosol
175	1242	Eucgr.F00807.1|PACid:23581502	136	75495	9.8
175	1242	Eucgr.F00807.2|PACid:23581503	136	67367	10.8
176	1349	Eucgr.J00605.1|PACid:23598408	122	81339	4.4	1.308	2	*	Eucgr.J00605.1|PACid:23598408	89.55	2e-29	gi|223942497|gb|ACN25332.1|	unknown [Zea mays]	40	7e-08	sp|Q56078|BGLX_SALTY	Periplasmic beta-glucosidase OS=Salmonella typhimurium (strain LT2 / SGSC1412 / ATCC 700720) GN=bglX PE=3 SV=2	84.15	0	B9SD66	B9SD66_RICCO Hydrolase, hydrolyzing O-glycosyl compounds, putative OS=Ricinus communis GN=RCOM_1162380 PE=4 SV=1	CC0797	471	1e-132	COG1472	Beta-glucosidase-related glycosidases	G	Carbohydrate transport and metabolism ;	K01188|1|0.0|672|vvi:100255282|beta-glucosidase [EC:3.2.1.21]	GO:0009627//systemic acquired resistance;GO:0005975//carbohydrate metabolic process;GO:0034976//response to endoplasmic reticulum stress	GO:0008422//beta-glucosidase activity	GO:0009505//plant-type cell wall;GO:0009506//plasmodesma;GO:0005576//extracellular region;GO:0016020//membrane;GO:0005829//cytosol
177	65	Eucgr.G03388.1|PACid:23589272	1427	59719	18.5	2.161	3	*	Eucgr.G03388.1|PACid:23589272	96.46	3e-49	gi|388520031|gb|AFK48077.1|	unknown [Lotus japonicus]	89.23	2e-149	sp|Q41629|ADT1_WHEAT	ADP,ATP carrier protein 1, mitochondrial OS=Triticum aestivum GN=ANT-G1 PE=3 SV=1	89.77	0	B9GFF3	B9GFF3_POPTR Predicted protein OS=Populus trichocarpa GN=POPTRDRAFT_815411 PE=3 SV=1	-	-	-	-	-	-	-	K05863|1|0.0|644|pop:POPTR_815411|solute carrier family 25 (mitochondrial adenine nucleotide translocator), member 4/5/6/31	GO:0007010//cytoskeleton organization;GO:0006094//gluconeogenesis;GO:0006944//cellular membrane fusion;GO:0010363//regulation of plant-type hypersensitive response;GO:0015802//basic amino acid transport;GO:0010498//proteasomal protein catabolic process;GO:0006612//protein targeting to membrane;GO:0043069//negative regulation of programmed cell death;GO:0043090//amino acid import;GO:0015696//ammon…	GO:0005515//protein binding;GO:0005471//ATP:ADP antiporter activity;GO:0005507//copper ion binding	GO:0005774//vacuolar membrane;GO:0009941//chloroplast envelope;GO:0005743//mitochondrial inner membrane;GO:0016021//integral to membrane;GO:0005618//cell wall;GO:0005730//nucleolus;GO:0005886//plasma membrane
178	96	Eucgr.H04007.1|PACid:23593271	1145	23415	39	1.295	19	*	Eucgr.H04007.1|PACid:23593271	60.13	3e-47	gi|359479932|ref|XP_003632378.1|	PREDICTED: LOW QUALITY PROTEIN: major allergen Pru ar 1-like [Vitis vinifera]	59.18	3e-11	sp|P85126|QUA1_QUEAL	Major pollen allergen Que a 1 (Fragment) OS=Quercus alba PE=1 SV=1	55.62	2e-40	B5M1X5	B5M1X5_RHEAU Pathogenesis-related protein 10 OS=Rheum australe PE=2 SV=1	-	-	-	-	-	-	-	-	GO:0050896//response to stimulus	-	-
179	1076	Eucgr.A02966.1|PACid:23565003	158	141670	7.2	1.858	10	*	Eucgr.A02966.1|PACid:23565003	93.03	0	gi|225454813|ref|XP_002275630.1|	PREDICTED: exportin-1 isoform 1 [Vitis vinifera] >gi|147799770|emb|CAN61845.1| hypothetical protein VITISV_008353 [Vitis vinifera] >gi|297737334|emb|CBI26535.3| unnamed protein product [Vitis vinifera]	50.23	0	sp|Q80U96|XPO1_RAT	Exportin-1 OS=Rattus norvegicus GN=Xpo1 PE=2 SV=1	93.03	0	A5BVQ5	A5BVQ5_VITVI Putative uncharacterized protein OS=Vitis vinifera GN=VIT_16s0039g02220 PE=4 SV=1	SPAC1805.17	964	0	COG5101	Importin beta-related nuclear transport receptor	YU	Nuclear structure ; Intracellular trafficking, secretion, and vesicular transport ;	K14290|1|0.0|2028|vvi:100256288|exportin-1	GO:0007010//cytoskeleton organization;GO:0006094//gluconeogenesis;GO:0000741//karyogamy;GO:0000059//protein import into nucleus, docking;GO:0000911//cytokinesis by cell plate formation;GO:0010498//proteasomal protein catabolic process;GO:0006611//protein export from nucleus;GO:0009560//embryo sac egg cell differentiation;GO:0009846//pollen germination;GO:0009555//pollen development;GO:0009165//nu…	GO:0005515//protein binding;GO:0008565//protein transporter activity;GO:0004872//receptor activity	GO:0005829//cytosol;GO:0005643//nuclear pore
180	1146	Eucgr.I01987.1|PACid:23596696	148	43269	6.8	1.739	6	*	Eucgr.I01987.1|PACid:23596696	68.29	4e-09	gi|57239891|gb|AAW49239.1|	oligomycin sensitivity conferring protein [Silene dioica]	63.46	8e-13	sp|P22778|ATPO_IPOBA	ATP synthase subunit O, mitochondrial OS=Ipomoea batatas PE=1 SV=1	68.29	5e-08	Q535N0	Q535N0_SILDI Oligomycin sensitivity conferring protein (Fragment) OS=Silene dioica GN=dd44Y PE=4 SV=1	-	-	-	-	-	-	-	K02137|1|2e-41|167|pop:POPTR_814100|F-type H+-transporting ATPase oligomycin sensitivity conferral protein [EC:3.6.3.14]	GO:0042777//plasma membrane ATP synthesis coupled proton transport	GO:0046933//hydrogen ion transporting ATP synthase activity, rotational mechanism;GO:0008270//zinc ion binding;GO:0050897//cobalt ion binding	GO:0005754//mitochondrial proton-transporting ATP synthase, catalytic core;GO:0009507//chloroplast;GO:0005886//plasma membrane
181	1314	Eucgr.H03928.1|PACid:23593191	126	24346	12.9	1.751	4	*	Eucgr.H03928.1|PACid:23593191	88.61	3e-64	gi|255551769|ref|XP_002516930.1|	Translationally-controlled tumor protein, putative [Ricinus communis] >gi|223544018|gb|EEF45544.1| Translationally-controlled tumor protein, putative [Ricinus communis]	86.08	4e-61	sp|Q5J907|TCTP_ELAGV	Translationally-controlled tumor protein homolog OS=Elaeis guineensis var. tenera GN=TCTP PE=2 SV=1	88.61	3e-63	B9RT61	B9RT61_RICCO Translationally-controlled tumor protein, putative OS=Ricinus communis GN=RCOM_0681260 PE=4 SV=1	-	-	-	-	-	-	-	-	-	-
182	1304	Eucgr.I00554.1|PACid:23595085	127	26879	8.4	2.23	4	*	Eucgr.I00554.1|PACid:23595085	71.19	1e-08	gi|115467478|ref|NP_001057338.1|	Os06g0264800 [Oryza sativa Japonica Group] >gi|113595378|dbj|BAF19252.1| Os06g0264800 [Oryza sativa Japonica Group]	53.57	4e-09	sp|O04616|Y4115_ARATH	Uncharacterized protein At4g01150, chloroplastic OS=Arabidopsis thaliana GN=At4g01150 PE=1 SV=1	71.19	1e-07	A2YBH2	A2YBH2_ORYSI Putative uncharacterized protein OS=Oryza sativa subsp. indica GN=OsI_22457 PE=4 SV=1	-	-	-	-	-	-	-	-	-	-	GO:0009507//chloroplast
182	1304	Eucgr.I00554.4|PACid:23595088	127	21152	10.8
182	1304	Eucgr.I00554.2|PACid:23595086	127	26407	8.7
182	1304	Eucgr.I00554.3|PACid:23595087	127	20184	10.7
183	2255	Eucgr.J02354.1|PACid:23600465	59	61772	5	1.673	2	*	Eucgr.J02354.1|PACid:23600465	63.56	3e-90	gi|218197354|gb|EEC79781.1|	hypothetical protein OsI_21194 [Oryza sativa Indica Group]	39.2	3e-30	sp|Q9P6Q3|BCS1_SCHPO	Probable mitochondrial chaperone bcs1 OS=Schizosaccharomyces pombe (strain 972 / ATCC 24843) GN=SPAC644.07 PE=2 SV=1	76.09	5e-14	F6GWT6	F6GWT6_VITVI Putative uncharacterized protein OS=Vitis vinifera GN=VIT_04s0023g02370 PE=4 SV=1	SPAC644.07	134	5e-31	COG0465	ATP-dependent Zn proteases	O	Posttranslational modification, protein turnover, chaperones ;	K13120|1|3e-121|433|vvi:100263357|protein FAM32A!K08900|2|3e-121|433|pop:POPTR_550987|mitochondrial chaperone BCS1	GO:0052542//defense response by callose deposition;GO:0009611//response to wounding;GO:0009627//systemic acquired resistance;GO:0010200//response to chitin;GO:0009697//salicylic acid biosynthetic process;GO:0009612//response to mechanical stimulus	GO:0005524//ATP binding;GO:0016887//ATPase activity	GO:0005739//mitochondrion;GO:0005886//plasma membrane
183	2255	Eucgr.J02363.1|PACid:23600471	59	64032	5
183	2255	Eucgr.J02369.1|PACid:23600476	59	67173	4.8
183	2255	Eucgr.J02373.1|PACid:23600478	59	65629	4.9
183	2255	Eucgr.J02373.2|PACid:23600479	59	62173	5.2
183	2255	Eucgr.J02376.1|PACid:23600481	59	61626	5.2
183	2255	Eucgr.J02358.1|PACid:23600469	59	66226	4.8
184	1557	Eucgr.D02269.1|PACid:23576142	102	100733	4	1.453	2	*	Eucgr.D02269.1|PACid:23576142	85.59	4e-54	gi|353441030|gb|AEQ94099.1|	putative alpha carboxyl transferase [Elaeis guineensis]	65.45	5e-157	sp|Q41008|ACCA_PEA	Acetyl-coenzyme A carboxylase carboxyl transferase subunit alpha, chloroplastic OS=Pisum sativum GN=ACCA PE=1 SV=1	79.04	5e-130	I1N2T8	I1N2T8_SOYBN Uncharacterized protein OS=Glycine max GN=Gma.29862 PE=4 SV=1	sll0728	319	9e-87	COG0825	Acetyl-CoA carboxylase alpha subunit	I	Lipid transport and metabolism ;	K01962|1|0.0|910|rcu:RCOM_1614630|acetyl-CoA carboxylase carboxyl transferase subunit alpha [EC:6.4.1.2]	GO:0006633//fatty acid biosynthetic process;GO:0006744//ubiquinone biosynthetic process	GO:0016740//transferase activity;GO:0003989//acetyl-CoA carboxylase activity	GO:0009317//acetyl-CoA carboxylase complex;GO:0009941//chloroplast envelope;GO:0009570//chloroplast stroma;GO:0016020//membrane
185	398	Eucgr.F02900.1|PACid:23583823	406	67455	11.2	1.295	6	*	Eucgr.F02900.1|PACid:23583823	94.66	1e-145	gi|45935274|gb|AAS79672.1|	glutamate decarboxylase 1 [Brassica juncea]	86.6	0	sp|Q07346|DCE_PETHY	Glutamate decarboxylase OS=Petunia hybrida GN=GAD PE=1 SV=1	94.66	1e-144	Q6Q4I0	Q6Q4I0_BRAJU Glutamate decarboxylase 1 (Fragment) OS=Brassica juncea GN=GAD1 PE=2 SV=1	sll1641	488	7e-138	COG0076	Glutamate decarboxylase and related PLP-dependent proteins	E	Amino acid transport and metabolism ;	K01580|1|0.0|934|rcu:RCOM_0112580|glutamate decarboxylase [EC:4.1.1.15]	GO:0048767//root hair elongation;GO:0015706//nitrate transport;GO:0010359//regulation of anion channel activity;GO:0000041//transition metal ion transport;GO:0006536//glutamate metabolic process;GO:0010167//response to nitrate;GO:0046686//response to cadmium ion	GO:0005516//calmodulin binding;GO:0004351//glutamate decarboxylase activity;GO:0030170//pyridoxal phosphate binding	GO:0005829//cytosol;GO:0005634//nucleus
186	1131	Eucgr.H00916.1|PACid:23590315	150	97936	10.8	1.249	9	*	Eucgr.H00916.1|PACid:23590315	93.5	0	gi|225437618|ref|XP_002278247.1|	PREDICTED: probable pre-mRNA-splicing factor ATP-dependent RNA helicase [Vitis vinifera] >gi|147787427|emb|CAN64445.1| hypothetical protein VITISV_036050 [Vitis vinifera]	87.99	0	sp|O22899|DHX15_ARATH	Probable pre-mRNA-splicing factor ATP-dependent RNA helicase OS=Arabidopsis thaliana GN=At2g47250 PE=2 SV=1	93.5	0	A5ADC4	A5ADC4_VITVI Putative uncharacterized protein OS=Vitis vinifera GN=VIT_07s0005g01770 PE=4 SV=1	SPBC16H5.10c	927	0	COG1643	HrpA-like helicases	L	Replication, recombination and repair ;	K12820|1|0.0|1319|vvi:100253689|pre-mRNA-splicing factor ATP-dependent RNA helicase DHX15/PRP43 [EC:3.6.4.13]	GO:0009560//embryo sac egg cell differentiation	GO:0003676//nucleic acid binding;GO:0008026//ATP-dependent helicase activity;GO:0005524//ATP binding;GO:0003724//RNA helicase activity	GO:0005829//cytosol;GO:0005730//nucleolus;GO:0009941//chloroplast envelope;GO:0016020//membrane
186	1131	Eucgr.H00916.2|PACid:23590316	150	87212	11.9
187	3454	Eucgr.K00885.1|PACid:23602347	29	132162	0.7	2.461	4	*	Eucgr.K00885.1|PACid:23602347	74.34	5e-133	gi|296081242|emb|CBI17986.3|	unnamed protein product [Vitis vinifera]	71.53	7e-162	sp|Q9ZR08|Y4230_ARATH	G-type lectin S-receptor-like serine/threonine-protein kinase At4g03230 OS=Arabidopsis thaliana GN=At4g03230 PE=2 SV=3	75	3e-14	F6GXQ2	F6GXQ2_VITVI Putative uncharacterized protein OS=Vitis vinifera GN=VIT_12s0134g00290 PE=4 SV=1	BH2504_1	90.1	2e-17	COG0515	Serine/threonine protein kinase	RTKL	General function prediction only ; Signal transduction mechanisms ; Transcription ; Replication, recombination and repair ;	K04733|1|1e-64|246|smo:SELMODRAFT_159261|interleukin-1 receptor-associated kinase 4 [EC:2.7.11.1]!K13430|3|4e-63|241|zma:100283091|serine/threonine-protein kinase PBS1 [EC:2.7.11.1]	GO:0048544//recognition of pollen;GO:0006468//protein phosphorylation	GO:0030246//carbohydrate binding;GO:0004713//protein tyrosine kinase activity;GO:0005524//ATP binding;GO:0004674//protein serine/threonine kinase activity	GO:0005886//plasma membrane
187	3454	Eucgr.E03616.2|PACid:23579942	29	76575	1.2
187	3454	Eucgr.E03615.1|PACid:23579940	29	79104	1.1
187	3454	Eucgr.K00885.2|PACid:23602348	29	121241	0.8
187	3454	Eucgr.E03616.1|PACid:23579941	29	79233	1.1
188	2026	Eucgr.G01417.1|PACid:23586992	71	32751	4.9	1.608	3	*	Eucgr.G01417.1|PACid:23586992	99.6	2e-143	gi|262474800|gb|ACY66929.1|	caffeoyl-CoA O-methyltransferase 2 [Eucalyptus camaldulensis]	98.79	4e-143	sp|Q9SWB8|CAMT2_EUCGL	Caffeoyl-CoA O-methyltransferase 2 OS=Eucalyptus globulus GN=CCOAOMT2 PE=2 SV=1	99.6	3e-142	D1LZD4	D1LZD4_EUCCA Caffeoyl-CoA O-methyltransferase 2 OS=Eucalyptus camaldulensis PE=4 SV=1	all5179	178	6e-45	COG4122	Predicted O-methyltransferase	R	General function prediction only ;	K00588|1|1e-131|467|vvi:100243978|caffeoyl-CoA O-methyltransferase [EC:2.1.1.104]	GO:0046686//response to cadmium ion;GO:0032259//methylation;GO:0009809//lignin biosynthetic process;GO:0009805//coumarin biosynthetic process	GO:0042409//caffeoyl-CoA O-methyltransferase activity;GO:0046872//metal ion binding	-
189	2163	Eucgr.B02169.1|PACid:23567259	64	167914	1.9	1.562	3	*	Eucgr.B02169.1|PACid:23567259	97.96	5e-21	gi|224149192|ref|XP_002336765.1|	predicted protein [Populus trichocarpa] >gi|222836674|gb|EEE75067.1| predicted protein [Populus trichocarpa]	84.11	0	sp|Q5S2C3|PIR_ARATH	Protein PIR OS=Arabidopsis thaliana GN=PIR PE=1 SV=2	97.96	6e-20	B9P6Z0	B9P6Z0_POPTR Predicted protein (Fragment) OS=Populus trichocarpa GN=POPTRDRAFT_946247 PE=4 SV=1	-	-	-	-	-	-	-	K05749|1|0.0|2272|vvi:100253517|cytoplasmic FMR1 interacting protein	GO:0051567//histone H3-K9 methylation;GO:0045010//actin nucleation;GO:0051225//spindle assembly;GO:0006342//chromatin silencing;GO:0007020//microtubule nucleation;GO:0009965//leaf morphogenesis;GO:0010090//trichome morphogenesis;GO:0051322//anaphase;GO:0016572//histone phosphorylation;GO:0009860//pollen tube growth	GO:0005515//protein binding	GO:0031209//SCAR complex
190	91	Eucgr.K01508.1|PACid:23603016	1187	99985	32.5	1.591	11	*	Eucgr.K01508.1|PACid:23603016	97.03	2e-55	gi|251734345|gb|ACT09489.1|	homocysteine S-methyltransferase [Eucalyptus globulus]	88.1	0	sp|Q42699|METE_CATRO	5-methyltetrahydropteroyltriglutamate--homocysteine methyltransferase OS=Catharanthus roseus GN=METE PE=2 SV=1	90.07	0	A6YGE7	A6YGE7_CARPA Methionine synthase OS=Carica papaya PE=2 SV=1	XF2272	746	0	COG0620	Methionine synthase II (cobalamin-independent)	E	Amino acid transport and metabolism ;	K00549|1|0.0|1438|rcu:RCOM_1321820|5-methyltetrahydropteroyltriglutamate--homocysteine methyltransferase [EC:2.1.1.14]	GO:0009086//methionine biosynthetic process;GO:0009651//response to salt stress;GO:0032259//methylation;GO:0010043//response to zinc ion;GO:0046686//response to cadmium ion	GO:0005507//copper ion binding;GO:0008705//methionine synthase activity;GO:0008270//zinc ion binding;GO:0003871//5-methyltetrahydropteroyltriglutamate-homocysteine S-methyltransferase activity	GO:0005829//cytosol;GO:0005777//peroxisome;GO:0009506//plasmodesma;GO:0009941//chloroplast envelope;GO:0005774//vacuolar membrane;GO:0009570//chloroplast stroma;GO:0005794//Golgi apparatus;GO:0005886//plasma membrane;GO:0048046//apoplast
191	1293	Eucgr.C02238.1|PACid:23571738	129	60608	11	1.418	8	*	Eucgr.C02238.1|PACid:23571738	75.34	2e-25	gi|317106717|dbj|BAJ53215.1|	JHL22C18.5 [Jatropha curcas]	67.07	4e-156	sp|Q94F09|PDI52_ARATH	Protein disulfide-isomerase 5-2 OS=Arabidopsis thaliana GN=PDIL5-2 PE=2 SV=1	75.34	2e-24	E6NUA5	E6NUA5_9ROSI JHL22C18.5 protein (Fragment) OS=Jatropha curcas GN=JHL22C18.5 PE=4 SV=1	YCL043c	91.7	2e-18	COG0526	Thiol-disulfide isomerase and thioredoxins	OC	Posttranslational modification, protein turnover, chaperones ; Energy production and conversion ;	K09580|1|5e-27|120|smo:SELMODRAFT_142613|protein disulfide-isomerase A1 [EC:5.3.4.1]	GO:0006662//glycerol ether metabolic process;GO:0009086//methionine biosynthetic process;GO:0030244//cellulose biosynthetic process;GO:0045454//cell redox homeostasis;GO:0048193//Golgi vesicle transport;GO:0000394//RNA splicing, via endonucleolytic cleavage and ligation	GO:0003756//protein disulfide isomerase activity;GO:0009055//electron carrier activity;GO:0015035//protein disulfide oxidoreductase activity	GO:0009506//plasmodesma;GO:0009505//plant-type cell wall;GO:0005774//vacuolar membrane;GO:0016023//cytoplasmic membrane-bounded vesicle;GO:0009507//chloroplast;GO:0005783//endoplasmic reticulum;GO:0005886//plasma membrane
192	1890	Eucgr.F04229.1|PACid:23585487	79	20504	7.2	1.529	7	*	Eucgr.F04229.1|PACid:23585487	84.69	2e-43	gi|351726844|ref|NP_001237908.1|	uncharacterized protein LOC100500683 [Glycine max]	78.89	7e-37	sp|Q8L7S9|TRXY2_ARATH	Thioredoxin Y2, chloroplastic OS=Arabidopsis thaliana GN=At1g43560 PE=1 SV=1	84.69	3e-42	C6T2G9	C6T2G9_SOYBN Uncharacterized protein OS=Glycine max GN=Gma.6029 PE=2 SV=1	slr0233	119	3e-27	COG0526	Thiol-disulfide isomerase and thioredoxins	OC	Posttranslational modification, protein turnover, chaperones ; Energy production and conversion ;	K03671|1|5e-18|88.2|cme:CMJ096C|thioredoxin 1	GO:0045454//cell redox homeostasis;GO:0006662//glycerol ether metabolic process;GO:0043085//positive regulation of catalytic activity	GO:0008047//enzyme activator activity;GO:0016671//oxidoreductase activity, acting on a sulfur group of donors, disulfide as acceptor;GO:0009055//electron carrier activity;GO:0003756//protein disulfide isomerase activity;GO:0015035//protein disulfide oxidoreductase activity	GO:0009570//chloroplast stroma;GO:0009534//chloroplast thylakoid
193	1174	Eucgr.C00756.1|PACid:23570267	143	246228	4.7	1.598	10	*	Eucgr.C00756.1|PACid:23570267	82.5	0	gi|357479277|ref|XP_003609924.1|	Brefeldin A-inhibited guanine nucleotide-exchange protein [Medicago truncatula] >gi|355510979|gb|AES92121.1| Brefeldin A-inhibited guanine nucleotide-exchange protein [Medicago truncatula]	50.28	2e-45	sp|Q76MY7|CYH2_CHLAE	Cytohesin-2 OS=Chlorocebus aethiops GN=CYTH2 PE=2 SV=1	82.5	0	G7JR54	G7JR54_MEDTR Brefeldin A-inhibited guanine nucleotide-exchange protein OS=Medicago truncatula GN=MTR_4g124430 PE=4 SV=1	SPAC4D7.01c	620	8e-177	COG5307	SEC7 domain proteins	R	General function prediction only ;	K13462|1|0.0|2627|rcu:RCOM_0708240|guanine nucleotide-exchange factor	GO:0016192//vesicle-mediated transport;GO:0009888//tissue development;GO:0033044//regulation of chromosome organization;GO:0042742//defense response to bacterium;GO:0040007//growth;GO:0032012//regulation of ARF protein signal transduction;GO:0009887//organ morphogenesis;GO:0050790//regulation of catalytic activity;GO:0010638//positive regulation of organelle organization	GO:0005086//ARF guanyl-nucleotide exchange factor activity;GO:0005515//protein binding	GO:0005829//cytosol;GO:0005769//early endosome;GO:0005802//trans-Golgi network;GO:0005634//nucleus
194	1313	Eucgr.F02001.2|PACid:23582752	126	198986	1.6	1.622	4	*	Eucgr.F02001.2|PACid:23582752	78.44	2e-114	gi|224061645|ref|XP_002300583.1|	predicted protein [Populus trichocarpa] >gi|222847841|gb|EEE85388.1| predicted protein [Populus trichocarpa]	24.62	2e-42	sp|Q5SSW2|PSME4_MOUSE	Proteasome activator complex subunit 4 OS=Mus musculus GN=Psme4 PE=1 SV=1	78.44	3e-113	B9GHI9	B9GHI9_POPTR Predicted protein (Fragment) OS=Populus trichocarpa GN=POPTRDRAFT_642691 PE=4 SV=1	-	-	-	-	-	-	-	K06699|1|0.0|2291|vvi:100263530|proteasome activator subunit 4	-	-	GO:0005634//nucleus
194	1313	Eucgr.F02001.1|PACid:23582751	126	240569	1.3
195	1982	Eucgr.A02022.1|PACid:23563844	74	55299	12.3	1.387	5	*	Eucgr.A02022.1|PACid:23563844	85.84	1e-43	gi|302143525|emb|CBI22086.3|	unnamed protein product [Vitis vinifera]	74.49	2e-178	sp|P93836|HPPD_ARATH	4-hydroxyphenylpyruvate dioxygenase OS=Arabidopsis thaliana GN=HPD PE=1 SV=2	79.42	0	B9S300	B9S300_RICCO 4-hydroxyphenylpyruvate dioxygenase OS=Ricinus communis GN=RCOM_1192240 PE=3 SV=1	all0771	130	5e-30	COG3185	4-hydroxyphenylpyruvate dioxygenase and related hemolysins	ER	Amino acid transport and metabolism ; General function prediction only ;	K00457|1|0.0|693|rcu:RCOM_1192240|4-hydroxyphenylpyruvate dioxygenase [EC:1.13.11.27]	GO:0055114//oxidation-reduction process;GO:0010189//vitamin E biosynthetic process;GO:0016117//carotenoid biosynthetic process;GO:0010236//plastoquinone biosynthetic process;GO:0009072//aromatic amino acid family metabolic process	GO:0003868//4-hydroxyphenylpyruvate dioxygenase activity;GO:0046872//metal ion binding;GO:0042802//identical protein binding	GO:0005829//cytosol;GO:0005739//mitochondrion;GO:0009507//chloroplast
196	914	Eucgr.K00776.1|PACid:23602237	189	66146	8.1	1.258	12	*	Eucgr.K00776.1|PACid:23602237	89.28	0	gi|13183137|gb|AAK15070.1|AF239670_1	fatty acid hydroperoxide lyase [Psidium guajava]	43.53	2e-101	sp|Q96242|CP74A_ARATH	Allene oxide synthase, chloroplastic OS=Arabidopsis thaliana GN=CYP74A PE=1 SV=3	89.28	0	Q9AUD8	Q9AUD8_PSIGU Fatty acid hydroperoxide lyase OS=Psidium guajava GN=HPL PE=2 SV=1	SPAC19A8.04	54.7	4e-07	COG2124	Cytochrome P450	Q	Secondary metabolites biosynthesis, transport and catabolism ;	K10528|1|0.0|708|rcu:RCOM_1016730|hydroperoxide lyase [EC:4.1.2.-]	GO:0009611//response to wounding;GO:0055114//oxidation-reduction process	GO:0047987//hydroperoxide dehydratase activity;GO:0009055//electron carrier activity;GO:0004497//monooxygenase activity;GO:0005506//iron ion binding;GO:0020037//heme binding;GO:0016705//oxidoreductase activity, acting on paired donors, with incorporation or reduction of molecular oxygen	GO:0009941//chloroplast envelope
197	405	Eucgr.H03271.1|PACid:23592566	403	140515	19.9	1.275	26	*	Eucgr.H03271.1|PACid:23592566	96.61	1e-87	gi|147791480|emb|CAN74510.1|	hypothetical protein VITISV_015898 [Vitis vinifera]	78.09	0	sp|Q9LD55|EIF3A_ARATH	Eukaryotic translation initiation factor 3 subunit A OS=Arabidopsis thaliana GN=TIF3A1 PE=1 SV=1	96.61	2e-86	A5BG19	A5BG19_VITVI Putative uncharacterized protein OS=Vitis vinifera GN=VITISV_015898 PE=4 SV=1	-	-	-	-	-	-	-	K03254|1|0.0|1207|vvi:100244162|translation initiation factor 3 subunit A	GO:0006413//translational initiation	GO:0003743//translation initiation factor activity	GO:0005852//eukaryotic translation initiation factor 3 complex;GO:0005886//plasma membrane;GO:0005829//cytosol
198	198	Eucgr.A01832.1|PACid:23563630	677	50801	11.2	3.559	3	*	Eucgr.A01832.1|PACid:23563630	87.56	5e-94	gi|302143315|emb|CBI21876.3|	unnamed protein product [Vitis vinifera]	79.25	7e-123	sp|Q41629|ADT1_WHEAT	ADP,ATP carrier protein 1, mitochondrial OS=Triticum aestivum GN=ANT-G1 PE=3 SV=1	83.33	2e-104	Q9AVT6	Q9AVT6_PICAB ADP, ATP carrier protein (Fragment) OS=Picea abies PE=2 SV=1	-	-	-	-	-	-	-	K05863|1|2e-143|506|vvi:100262663|solute carrier family 25 (mitochondrial adenine nucleotide translocator), member 4/5/6/31	GO:0009627//systemic acquired resistance;GO:0015865//purine nucleotide transport;GO:0034976//response to endoplasmic reticulum stress;GO:0055085//transmembrane transport;GO:0006839//mitochondrial transport	GO:0005471//ATP:ADP antiporter activity	GO:0009941//chloroplast envelope;GO:0005743//mitochondrial inner membrane;GO:0016021//integral to membrane
199	1495	Eucgr.E00828.1|PACid:23577552	109	33535	11.3	1.258	4	*	Eucgr.E00828.1|PACid:23577552	90.43	2e-116	gi|225426050|ref|XP_002274995.1|	PREDICTED: V-type proton ATPase subunit E [Vitis vinifera] >gi|297742293|emb|CBI34442.3| unnamed protein product [Vitis vinifera]	86.52	3e-110	sp|Q9SWE7|VATE_CITLI	V-type proton ATPase subunit E OS=Citrus limon GN=VATE PE=2 SV=1	90.43	2e-115	D7TVB7	D7TVB7_VITVI Putative uncharacterized protein OS=Vitis vinifera GN=VIT_02s0025g01000 PE=3 SV=1	YOR332w	116	3e-26	COG1390	Archaeal/vacuolar-type H+-ATPase subunit E	C	Energy production and conversion ;	K02150|1|2e-117|419|vvi:100246834|V-type H+-transporting ATPase subunit E [EC:3.6.3.14]	GO:0009651//response to salt stress;GO:0015991//ATP hydrolysis coupled proton transport;GO:0042742//defense response to bacterium;GO:0007030//Golgi organization;GO:0042777//plasma membrane ATP synthesis coupled proton transport;GO:0009409//response to cold;GO:0009832//plant-type cell wall biogenesis	GO:0046961//proton-transporting ATPase activity, rotational mechanism;GO:0046933//hydrogen ion transporting ATP synthase activity, rotational mechanism;GO:0005524//ATP binding	GO:0009705//plant-type vacuole membrane;GO:0033178//proton-transporting two-sector ATPase complex, catalytic domain;GO:0022626//cytosolic ribosome;GO:0005886//plasma membrane
200	2415	Eucgr.K00161.1|PACid:23601585	53	31060	3	1.506	4	*	Eucgr.K00161.1|PACid:23601585	82.99	4e-62	gi|224125064|ref|XP_002329882.1|	predicted protein [Populus trichocarpa] >gi|222871119|gb|EEF08250.1| predicted protein [Populus trichocarpa]	69.96	5e-87	sp|Q01IH3|PX114_ORYSI	Peroxisomal membrane protein 11-4 OS=Oryza sativa subsp. indica GN=PEX11-4 PE=2 SV=1	82.99	5e-61	B9N3T5	B9N3T5_POPTR Predicted protein (Fragment) OS=Populus trichocarpa GN=POPTRDRAFT_926627 PE=4 SV=1	-	-	-	-	-	-	-	-	GO:0016559//peroxisome fission;GO:0006098//pentose-phosphate shunt	GO:0042802//identical protein binding	GO:0005779//integral to peroxisomal membrane
201	2309	Eucgr.B02594.1|PACid:23567790	57	129533	2	1.543	3	*	Eucgr.B02594.1|PACid:23567790	96.23	1e-22	gi|147769520|emb|CAN70225.1|	hypothetical protein VITISV_020349 [Vitis vinifera]	78.68	0	sp|Q9M081|SC24B_ARATH	Protein transport protein Sec24-like At4g32640 OS=Arabidopsis thaliana GN=At4g32640 PE=1 SV=3	87.91	6e-112	A5BJ01	A5BJ01_VITVI Putative uncharacterized protein OS=Vitis vinifera GN=VITISV_020350 PE=4 SV=1	SPBC4.03c	415	3e-115	COG5028	Vesicle coat complex COPII, subunit SEC24/subunit SFB2/subunit SFB3	U	Intracellular trafficking, secretion, and vesicular transport ;	K14007|1|0.0|1361|vvi:100265768|protein transport protein SEC24	GO:0006979//response to oxidative stress;GO:0009651//response to salt stress;GO:0006816//calcium ion transport;GO:0007030//Golgi organization;GO:0006888//ER to Golgi vesicle-mediated transport;GO:0006886//intracellular protein transport	GO:0008270//zinc ion binding;GO:0005215//transporter activity	GO:0005829//cytosol;GO:0030127//COPII vesicle coat
202	2193	Eucgr.A00600.1|PACid:23562310	62	109901	3	1.532	5	*	Eucgr.A00600.1|PACid:23562310	78.78	0	gi|255571417|ref|XP_002526656.1|	importin beta-1, putative [Ricinus communis] >gi|223533956|gb|EEF35678.1| importin beta-1, putative [Ricinus communis]	39.34	1e-154	sp|P70168|IMB1_MOUSE	Importin subunit beta-1 OS=Mus musculus GN=Kpnb1 PE=1 SV=2	78.78	0	B9SKY7	B9SKY7_RICCO Importin beta-1, putative OS=Ricinus communis GN=RCOM_0847440 PE=4 SV=1	SPAC1B1.03c	547	3e-155	COG5215	Karyopherin (importin) beta	U	Intracellular trafficking, secretion, and vesicular transport ;	K14293|1|0.0|1347|rcu:RCOM_0847440|importin subunit beta-1	GO:0006886//intracellular protein transport	GO:0008565//protein transporter activity	GO:0005829//cytosol
203	549	Eucgr.B01030.1|PACid:23566151	301	32101	27.9	1.354	6	*	Eucgr.B01030.1|PACid:23566151	95.31	6e-69	gi|255633508|gb|ACU17112.1|	unknown [Glycine max]	89.84	1e-64	sp|A7Q5X9|RS3A2_VITVI	40S ribosomal protein S3a-2 OS=Vitis vinifera GN=GSVIVT00031140001 PE=3 SV=1	95.31	1e-67	I1JAS0	I1JAS0_SOYBN Uncharacterized protein OS=Glycine max GN=Gma.10737 PE=4 SV=1	SPAC13G6.02c	179	4e-45	COG1890	Ribosomal protein S3AE	J	Translation, ribosomal structure and biogenesis ;	K02984|1|3e-82|302|gmx:100813273|small subunit ribosomal protein S3Ae	GO:0006412//translation	GO:0003735//structural constituent of ribosome	GO:0005730//nucleolus;GO:0022626//cytosolic ribosome;GO:0005886//plasma membrane;GO:0005618//cell wall;GO:0009507//chloroplast
204	1666	Eucgr.H03995.1|PACid:23593261	94	22696	23.8	1.568	3	*	Eucgr.H03995.1|PACid:23593261	67.97	2e-56	gi|359479932|ref|XP_003632378.1|	PREDICTED: LOW QUALITY PROTEIN: major allergen Pru ar 1-like [Vitis vinifera]	60.42	2e-08	sp|P85126|QUA1_QUEAL	Major pollen allergen Que a 1 (Fragment) OS=Quercus alba PE=1 SV=1	67.59	5e-37	D7U2D7	D7U2D7_VITVI Putative uncharacterized protein OS=Vitis vinifera GN=VIT_07s0005g00930 PE=3 SV=1	-	-	-	-	-	-	-	-	GO:0009607//response to biotic stimulus;GO:0006952//defense response	-	-
205	1658	Eucgr.L01417.1|PACid:23606388	94	34397	17	1.203	4	*	Eucgr.L01417.1|PACid:23606388	67.81	1e-41	gi|297734276|emb|CBI15523.3|	unnamed protein product [Vitis vinifera]	47.2	1e-37	sp|Q9FQA3|GST23_MAIZE	Glutathione transferase GST 23 OS=Zea mays PE=2 SV=1	67.81	1e-40	D7SJ62	D7SJ62_VITVI Putative uncharacterized protein OS=Vitis vinifera GN=VIT_17s0000g02940 PE=3 SV=1	PA1655	57.8	2e-08	COG0625	Glutathione S-transferase	O	Posttranslational modification, protein turnover, chaperones ;	K00799|1|6e-70|261|vvi:100242434|glutathione S-transferase [EC:2.5.1.18]	-	GO:0003824//catalytic activity	-
206	95	Eucgr.A00264.1|PACid:23561978	1151	18649	34.7	1.321	56	*	Eucgr.A00264.1|PACid:23561978	99.33	3e-81	gi|372484211|gb|AEX95747.1|	photosystem II CP47 chlorophyll apoprotein (chloroplast) [Drimia altissima]	99.33	1e-81	sp|Q09WZ1|PSBB_MORIN	Photosystem II CP47 chlorophyll apoprotein OS=Morus indica GN=psbB PE=3 SV=1	99.33	5e-80	A6YAA2	A6YAA2_9MAGN Photosystem II CP47 chlorophyll apoprotein (Fragment) OS=Altingia excelsa GN=psbB PE=3 SV=1	-	-	-	-	-	-	-	K02704|1|6e-82|300|pop:Poptr_cp049|photosystem II CP47 chlorophyll apoprotein	GO:0009767//photosynthetic electron transport chain;GO:0018298//protein-chromophore linkage	GO:0016168//chlorophyll binding	GO:0009523//photosystem II;GO:0016021//integral to membrane;GO:0009535//chloroplast thylakoid membrane
207	1371	Eucgr.C02284.1|PACid:23571780	121	69892	9.4	1.792	7	*	Eucgr.C02284.1|PACid:23571780	99.63	0	gi|262474798|gb|ACY66928.1|	4-coumarate:CoA ligase [Eucalyptus camaldulensis]	79.24	1e-118	sp|P31686|4CL1_SOYBN	4-coumarate--CoA ligase 1 (Fragment) OS=Glycine max PE=2 SV=1	99.63	0	D1LZD3	D1LZD3_EUCCA 4-coumarate:CoA ligase OS=Eucalyptus camaldulensis PE=4 SV=1	BH3104	270	5e-72	COG0318	Acyl-CoA synthetases (AMP-forming)/AMP-acid ligases II	IQ	Lipid transport and metabolism ; Secondary metabolites biosynthesis, transport and catabolism ;	K01904|1|0.0|863|rcu:RCOM_0246200|4-coumarate--CoA ligase [EC:6.2.1.12]	GO:0055114//oxidation-reduction process	GO:0047077//Photinus-luciferin 4-monooxygenase (ATP-hydrolyzing) activity;GO:0016874//ligase activity	-
208	587	Eucgr.H01051.1|PACid:23590464	284	30624	30.2	1.481	10	*	Eucgr.H01051.1|PACid:23590464	100	7e-42	gi|224100815|ref|XP_002334334.1|	predicted protein [Populus trichocarpa] >gi|222871199|gb|EEF08330.1| predicted protein [Populus trichocarpa]	95.43	2e-75	sp|O04834|SAR1A_ARATH	GTP-binding protein SAR1A OS=Arabidopsis thaliana GN=SAR1A PE=2 SV=1	98.86	6e-76	D7U2H1	D7U2H1_VITVI Putative uncharacterized protein OS=Vitis vinifera GN=VIT_07s0005g01330 PE=3 SV=1	YBR164c	100	2e-21	COG1100	GTPase SAR1 and related small G proteins	R	General function prediction only ;	K07953|1|5e-78|288|vvi:100248702|GTP-binding protein SAR1 [EC:3.6.5.-]	GO:0006511//ubiquitin-dependent protein catabolic process;GO:0016049//cell growth;GO:0006623//protein targeting to vacuole;GO:0009651//response to salt stress;GO:0051788//response to misfolded protein;GO:0000902//cell morphogenesis;GO:0080129//proteasome core complex assembly;GO:0009266//response to temperature stimulus;GO:0006972//hyperosmotic response;GO:0006833//water transport;GO:0007030//Gol…	GO:0005525//GTP binding	GO:0005829//cytosol;GO:0009507//chloroplast;GO:0005794//Golgi apparatus;GO:0005783//endoplasmic reticulum;GO:0005886//plasma membrane
208	587	Eucgr.K03541.1|PACid:23605302	284	27842	34.7
208	587	Eucgr.H01051.2|PACid:23590465	284	27828	34.7
209	493	Eucgr.G03085.1|PACid:23588878	334	47192	17.2	1.442	13	*	Eucgr.G03085.1|PACid:23588878	97.18	1e-67	gi|217072954|gb|ACJ84837.1|	unknown [Medicago truncatula]	68.18	3e-13	sp|P20460|IF2A_PIG	Eukaryotic translation initiation factor 2 subunit 1 (Fragment) OS=Sus scrofa GN=EIF2S1 PE=1 SV=2	97.18	2e-66	B7FJA8	B7FJA8_MEDTR Putative uncharacterized protein OS=Medicago truncatula PE=2 SV=1	SPAC3G9.09c	339	4e-93	COG1093	Translation initiation factor 2, alpha subunit (eIF-2alpha)	J	Translation, ribosomal structure and biogenesis ;	K03237|1|1e-159|560|pop:POPTR_659463|translation initiation factor 2 subunit 1	GO:0006413//translational initiation;GO:0009640//photomorphogenesis;GO:0009220//pyrimidine ribonucleotide biosynthetic process;GO:0010388//cullin deneddylation;GO:0000085//G2 phase of mitotic cell cycle	GO:0003743//translation initiation factor activity	GO:0005829//cytosol;GO:0005850//eukaryotic translation initiation factor 2 complex;GO:0009507//chloroplast;GO:0005634//nucleus
210	2327	Eucgr.F01375.1|PACid:23582049	56	26482	5.1	1.335	3	*	Eucgr.F01375.1|PACid:23582049	93.55	5e-11	gi|238012792|gb|ACR37431.1|	unknown [Zea mays]	86.4	4e-65	sp|Q0DC89|MSRB1_ORYSJ	Peptide methionine sulfoxide reductase B1, chloroplastic OS=Oryza sativa subsp. japonica GN=MSRB1 PE=2 SV=2	86.4	1e-63	B8B212	B8B212_ORYSI Putative uncharacterized protein OS=Oryza sativa subsp. indica GN=OsI_22943 PE=4 SV=1	PA2827	163	1e-40	COG0229	Conserved domain frequently associated with peptide methionine sulfoxide reductase	O	Posttranslational modification, protein turnover, chaperones ;	K07305|1|6e-69|258|bdi:100824054|peptide-methionine (R)-S-oxide reductase [EC:1.8.4.12]	GO:0006979//response to oxidative stress;GO:0055114//oxidation-reduction process	GO:0033743//peptide-methionine (R)-S-oxide reductase activity;GO:0008270//zinc ion binding;GO:0008113//peptide-methionine (S)-S-oxide reductase activity	GO:0009570//chloroplast stroma
210	2327	Eucgr.F01375.4|PACid:23582052	56	24773	5.3
210	2327	Eucgr.F01375.3|PACid:23582051	56	26482	5.1
210	2327	Eucgr.F01375.2|PACid:23582050	56	26516	5.1
211	2387	Eucgr.E00233.1|PACid:23576912	54	34879	4.4	1.286	2	*	Eucgr.E00233.1|PACid:23576912	75.35	3e-52	gi|147767344|emb|CAN71267.1|	hypothetical protein VITISV_017889 [Vitis vinifera]	-	-	-	-	75.35	4e-51	A5AGK3	A5AGK3_VITVI Putative uncharacterized protein OS=Vitis vinifera GN=VITISV_017889 PE=4 SV=1	sll1669	49.3	7e-06	COG0703	Shikimate kinase	E	Amino acid transport and metabolism ;	K00891|1|8e-06|48.9|cme:CMT093C|shikimate kinase [EC:2.7.1.71]	GO:0006636//unsaturated fatty acid biosynthetic process;GO:0010207//photosystem II assembly;GO:0019288//isopentenyl diphosphate biosynthetic process, mevalonate-independent pathway;GO:0006766//vitamin metabolic process;GO:0006546//glycine catabolic process;GO:0019748//secondary metabolic process;GO:0009106//lipoate metabolic process;GO:0009108//coenzyme biosynthetic process;GO:0015995//chlorophyl…	GO:0004765//shikimate kinase activity	GO:0009507//chloroplast
212	2282	Eucgr.J01047.1|PACid:23598964	58	34475	4.6	1.339	2	*	Eucgr.J01047.1|PACid:23598964	49.81	5e-58	gi|356559897|ref|XP_003548232.1|	PREDICTED: carboxylesterase 1-like [Glycine max]	49.29	1e-67	sp|Q0ZPV7|CXE1_ACTER	Carboxylesterase 1 OS=Actinidia eriantha GN=CXE1 PE=1 SV=1	49.81	6e-57	I1MQ52	I1MQ52_SOYBN Uncharacterized protein OS=Glycine max GN=Gma.13043 PE=4 SV=1	AF1716	75.1	1e-13	COG0657	Esterase/lipase	I	Lipid transport and metabolism ;	K14493|1|9e-29|125|ppp:PHYPADRAFT_118478|gibberellin receptor GID1 [EC:3.-.-.-]	-	GO:0004091//carboxylesterase activity	-
213	1564	Eucgr.C01174.1|PACid:23570749	102	27281	10	1.499	3	*	Eucgr.C01174.1|PACid:23570749	88.33	6e-28	gi|326492984|dbj|BAJ84953.1|	predicted protein [Hordeum vulgare subsp. vulgare]	-	-	-	-	88.33	7e-27	F2CQ32	F2CQ32_HORVD Predicted protein OS=Hordeum vulgare var. distichum PE=4 SV=1	-	-	-	-	-	-	-	-	-	-
213	1564	Eucgr.C01174.2|PACid:23570750	102	18715	14.1
214	1031	Eucgr.J03086.1|PACid:23601228	165	34057	9.8	1.281	7	*	Eucgr.J03086.1|PACid:23601228	70.44	9e-78	gi|224072871|ref|XP_002303921.1|	predicted protein [Populus trichocarpa] >gi|118489224|gb|ABK96418.1| unknown [Populus trichocarpa x Populus deltoides] >gi|222841353|gb|EEE78900.1| predicted protein [Populus trichocarpa]	-	-	-	-	70.44	1e-76	A9PJ65	A9PJ65_9ROSI Putative uncharacterized protein OS=Populus trichocarpa x Populus deltoides PE=2 SV=1	-	-	-	-	-	-	-	-	GO:0006796//phosphate-containing compound metabolic process	-	-
214	1031	Eucgr.J03086.2|PACid:23601229	165	33816	10
214	1031	Eucgr.J03086.3|PACid:23601230	165	26884	12.5
215	445	Eucgr.E04053.1|PACid:23580342	371	48293	15	1.419	18	*	Eucgr.E04053.1|PACid:23580342	95.56	3e-16	gi|118488386|gb|ABK96010.1|	unknown [Populus trichocarpa]	94.74	5e-48	sp|Q2LGZ2|ATPG_VIGUN	ATP synthase subunit gamma, chloroplastic (Fragment) OS=Vigna unguiculata PE=1 SV=1	93.14	2e-49	Q2LGJ0	Q2LGJ0_PEA ATP synthase gamma subunit (Fragment) OS=Pisum sativum GN=ATPC1 PE=2 SV=1	all0004	372	5e-103	COG0224	F0F1-type ATP synthase, gamma subunit	C	Energy production and conversion ;	K02115|1|1e-170|597|pop:POPTR_555320|F-type H+-transporting ATPase subunit gamma [EC:3.6.3.14]	GO:0009108//coenzyme biosynthetic process;GO:0009695//jasmonic acid biosynthetic process;GO:0009965//leaf morphogenesis;GO:0043085//positive regulation of catalytic activity;GO:0019344//cysteine biosynthetic process;GO:0009072//aromatic amino acid family metabolic process;GO:0042777//plasma membrane ATP synthesis coupled proton transport;GO:0009772//photosynthetic electron transport in photosyste…	GO:0030234//enzyme regulator activity;GO:0046961//proton-transporting ATPase activity, rotational mechanism;GO:0005524//ATP binding;GO:0046933//hydrogen ion transporting ATP synthase activity, rotational mechanism	GO:0009544//chloroplast ATP synthase complex;GO:0045261//proton-transporting ATP synthase complex, catalytic core F(1);GO:0009941//chloroplast envelope;GO:0005886//plasma membrane
216	2919	Eucgr.H03554.1|PACid:23592853	39	49129	7	1.519	2	*	Eucgr.H03554.1|PACid:23592853	58.82	2e-110	gi|255552323|ref|XP_002517206.1|	catalytic, putative [Ricinus communis] >gi|223543841|gb|EEF45369.1| catalytic, putative [Ricinus communis]	44.27	2e-65	sp|Q9ZQ91|CXE7_ARATH	Probable carboxylesterase 7 OS=Arabidopsis thaliana GN=CXE7 PE=2 SV=1	58.82	3e-109	B9RTY7	B9RTY7_RICCO Catalytic, putative OS=Ricinus communis GN=RCOM_0913940 PE=4 SV=1	Rv1399c	80.1	6e-15	COG0657	Esterase/lipase	I	Lipid transport and metabolism ;	K13258|1|7e-88|322|gmx:547489|2-hydroxyisoflavanone dehydratase [EC:4.2.1.105]!K14493|2|6e-31|133|ath:AT3G05120|gibberellin receptor GID1 [EC:3.-.-.-]	-	-
217	1493	Eucgr.B03274.1|PACid:23568560	109	47031	2.8	1.727	5	*	Eucgr.B03274.1|PACid:23568560	71.01	2e-97	gi|255639368|gb|ACU19980.1|	unknown [Glycine max]	65.71	5e-141	sp|Q9LIN2|GDL53_ARATH	GDSL esterase/lipase At3g26430 OS=Arabidopsis thaliana GN=At3g26430 PE=2 SV=1	71.01	2e-96	C6TDS8	C6TDS8_SOYBN Putative uncharacterized protein OS=Glycine max PE=2 SV=1	-	-	-	-	-	-	-	K01206|1|8e-124|441|aly:ARALYDRAFT_475890|alpha-L-fucosidase [EC:3.2.1.51]!K00514|3|5e-33|140|rcu:RCOM_1428040|zeta-carotene desaturase [EC:1.3.5.6]	GO:0006629//lipid metabolic process;GO:0019761//glucosinolate biosynthetic process	GO:0004091//carboxylesterase activity;GO:0004560//alpha-L-fucosidase activity	GO:0009505//plant-type cell wall;GO:0005576//extracellular region
217	1493	Eucgr.B03275.1|PACid:23568562	109	47810	2.8
217	1493	Eucgr.B03276.1|PACid:23568563	109	43354	3.3
217	1493	Eucgr.B03274.2|PACid:23568561	109	38800	3.3
218	1755	Eucgr.H03539.1|PACid:23592839	88	59353	3.6	2.715	2	*	Eucgr.H03539.1|PACid:23592839	82.37	2e-140	gi|15010580|gb|AAK73949.1|	AT5g26340/F9D12_17 [Arabidopsis thaliana] >gi|23505977|gb|AAN28848.1| At5g26340/F9D12_17 [Arabidopsis thaliana]	78.29	0	sp|Q94AZ2|STP13_ARATH	Sugar transport protein 13 OS=Arabidopsis thaliana GN=STP13 PE=1 SV=2	81.06	0	C5WSQ7	C5WSQ7_SORBI Putative uncharacterized protein Sb01g042690 OS=Sorghum bicolor GN=Sb01g042690 PE=3 SV=1	L140856	204	2e-52	COG0477	Permeases of the major facilitator superfamily	GEPR	Carbohydrate transport and metabolism ; Amino acid transport and metabolism ; Inorganic ion transport and metabolism ; General function prediction only ;	K08150|1|3e-46|184|vvi:100268023|MFS transporter, SP family, solute carrier family 2 (myo-inositol transporter), member 13!K08145|5|1e-44|179|zma:100281441|MFS transporter, SP family, solute carrier family 2 (facilitated glucose transporter), member 8	GO:0043090//amino acid import;GO:0055085//transmembrane transport;GO:0008643//carbohydrate transport;GO:0055114//oxidation-reduction process	GO:0032440//2-alkenal reductase [NAD(P)] activity;GO:0005358//high-affinity hydrogen:glucose symporter activity	GO:0005737//cytoplasm;GO:0009506//plasmodesma;GO:0005886//plasma membrane;GO:0016021//integral to membrane
219	2913	Eucgr.D01840.1|PACid:23575619	39	97321	2.8	1.331	4	*	Eucgr.D01840.1|PACid:23575619	92.97	2e-159	gi|297742512|emb|CBI34661.3|	unnamed protein product [Vitis vinifera]	38.95	1e-72	sp|Q748D2|MURE_GEOSL	UDP-N-acetylmuramoyl-L-alanyl-D-glutamate--2,6-diaminopimelate ligase OS=Geobacter sulfurreducens (strain ATCC 51573 / DSM 12127 / PCA) GN=murE PE=3 SV=1	82.36	0	F4I3P9	F4I3P9_ARATH Mur-ligase, Mur-ligase-C and Mur-ligase-M domain-containing protein OS=Arabidopsis thaliana GN=MURE PE=3 SV=1	BS_murE	349	1e-95	COG0769	UDP-N-acetylmuramyl tripeptide synthase	M	Cell wall/membrane/envelope biogenesis ;	-	GO:0006399//tRNA metabolic process;GO:0008360//regulation of cell shape;GO:0009273//peptidoglycan-based cell wall biogenesis;GO:0010020//chloroplast fission;GO:0009902//chloroplast relocation;GO:0051301//cell division;GO:0045893//positive regulation of transcription, DNA-dependent;GO:0042793//transcription from plastid promoter;GO:0006364//rRNA processing;GO:0010027//thylakoid membrane organizati…	GO:0016881//acid-amino acid ligase activity;GO:0005524//ATP binding	GO:0009295//nucleoid;GO:0009507//chloroplast
220	424	Eucgr.C01383.1|PACid:23570953	387	90710	12	1.218	17	*	Eucgr.C01383.1|PACid:23570953	73.53	0	gi|356546116|ref|XP_003541477.1|	PREDICTED: uncharacterized protein LOC100800468 [Glycine max]	32.7	2e-69	sp|P08770|TRA1_MAIZE	Putative AC transposase OS=Zea mays PE=2 SV=2	73.67	0	F6HHA9	F6HHA9_VITVI Putative uncharacterized protein OS=Vitis vinifera GN=VIT_11s0016g05750 PE=4 SV=1	-	-	-	-	-	-	-	K00001|1|5e-23|107|gmx:100787307|alcohol dehydrogenase [EC:1.1.1.1]	GO:0009791//post-embryonic development	GO:0046983//protein dimerization activity;GO:0003677//DNA binding	GO:0005829//cytosol;GO:0005634//nucleus
221	238	Eucgr.K00727.1|PACid:23602180	601	58817	30.1	1.201	29	*	Eucgr.K00727.1|PACid:23602180	87.57	1e-86	gi|217069928|gb|ACJ83324.1|	unknown [Medicago truncatula]	85.97	0	sp|Q40147|GSA_SOLLC	Glutamate-1-semialdehyde 2,1-aminomutase, chloroplastic OS=Solanum lycopersicum PE=2 SV=1	87.1	0	B9SLG6	B9SLG6_RICCO Glutamate-1-semialdehyde 2,1-aminomutase, putative OS=Ricinus communis GN=RCOM_0686430 PE=3 SV=1	alr3265	629	3e-180	COG0001	Glutamate-1-semialdehyde aminotransferase	H	Coenzyme transport and metabolism ;	K01845|1|0.0|788|rcu:RCOM_0686430|glutamate-1-semialdehyde 2,1-aminomutase [EC:5.4.3.8]	GO:0006098//pentose-phosphate shunt;GO:0045036//protein targeting to chloroplast;GO:0006782//protoporphyrinogen IX biosynthetic process;GO:0015995//chlorophyll biosynthetic process;GO:0009965//leaf morphogenesis;GO:0030154//cell differentiation;GO:0009416//response to light stimulus;GO:0019344//cysteine biosynthetic process;GO:0045893//positive regulation of transcription, DNA-dependent;GO:000907…	GO:0042286//glutamate-1-semialdehyde 2,1-aminomutase activity;GO:0030170//pyridoxal phosphate binding;GO:0008483//transaminase activity	GO:0009941//chloroplast envelope;GO:0048046//apoplast;GO:0009570//chloroplast stroma
222	1430	Eucgr.I02303.1|PACid:23597024	115	100116	6.1	1.227	5	*	Eucgr.I02303.1|PACid:23597024	75.51	0	gi|30690492|ref|NP_849502.1|	phospholipase D delta [Arabidopsis thaliana] >gi|332661170|gb|AEE86570.1| phospholipase D delta [Arabidopsis thaliana]	71.57	0	sp|Q9C5Y0|PLDD1_ARATH	Phospholipase D delta OS=Arabidopsis thaliana GN=PLDDELTA PE=1 SV=2	75.51	0	F4JNU6	F4JNU6_ARATH Phospholipase D OS=Arabidopsis thaliana GN=PLDDELTA PE=3 SV=1	YKR031c	130	1e-29	COG1502	Phosphatidylserine/phosphatidylglycerophosphate/cardiolipin synthases and related enzymes	I	Lipid transport and metabolism ;	K01115|1|0.0|936|gmx:100814486|phospholipase D [EC:3.1.4.4]	GO:0009789//positive regulation of abscisic acid mediated signaling pathway;GO:0012501//programmed cell death;GO:0016042//lipid catabolic process;GO:0009409//response to cold;GO:0046470//phosphatidylcholine metabolic process;GO:0090333//regulation of stomatal closure;GO:0046473//phosphatidic acid metabolic process	GO:0005509//calcium ion binding;GO:0004630//phospholipase D activity;GO:0070290//NAPE-specific phospholipase D activity	GO:0009506//plasmodesma;GO:0005773//vacuole;GO:0005886//plasma membrane
222	1430	Eucgr.I02303.2|PACid:23597025	115	74325	8.2
223	1921	Eucgr.B01464.1|PACid:23566612	77	16882	14	1.786	6	*	Eucgr.B01464.1|PACid:23566612	90.43	2e-44	gi|357507835|ref|XP_003624206.1|	Acyl carrier protein [Medicago truncatula] >gi|355499221|gb|AES80424.1| Acyl carrier protein [Medicago truncatula]	76.42	1e-45	sp|O80800|ACPM2_ARATH	Acyl carrier protein 2, mitochondrial OS=Arabidopsis thaliana GN=MTACP2 PE=1 SV=1	90.43	4e-43	B7FLI7	B7FLI7_MEDTR Acyl carrier protein OS=Medicago truncatula GN=MTR_7g080390 PE=2 SV=1	SPAC4H3.09	90.5	6e-19	COG0236	Acyl carrier protein	IQ	Lipid transport and metabolism ; Secondary metabolites biosynthesis, transport and catabolism ;	K03955|1|7e-49|189|rcu:RCOM_1077670|NADH dehydrogenase (ubiquinone) 1 alpha/beta subcomplex 1 [EC:1.6.5.3 1.6.99.3]	GO:0000038//very long-chain fatty acid metabolic process;GO:0006633//fatty acid biosynthetic process;GO:0042335//cuticle development;GO:0009409//response to cold	GO:0031177//phosphopantetheine binding;GO:0050897//cobalt ion binding;GO:0000036//ACP phosphopantetheine attachment site binding involved in fatty acid biosynthetic process;GO:0005515//protein binding	GO:0005759//mitochondrial matrix
224	2774	Eucgr.E03313.1|PACid:23579669	43	158165	1.1	2.042	2	*	Eucgr.E03313.1|PACid:23579669	98.85	0	gi|68131834|gb|AAY85195.1|	RNA polymerase II second largest subunit [Callistemon subulatus]	96.08	0	sp|Q42877|RPB2_SOLLC	DNA-directed RNA polymerase II subunit RPB2 OS=Solanum lycopersicum GN=RPB2 PE=2 SV=1	98.85	0	Q1L6E5	Q1L6E5_9MYRT DNA-directed RNA polymerase (Fragment) OS=Callistemon subulatus GN=RPB2 PE=3 SV=1	YOR151c	1523	0	COG0085	DNA-directed RNA polymerase, beta subunit/140 kD subunit	K	Transcription ;	K03010|1|0.0|2289|rcu:RCOM_0936370|DNA-directed RNA polymerase II subunit RPB2 [EC:2.7.7.6]	GO:0000956//nuclear-transcribed mRNA catabolic process;GO:0000394//RNA splicing, via endonucleolytic cleavage and ligation;GO:0009793//embryo development ending in seed dormancy;GO:0006366//transcription from RNA polymerase II promoter	GO:0003899//DNA-directed RNA polymerase activity;GO:0046872//metal ion binding;GO:0003677//DNA binding;GO:0032549//ribonucleoside binding	GO:0005829//cytosol;GO:0009506//plasmodesma;GO:0005665//DNA-directed RNA polymerase II, core complex
224	2774	Eucgr.E03313.2|PACid:23579670	43	158066	1.1
225	2603	Eucgr.K01364.1|PACid:23602878	48	84339	3	1.626	3	*	Eucgr.K01364.1|PACid:23602878	91.19	4e-105	gi|51969536|dbj|BAD43460.1|	putative protein [Arabidopsis thaliana] >gi|51970410|dbj|BAD43897.1| putative protein [Arabidopsis thaliana]	39.24	2e-126	sp|A5D7E2|TM9S4_BOVIN	Transmembrane 9 superfamily member 4 OS=Bos taurus GN=TM9SF4 PE=2 SV=2	90.21	2e-158	Q67ZX5	Q67ZX5_ARATH Putative uncharacterized protein At4g12650 (Fragment) OS=Arabidopsis thaliana GN=At4g12650 PE=2 SV=1	-	-	-	-	-	-	-	-	-	-	GO:0005802//trans-Golgi network;GO:0005774//vacuolar membrane;GO:0016023//cytoplasmic membrane-bounded vesicle;GO:0016021//integral to membrane;GO:0009506//plasmodesma;GO:0005794//Golgi apparatus;GO:0005768//endosome;GO:0005886//plasma membrane
226	1807	Eucgr.G02088.1|PACid:23587669	85	45154	9.3	1.316	5	*	Eucgr.G02088.1|PACid:23587669	63.9	4e-131	gi|297737614|emb|CBI26815.3|	unnamed protein product [Vitis vinifera]	41.94	2e-75	sp|Q9FKC8|MT799_ARATH	Probable S-adenosylmethionine-dependent methyltransferase At5g37990 OS=Arabidopsis thaliana GN=At5g37990 PE=2 SV=2	62.43	3e-132	F6HFC5	F6HFC5_VITVI Putative uncharacterized protein OS=Vitis vinifera GN=VIT_01s0011g05930 PE=4 SV=1	-	-	-	-	-	-	-	K08241|1|6e-52|202|rcu:RCOM_1595240|jasmonate O-methyltransferase [EC:2.1.1.141]	-	-
226	1807	Eucgr.G02088.2|PACid:23587670	85	44456	9.5
227	1132	Eucgr.D02462.1|PACid:23576371	150	23573	36.4	1.235	10	*	Eucgr.D02462.1|PACid:23576371	98.75	6e-40	gi|255537075|ref|XP_002509604.1|	40S ribosomal protein S13, putative [Ricinus communis] >gi|223549503|gb|EEF50991.1| 40S ribosomal protein S13, putative [Ricinus communis]	98.68	3e-82	sp|P62302|RS13_SOYBN	40S ribosomal protein S13 OS=Glycine max GN=RPS13 PE=2 SV=1	98.68	9e-81	B6CBQ9	B6CBQ9_SOYBN Ribosomal protein S13 OS=Glycine max PE=2 SV=1	SPAC6F6.07c	244	5e-65	COG0184	Ribosomal protein S15P/S13E	J	Translation, ribosomal structure and biogenesis ;	K02953|1|7e-83|303|gmx:100781750|small subunit ribosomal protein S13e	GO:0000911//cytokinesis by cell plate formation;GO:0001510//RNA methylation;GO:0006412//translation;GO:0010090//trichome morphogenesis;GO:0009965//leaf morphogenesis;GO:0042545//cell wall modification;GO:0009664//plant-type cell wall organization	GO:0003735//structural constituent of ribosome	GO:0005618//cell wall;GO:0005730//nucleolus;GO:0022627//cytosolic small ribosomal subunit;GO:0009507//chloroplast;GO:0016020//membrane;GO:0005794//Golgi apparatus;GO:0005783//endoplasmic reticulum
228	2413	Eucgr.C04003.1|PACid:23573378	53	85111	2.4	1.311	4	*	Eucgr.C04003.1|PACid:23573378	90.68	0	gi|224121376|ref|XP_002330812.1|	predicted protein [Populus trichocarpa] >gi|222872614|gb|EEF09745.1| predicted protein [Populus trichocarpa]	86.07	0	sp|Q8RWG1|Y4139_ARATH	Uncharacterized aarF domain-containing protein kinase At4g31390, chloroplastic OS=Arabidopsis thaliana GN=At4g31390 PE=1 SV=1	90.68	0	B9N6A4	B9N6A4_POPTR Predicted protein OS=Populus trichocarpa GN=POPTRDRAFT_828267 PE=4 SV=1	all0592	516	5e-146	COG0661	Predicted unusual protein kinase	R	General function prediction only ;	K08869|1|0.0|1099|osa:4350081|aarF domain-containing kinase	GO:0006468//protein phosphorylation;GO:0080183//response to photooxidative stress;GO:0015996//chlorophyll catabolic process	GO:0004672//protein kinase activity;GO:0005524//ATP binding	GO:0010287//plastoglobule;GO:0005886//plasma membrane
228	2413	Eucgr.C04003.2|PACid:23573379	53	81088	2.5
229	2080	Eucgr.E03765.1|PACid:23580058	68	91335	3.2	1.434	3	*	Eucgr.E03765.1|PACid:23580058	71.47	2e-149	gi|356575783|ref|XP_003556016.1|	PREDICTED: cysteine-rich receptor-like protein kinase 25-like isoform 4 [Glycine max]	62.93	5e-123	sp|Q8L710|CRK17_ARATH	Cysteine-rich receptor-like protein kinase 17 OS=Arabidopsis thaliana GN=CRK17 PE=2 SV=2	71.01	6e-138	B9H1S7	B9H1S7_POPTR Predicted protein OS=Populus trichocarpa GN=POPTRDRAFT_758500 PE=3 SV=1	MYPU_6850	98.6	4e-20	COG0515	Serine/threonine protein kinase	RTKL	General function prediction only ; Signal transduction mechanisms ; Transcription ; Replication, recombination and repair ;	K04733|1|3e-66|251|smo:SELMODRAFT_159261|interleukin-1 receptor-associated kinase 4 [EC:2.7.11.1]!K13430|4|2e-61|235|zma:100283091|serine/threonine-protein kinase PBS1 [EC:2.7.11.1]	GO:0009987//cellular process;GO:0006952//defense response;GO:0009617//response to bacterium;GO:0010033//response to organic substance	GO:0004672//protein kinase activity	GO:0043231//intracellular membrane-bounded organelle;GO:0044444//cytoplasmic part
229	2080	Eucgr.E03765.2|PACid:23580059	68	71605	4
229	2080	Eucgr.E04152.1|PACid:23580432	68	83370	3.5
229	2080	Eucgr.E03766.1|PACid:23580060	68	82828	3.5
230	1912	Eucgr.G00770.1|PACid:23586409	78	41016	6.4	1.257	3	*	Eucgr.G00770.1|PACid:23586409	96.04	7e-51	gi|224099521|ref|XP_002334472.1|	predicted protein [Populus trichocarpa] >gi|222872360|gb|EEF09491.1| predicted protein [Populus trichocarpa]	53.26	2e-20	sp|Q3MHR5|SRSF2_BOVIN	Serine/arginine-rich splicing factor 2 OS=Bos taurus GN=SRSF2 PE=2 SV=3	96.04	9e-50	B9NGT7	B9NGT7_POPTR Predicted protein OS=Populus trichocarpa GN=POPTRDRAFT_672394 PE=4 SV=1	alr4683	61.2	2e-09	COG0724	RNA-binding proteins (RRM domain)	R	General function prediction only ;	K12891|1|3e-57|220|rcu:RCOM_0460560|splicing factor, arginine/serine-rich 2	GO:0035196//production of miRNAs involved in gene silencing by miRNA;GO:0000398//mRNA splicing, via spliceosome;GO:0030422//production of siRNA involved in RNA interference	GO:0003723//RNA binding;GO:0000166//nucleotide binding	GO:0005829//cytosol;GO:0016607//nuclear speck;GO:0016020//membrane
230	1912	Eucgr.G00770.6|PACid:23586414	78	35018	7.4
230	1912	Eucgr.G00770.3|PACid:23586411	78	35018	7.4
230	1912	Eucgr.G00770.5|PACid:23586413	78	35018	7.4
230	1912	Eucgr.G00770.4|PACid:23586412	78	35018	7.4
230	1912	Eucgr.G00770.2|PACid:23586410	78	35018	7.4
231	849	Eucgr.G03281.1|PACid:23589152	202	135315	5.3	1.307	9	*	Eucgr.G03281.1|PACid:23589152	75.66	0	gi|225449971|ref|XP_002272290.1|	PREDICTED: protein transport protein SEC31 isoform 1 [Vitis vinifera]	34.52	7e-121	sp|Q3TZ89|SC31B_MOUSE	Protein transport protein Sec31B OS=Mus musculus GN=Sec31b PE=1 SV=2	75.63	0	F6HHX2	F6HHX2_VITVI Putative uncharacterized protein OS=Vitis vinifera GN=VIT_13s0158g00140 PE=4 SV=1	-	-	-	-	-	-	-	K14005|1|0.0|1697|vvi:100263684|protein transport protein SEC31	GO:0006499//N-terminal protein myristoylation;GO:0006007//glucose catabolic process	-	GO:0009506//plasmodesma;GO:0016020//membrane;GO:0005829//cytosol;GO:0080008//Cul4-RING ubiquitin ligase complex
232	3353	Eucgr.B00565.1|PACid:23565685	30	154587	0.5	3.134	6	*	Eucgr.B00565.1|PACid:23565685	68.76	0	gi|359491297|ref|XP_002281382.2|	PREDICTED: zinc finger Ran-binding domain-containing protein 3-like [Vitis vinifera]	37.1	5e-10	sp|P0CO19|SWR1_CRYNB	Helicase SWR1 OS=Cryptococcus neoformans var. neoformans serotype D (strain B-3501A) GN=SWR1 PE=3 SV=1	60.08	5e-68	I1KCX8	I1KCX8_SOYBN Uncharacterized protein OS=Glycine max GN=Gma.52422 PE=4 SV=1	ECU06g0820	197	8e-50	COG0553	Superfamily II DNA/RNA helicases, SNF2 family	KL	Transcription ; Replication, recombination and repair ;	K14440|1|9e-74|277|ppp:PHYPADRAFT_107791|SWI/SNF-related matrix-associated actin-dependent regulator of chromatin subfamily A-like protein 1 [EC:3.6.4.12]	GO:0043247//telomere maintenance in response to DNA damage;GO:0010332//response to gamma radiation;GO:0006310//DNA recombination;GO:0007126//meiosis;GO:0032204//regulation of telomere maintenance	GO:0003676//nucleic acid binding;GO:0005524//ATP binding;GO:0004386//helicase activity	GO:0005634//nucleus
233	2168	Eucgr.I01959.1|PACid:23596667	64	67141	4.3	1.574	4	*	Eucgr.I01959.1|PACid:23596667	93.1	9e-09	gi|85658685|dbj|BAE78433.1|	cystathionine gamma-synthase precursor [Oryza sativa Japonica Group]	85.79	0	sp|P55217|METB_ARATH	Cystathionine gamma-synthase, chloroplastic OS=Arabidopsis thaliana GN=CGS1 PE=2 SV=3	92.86	5e-07	Q8S7G4	Q8S7G4_ORYSJ Putative cystathionine gamma synthase OS=Oryza sativa subsp. japonica GN=OSJNBb0048D20.9 PE=3 SV=1	APE1226	288	2e-77	COG0626	Cystathionine beta-lyases/cystathionine gamma-synthases	E	Amino acid transport and metabolism ;	K01739|1|0.0|778|pop:POPTR_835709|cystathionine gamma-synthase [EC:2.5.1.48]	GO:0001887//selenium compound metabolic process;GO:0009086//methionine biosynthetic process;GO:0006730//one-carbon metabolic process	GO:0030170//pyridoxal phosphate binding;GO:0003962//cystathionine gamma-synthase activity;GO:0016829//lyase activity	GO:0009570//chloroplast stroma
233	2168	Eucgr.I01959.2|PACid:23596668	64	66609	4.3
234	1954	Eucgr.A00375.1|PACid:23562073	76	34300	10.8	1.518	4	*	Eucgr.A00375.1|PACid:23562073	73.93	2e-93	gi|225431948|ref|XP_002277818.1|	PREDICTED: peptidyl-prolyl cis-trans isomerase CYP21-3, mitochondrial [Vitis vinifera] >gi|296083251|emb|CBI22887.3| unnamed protein product [Vitis vinifera]	51.93	7e-57	sp|Q94A16|CP21C_ARATH	Peptidyl-prolyl cis-trans isomerase CYP21-3, mitochondrial OS=Arabidopsis thaliana GN=CYP21-3 PE=2 SV=2	73.93	1e-92	F6H725	F6H725_VITVI Putative uncharacterized protein OS=Vitis vinifera GN=VIT_05s0077g01040 PE=3 SV=1	SPAC57A10.03	84.3	2e-16	COG0652	Peptidyl-prolyl cis-trans isomerase (rotamase) - cyclophilin family	O	Posttranslational modification, protein turnover, chaperones ;	K12736|1|1e-21|101|sbi:SORBI_07g024330|peptidylprolyl isomerase domain and WD repeat-containing protein 1 [EC:5.2.1.8]	GO:0016132//brassinosteroid biosynthetic process;GO:0000413//protein peptidyl-prolyl isomerization;GO:0006457//protein folding;GO:0006084//acetyl-CoA metabolic process;GO:0019344//cysteine biosynthetic process;GO:0016126//sterol biosynthetic process	GO:0003755//peptidyl-prolyl cis-trans isomerase activity	GO:0005739//mitochondrion;GO:0005768//endosome;GO:0005802//trans-Golgi network;GO:0005794//Golgi apparatus;GO:0005886//plasma membrane
235	781	Eucgr.K02981.1|PACid:23604658	220	37671	16.5	1.394	12	*	Eucgr.K02981.1|PACid:23604658	95.97	2e-134	gi|255574355|ref|XP_002528091.1|	Pyridoxin biosynthesis protein PDX1, putative [Ricinus communis] >gi|223532480|gb|EEF34270.1| Pyridoxin biosynthesis protein PDX1, putative [Ricinus communis]	93.2	7e-153	sp|Q39963|PDX1_HEVBR	Probable pyridoxal biosynthesis protein PDX1 OS=Hevea brasiliensis GN=PDX1 PE=2 SV=1	95.97	2e-133	B9SQ22	B9SQ22_RICCO Pyridoxin biosynthesis protein PDX1, putative OS=Ricinus communis GN=RCOM_0643420 PE=4 SV=1	SPAC29B12.04	443	1e-124	COG0214	Pyridoxine biosynthesis enzyme	H	Coenzyme transport and metabolism ;	K06215|1|2e-155|546|pop:POPTR_560912|pyridoxine biosynthesis protein [EC:4.-.-.-]	GO:0042823//pyridoxal phosphate biosynthetic process;GO:0010224//response to UV-B;GO:0015994//chlorophyll metabolic process;GO:0010335//response to non-ionic osmotic stress;GO:0006098//pentose-phosphate shunt;GO:0008615//pyridoxine biosynthetic process;GO:0042538//hyperosmotic salinity response;GO:0006520//cellular amino acid metabolic process;GO:0006982//response to lipid hydroperoxide;GO:000002…	GO:0046982//protein heterodimerization activity;GO:0042803//protein homodimerization activity;GO:0003824//catalytic activity	GO:0005829//cytosol;GO:0012505//endomembrane system;GO:0009507//chloroplast;GO:0005886//plasma membrane
236	2063	Eucgr.F02074.1|PACid:23582834	69	199911	1.1	2.976	4	*	Eucgr.F02074.1|PACid:23582834	82.07	2e-63	gi|296089881|emb|CBI39700.3|	unnamed protein product [Vitis vinifera]	67.85	2e-119	sp|Q9FVV9|NAP5_ARATH	Probable non-intrinsic ABC protein 5 OS=Arabidopsis thaliana GN=NAP5 PE=2 SV=1	81.69	6e-59	F6I529	F6I529_VITVI Putative uncharacterized protein OS=Vitis vinifera GN=VIT_19s0015g00040 PE=3 SV=1	SPAC3F10.11c	790	0	COG1132	ABC-type multidrug transport system, ATPase and permease components	V	Defense mechanisms ;	K05666|1|0.0|675|olu:OSTLU_35503|ATP-binding cassette, subfamily C (CFTR/MRP), member 2!K05658|2|4e-57|222|bdi:100833400|ATP-binding cassette, subfamily B (MDR/TAP), member 1	GO:0055085//transmembrane transport;GO:0006200//ATP catabolic process	GO:0010290//chlorophyll catabolite transmembrane transporter activity;GO:0005524//ATP binding;GO:0015431//glutathione S-conjugate-exporting ATPase activity	GO:0016021//integral to membrane;GO:0000325//plant-type vacuole;GO:0009506//plasmodesma;GO:0005774//vacuolar membrane;GO:0005886//plasma membrane;GO:0048046//apoplast
236	2063	Eucgr.F02074.2|PACid:23582835	69	195835	1.2
236	2063	Eucgr.F02083.1|PACid:23582840	69	190097	1.2
237	1023	Eucgr.D01944.1|PACid:23575749	166	44318	13.4	2.262	10	*	Eucgr.D01944.1|PACid:23575749	83	9e-121	gi|334186444|ref|NP_001190702.1|	PGR5-like protein 1B [Arabidopsis thaliana] >gi|332657675|gb|AEE83075.1| PGR5-like protein 1B [Arabidopsis thaliana]	83	2e-122	sp|Q8GYC7|PGL1B_ARATH	PGR5-like protein 1B, chloroplastic OS=Arabidopsis thaliana GN=PGRL1B PE=1 SV=1	83	1e-119	F4JPU9	F4JPU9_ARATH PGR5-like protein 1B OS=Arabidopsis thaliana GN=PGRL1B PE=4 SV=1	-	-	-	-	-	-	-	-	GO:0006098//pentose-phosphate shunt;GO:0010218//response to far red light;GO:0035304//regulation of protein dephosphorylation;GO:0043085//positive regulation of catalytic activity;GO:0019252//starch biosynthetic process;GO:0010114//response to red light;GO:0010207//photosystem II assembly;GO:0009902//chloroplast relocation;GO:0000023//maltose metabolic process;GO:0042742//defense response to bact…	-	GO:0009535//chloroplast thylakoid membrane
238	2006	Eucgr.B00415.1|PACid:23565508	72	34111	11.3	1.341	5	*	Eucgr.B00415.1|PACid:23565508	75	6e-10	gi|297734033|emb|CBI15280.3|	unnamed protein product [Vitis vinifera]	46.92	5e-50	sp|Q7FAE1|MOMAS_ORYSJ	Momilactone A synthase OS=Oryza sativa subsp. japonica GN=Os04g0179200 PE=2 SV=1	66.53	4e-82	B9IEG3	B9IEG3_POPTR Predicted protein (Fragment) OS=Populus trichocarpa GN=POPTRDRAFT_251749 PE=4 SV=1	XF1726	138	1e-32	COG1028	Dehydrogenases with different specificities (related to short-chain alcohol dehydrogenases)	IQR	Lipid transport and metabolism ; Secondary metabolites biosynthesis, transport and catabolism ; General function prediction only ;	K13070|1|1e-50|197|osa:4335093|momilactone-A synthase [EC:1.1.1.295]!K09841|2|5e-50|195|pop:POPTR_547844|xanthoxin dehydrogenase [EC:1.1.1.288]	GO:0008152//metabolic process	GO:0016616//oxidoreductase activity, acting on the CH-OH group of donors, NAD or NADP as acceptor	-
239	2139	Eucgr.C00657.1|PACid:23570166	65	30400	12.1	1.301	3	*	Eucgr.C00657.1|PACid:23570166	92	5e-19	gi|390986555|gb|AFM35797.1|	hypothetical protein, partial [Oryza eichingeri]	39.79	7e-28	sp|Q4WBL6|DENR_ASPFU	Translation machinery-associated protein 22 OS=Neosartorya fumigata (strain ATCC MYA-4609 / Af293 / CBS 101355 / FGSC A1100) GN=tma22 PE=3 SV=2	82.91	2e-90	D7STQ8	D7STQ8_VITVI Putative uncharacterized protein OS=Vitis vinifera GN=VIT_04s0008g01200 PE=4 SV=1	SPBC16C6.05	122	3e-28	COG0023	Translation initiation factor 1 (eIF-1/SUI1) and related proteins	J	Translation, ribosomal structure and biogenesis ;	-	GO:0006413//translational initiation	GO:0003743//translation initiation factor activity	GO:0005737//cytoplasm
240	1900	Eucgr.F01732.1|PACid:23582467	78	61836	2.8	2.126	3	*	Eucgr.F01732.1|PACid:23582467	85.14	2e-32	gi|297744934|emb|CBI38473.3|	unnamed protein product [Vitis vinifera]	56.32	6e-154	sp|Q9SX98|LHTL8_ARATH	Lysine histidine transporter-like 8 OS=Arabidopsis thaliana GN=AATL1 PE=1 SV=1	85.14	3e-31	F6I2D8	F6I2D8_VITVI Putative uncharacterized protein OS=Vitis vinifera GN=VIT_00s0302g00030 PE=4 SV=1	-	-	-	-	-	-	-	K15015|1|6e-09|60.5|cre:CHLREDRAFT_196429|solute carrier family 32 (vesicular inhibitory amino acid transporter)!K13946|2|7e-09|60.5|gmx:100815243|auxin influx carrier (AUX1 LAX family)	-	-	GO:0016021//integral to membrane
240	1900	Eucgr.G01819.1|PACid:23587389	78	64806	2.6
240	1900	Eucgr.I02282.1|PACid:23596999	78	119559	1.5
241	1004	Eucgr.G02043.1|PACid:23587618	169	42990	25.5	1.31	11	*	Eucgr.G02043.1|PACid:23587618	85.41	1e-89	gi|224119810|ref|XP_002318168.1|	predicted protein [Populus trichocarpa] >gi|222858841|gb|EEE96388.1| predicted protein [Populus trichocarpa]	55.65	7e-72	sp|Q55467|CHLM_SYNY3	Magnesium-protoporphyrin O-methyltransferase OS=Synechocystis sp. (strain PCC 6803 / Kazusa) GN=chlM PE=3 SV=1	85.41	1e-88	B9I3Z4	B9I3Z4_POPTR Predicted protein OS=Populus trichocarpa GN=POPTRDRAFT_662234 PE=4 SV=1	alr3201	273	3e-73	COG2227	2-polyprenyl-3-methyl-5-hydroxy-6-metoxy-1,4-benzoquinol methylase	H	Coenzyme transport and metabolism ;	K03428|1|2e-133|473|vvi:100243913|magnesium-protoporphyrin O-methyltransferase [EC:2.1.1.11]	GO:0046777//protein autophosphorylation;GO:0006364//rRNA processing;GO:0019288//isopentenyl diphosphate biosynthetic process, mevalonate-independent pathway;GO:0015995//chlorophyll biosynthetic process;GO:0006479//protein methylation;GO:0010155//regulation of proton transport;GO:0015979//photosynthesis	GO:0046406//magnesium protoporphyrin IX methyltransferase activity;GO:0008276//protein methyltransferase activity	GO:0009941//chloroplast envelope;GO:0009535//chloroplast thylakoid membrane
241	1004	Eucgr.G02043.2|PACid:23587619	169	42990	25.5
242	1350	Eucgr.H00450.1|PACid:23589803	122	43869	8.1	1.766	3	*	Eucgr.H00450.1|PACid:23589803	82.72	4e-88	gi|255635195|gb|ACU17953.1|	unknown [Glycine max]	39.52	2e-23	sp|Q6NRL0|PRXD1_XENLA	Prolyl-tRNA synthetase associated domain-containing protein 1 OS=Xenopus laevis GN=prorsd1p PE=2 SV=1	82.72	5e-87	C6T801	C6T801_SOYBN Putative uncharacterized protein (Fragment) OS=Glycine max PE=2 SV=1	CC0111	102	1e-21	COG3760	Uncharacterized conserved protein	S	Function unknown ;	K10706|1|4e-30|130|smo:SELMODRAFT_444379|senataxin [EC:3.6.4.-]!K01881|3|3e-17|87.4|zma:100281508|prolyl-tRNA synthetase [EC:6.1.1.15]	-	-	GO:0005829//cytosol
243	397	Eucgr.K02308.1|PACid:23603870	407	35062	26.7	1.573	7	*	Eucgr.K02308.1|PACid:23603870	92.38	3e-42	gi|223942637|gb|ACN25402.1|	unknown [Zea mays]	61.29	1e-29	sp|Q6PC91|BT3L4_DANRE	Transcription factor BTF3 homolog 4 OS=Danio rerio GN=btf3l4 PE=2 SV=1	96.19	2e-42	I1LQ00	I1LQ00_SOYBN Uncharacterized protein OS=Glycine max GN=Gma.54671 PE=4 SV=1	-	-	-	-	-	-	-	K01527|1|3e-60|229|gmx:100499834|nascent polypeptide-associated complex subunit beta	GO:0009651//response to salt stress	-	GO:0016023//cytoplasmic membrane-bounded vesicle
244	599	Eucgr.D00281.1|PACid:23574047	280	65611	13.2	1.357	4	*	Eucgr.D00281.1|PACid:23574047	100	4e-11	gi|298205241|emb|CBI17300.3|	unnamed protein product [Vitis vinifera]	92.58	0	sp|P68173|SAHH_TOBAC	Adenosylhomocysteinase OS=Nicotiana tabacum GN=SAHH PE=2 SV=1	94.23	0	B9S9Y6	B9S9Y6_RICCO Adenosylhomocysteinase OS=Ricinus communis GN=RCOM_0523500 PE=3 SV=1	CC0257	605	7e-173	COG0499	S-adenosylhomocysteine hydrolase	H	Coenzyme transport and metabolism ;	K01251|1|0.0|885|rcu:RCOM_0523500|adenosylhomocysteinase [EC:3.3.1.1]	GO:0051788//response to misfolded protein;GO:0009853//photorespiration;GO:0006094//gluconeogenesis;GO:0006346//methylation-dependent chromatin silencing;GO:0006833//water transport;GO:0009793//embryo development ending in seed dormancy;GO:0051049//regulation of transport;GO:0009651//response to salt stress;GO:0080129//proteasome core complex assembly;GO:0048767//root hair elongation;GO:0006972//h…	GO:0000166//nucleotide binding;GO:0004013//adenosylhomocysteinase activity;GO:0005507//copper ion binding	GO:0005774//vacuolar membrane;GO:0048046//apoplast;GO:0005794//Golgi apparatus;GO:0005829//cytosol;GO:0009506//plasmodesma;GO:0005886//plasma membrane
245	3613	Eucgr.D00649.1|PACid:23574422	26	40718	2.2	1.392	2	*	Eucgr.D00649.1|PACid:23574422	72.44	1e-123	gi|359496591|ref|XP_003635273.1|	PREDICTED: epoxide hydrolase 2-like [Vitis vinifera] >gi|297742901|emb|CBI35692.3| unnamed protein product [Vitis vinifera]	33.54	2e-29	sp|P80299|HYES_RAT	Epoxide hydrolase 2 OS=Rattus norvegicus GN=Ephx2 PE=1 SV=1	72.44	1e-122	D7TYW5	D7TYW5_VITVI Putative uncharacterized protein OS=Vitis vinifera GN=VIT_00s0370g00060 PE=4 SV=1	AGc3327A	148	1e-35	COG0596	Predicted hydrolases or acyltransferases (alpha/beta hydrolase superfamily)	R	General function prediction only ;	-	GO:0008152//metabolic process	GO:0016740//transferase activity	-
246	2137	Eucgr.H03446.1|PACid:23592748	65	23153	5.3	1.315	2	*	Eucgr.H03446.1|PACid:23592748	68.18	2e-10	gi|255552131|ref|XP_002517110.1|	hypothetical protein RCOM_0911760 [Ricinus communis] >gi|223543745|gb|EEF45273.1| hypothetical protein RCOM_0911760 [Ricinus communis]	30.6	6e-11	sp|O31633|YJCK_BACSU	Putative ribosomal-protein-alanine acetyltransferase OS=Bacillus subtilis (strain 168) GN=yjcK PE=3 SV=1	63.25	2e-54	D7LEC9	D7LEC9_ARALL Putative uncharacterized protein OS=Arabidopsis lyrata subsp. lyrata GN=ARALYDRAFT_902252 PE=4 SV=1	BH0699	82	5e-16	COG1670	Acetyltransferases, including N-acetylases of ribosomal proteins	J	Translation, ribosomal structure and biogenesis ;	K00676|1|1e-15|80.9|ppp:PHYPADRAFT_104139|ribosomal-protein-alanine N-acetyltransferase [EC:2.3.1.128]	GO:0035556//intracellular signal transduction;GO:0009693//ethylene biosynthetic process;GO:0010200//response to chitin;GO:0002679//respiratory burst involved in defense response;GO:0050832//defense response to fungus;GO:0009873//ethylene mediated signaling pathway;GO:0009738//abscisic acid mediated signaling pathway	GO:0008080//N-acetyltransferase activity	GO:0005737//cytoplasm
247	1332	Eucgr.B02389.1|PACid:23567523	124	30636	15.1	1.471	6	*	Eucgr.B02389.1|PACid:23567523	85.06	3e-38	gi|108707487|gb|ABF95282.1|	RNA and export factor-binding protein, putative, expressed [Oryza sativa Japonica Group] >gi|108707488|gb|ABF95283.1| RNA and export factor-binding protein, putative, expressed [Oryza sativa Japonica Group] >gi|215693824|dbj|BAG89023.1| unnamed protein product [Oryza sativa Japonica Group] >gi|215704293|dbj|BAG93133.1| unnamed protein product [Oryza sativa Japonica Group]	57.55	1e-28	sp|Q28FB9|THOC4_XENTR	THO complex subunit 4 OS=Xenopus tropicalis GN=alyref PE=2 SV=1	85.06	4e-37	Q10N89	Q10N89_ORYSJ RNA and export factor-binding protein, putative, expressed OS=Oryza sativa subsp. japonica GN=LOC_Os03g17010 PE=2 SV=1	YDR381w	64.3	2e-10	COG0724	RNA-binding proteins (RRM domain)	R	General function prediction only ;	K12881|1|3e-70|262|vvi:100257081|THO complex subunit 4	-	-
247	1332	Eucgr.B02389.3|PACid:23567525	124	30636	15.1
247	1332	Eucgr.B02389.4|PACid:23567526	124	26104	17.6
247	1332	Eucgr.B02389.2|PACid:23567524	124	30636	15.1
247	1332	Eucgr.B02389.5|PACid:23567527	124	25335	18.4
248	2407	Eucgr.B03570.1|PACid:23568929	53	87229	7.1	1.715	2	*	Eucgr.B03570.1|PACid:23568929	90.3	2e-51	gi|75755902|gb|ABA27008.1|	TO49-2 [Taraxacum officinale]	73.52	5e-166	sp|Q39994|CALX_HELTU	Calnexin homolog OS=Helianthus tuberosus PE=2 SV=1	85.17	1e-73	H6TNN8	H6TNN8_ELAGV Putative calnexin-like protein (Fragment) OS=Elaeis guineensis var. tenera PE=2 SV=1	-	-	-	-	-	-	-	K08054|1|0.0|671|vvi:100260960|calnexin	-	GO:0046872//metal ion binding	GO:0016023//cytoplasmic membrane-bounded vesicle;GO:0016020//membrane;GO:0005783//endoplasmic reticulum;GO:0071944//cell periphery
249	1704	Eucgr.I02377.1|PACid:23597131	92	52665	6.8	1.781	7	*	Eucgr.I02377.1|PACid:23597131	76.15	1e-56	gi|118488753|gb|ABK96187.1|	unknown [Populus trichocarpa]	65.03	2e-154	sp|Q70E96|AL3F1_ARATH	Aldehyde dehydrogenase family 3 member F1 OS=Arabidopsis thaliana GN=ALDH3F1 PE=2 SV=2	73.9	7e-175	D7SP43	D7SP43_VITVI Aldehyde dehydrogenase OS=Vitis vinifera GN=VIT_04s0023g02810 PE=3 SV=1	alr3672	341	1e-93	COG1012	NAD-dependent aldehyde dehydrogenases	C	Energy production and conversion ;	K00128|1|4e-177|618|vvi:100247106|aldehyde dehydrogenase (NAD+) [EC:1.2.1.3]	GO:0019722//calcium-mediated signaling;GO:0009612//response to mechanical stimulus;GO:0042631//cellular response to water deprivation;GO:0006081//cellular aldehyde metabolic process;GO:0055114//oxidation-reduction process	GO:0004028//3-chloroallyl aldehyde dehydrogenase activity;GO:0004030//aldehyde dehydrogenase [NAD(P)+] activity;GO:0004029//aldehyde dehydrogenase (NAD) activity	GO:0016020//membrane;GO:0005783//endoplasmic reticulum
249	1704	Eucgr.I02377.2|PACid:23597132	92	43948	8.3
250	2889	Eucgr.B01695.1|PACid:23566818	39	42706	3	1.519	2	*	Eucgr.B01695.1|PACid:23566818	87.23	5e-43	gi|224151069|ref|XP_002337054.1|	predicted protein [Populus trichocarpa] >gi|222837926|gb|EEE76291.1| predicted protein [Populus trichocarpa]	40.23	9e-49	sp|Q6TGY8|EMC2_DANRE	ER membrane protein complex subunit 2 OS=Danio rerio GN=emc2 PE=2 SV=1	87.23	6e-42	B9P7T0	B9P7T0_POPTR Predicted protein (Fragment) OS=Populus trichocarpa GN=POPTRDRAFT_294406 PE=4 SV=1	-	-	-	-	-	-	-	-	GO:0006007//glucose catabolic process	-	GO:0005783//endoplasmic reticulum;GO:0005794//Golgi apparatus;GO:0005634//nucleus
250	2889	Eucgr.B01695.4|PACid:23566821	39	32234	3.9
250	2889	Eucgr.B01695.2|PACid:23566819	39	42982	3
251	2980	Eucgr.D02183.1|PACid:23576029	37	31243	7.4	1.201	2	*	Eucgr.D02183.1|PACid:23576029	85.6	4e-55	gi|51969786|dbj|BAD43585.1|	unknown protein [Arabidopsis thaliana]	-	-	-	-	85.6	4e-54	Q680P5	Q680P5_ARATH Putative uncharacterized protein At1g32520 (Fragment) OS=Arabidopsis thaliana GN=At1g32520 PE=2 SV=1	-	-	-	-	-	-	-	-	-	GO:0008270//zinc ion binding	GO:0009507//chloroplast
252	1872	Eucgr.C00066.1|PACid:23569549	80	132170	2.7	1.578	3	*	Eucgr.C00066.1|PACid:23569549	92.16	3e-18	gi|296090472|emb|CBI40668.3|	unnamed protein product [Vitis vinifera]	53.06	0	sp|Q9CZU3|SK2L2_MOUSE	Superkiller viralicidic activity 2-like 2 OS=Mus musculus GN=Skiv2l2 PE=2 SV=1	88.86	0	F6H9P7	F6H9P7_VITVI Putative uncharacterized protein OS=Vitis vinifera GN=VIT_11s0065g00340 PE=4 SV=1	SPAC6F12.16c	944	0	COG4581	Superfamily II RNA helicase	L	Replication, recombination and repair ;	K12598|1|0.0|1779|vvi:100246661|ATP-dependent RNA helicase DOB1 [EC:3.6.4.13]	GO:0000085//G2 phase of mitotic cell cycle;GO:0050826//response to freezing;GO:0007155//cell adhesion;GO:0009793//embryo development ending in seed dormancy;GO:0016579//protein deubiquitination;GO:0045010//actin nucleation;GO:0010093//specification of floral organ identity;GO:0016571//histone methylation;GO:0030422//production of siRNA involved in RNA interference;GO:0010388//cullin deneddylation…	GO:0003724//RNA helicase activity;GO:0008026//ATP-dependent helicase activity;GO:0003676//nucleic acid binding;GO:0005524//ATP binding	GO:0005829//cytosol;GO:0005634//nucleus
253	1859	Eucgr.J01163.1|PACid:23599108	80	22107	10.5	1.292	4	*	Eucgr.J01163.1|PACid:23599108	91.06	8e-46	gi|225448819|ref|XP_002282289.1|	PREDICTED: 60S ribosomal protein L35-like [Vitis vinifera]	90.24	1e-45	sp|Q9M5L0|RL35_EUPES	60S ribosomal protein L35 OS=Euphorbia esula GN=RPL35 PE=2 SV=1	91.06	1e-44	F6HRR8	F6HRR8_VITVI Putative uncharacterized protein OS=Vitis vinifera GN=VIT_00s0317g00130 PE=3 SV=1	SPCC613.05c	129	1e-30	COG0255	Ribosomal protein L29	J	Translation, ribosomal structure and biogenesis ;	K02918|1|6e-47|183|vvi:100265729|large subunit ribosomal protein L35e	GO:0042254//ribosome biogenesis;GO:0006412//translation	GO:0003735//structural constituent of ribosome	GO:0005730//nucleolus;GO:0005794//Golgi apparatus;GO:0009506//plasmodesma;GO:0005886//plasma membrane;GO:0005774//vacuolar membrane;GO:0022625//cytosolic large ribosomal subunit
253	1859	Eucgr.J01163.2|PACid:23599109	80	22008	10.6
253	1859	Eucgr.G02768.1|PACid:23588489	80	22443	10.2
254	1447	Eucgr.J02824.1|PACid:23600935	113	55849	14.3	1.464	5	*	Eucgr.J02824.1|PACid:23600935	97.05	4e-146	gi|255626273|gb|ACU13481.1|	unknown [Glycine max]	88.94	0	sp|Q9LQK0|DRG1_ARATH	Developmentally regulated G-protein 1 OS=Arabidopsis thaliana GN=DRG1 PE=1 SV=1	97.05	5e-145	C6SW58	C6SW58_SOYBN Putative uncharacterized protein (Fragment) OS=Glycine max PE=2 SV=1	SPBC354.01	454	1e-127	COG1163	Predicted GTPase	R	General function prediction only ;	K06944|1|0.0|788|pop:POPTR_813711|	GO:0006457//protein folding;GO:0009408//response to heat;GO:0016114//terpenoid biosynthetic process;GO:0009644//response to high light intensity;GO:0042542//response to hydrogen peroxide	GO:0019003//GDP binding;GO:0003924//GTPase activity;GO:0070300//phosphatidic acid binding;GO:0005525//GTP binding	GO:0016023//cytoplasmic membrane-bounded vesicle
254	1447	Eucgr.J02824.3|PACid:23600937	113	51240	15.5
254	1447	Eucgr.J02824.2|PACid:23600936	113	55849	14.3

## Sheet: Con_117-VS-Inf_113 down
Down-regulated proteins based on a 95% confidence level, cutoff values of 1.20-fold at 12 hpi.
GroupID	Hit Number	Accession	Score	Mass	Cov	Control_1_117-VS-Infected_1_113	QuantNumber	Sig	Accession	NCBInr Identity	NCBInr E_Value	NCBInr Accession	NCBInr Description	Uniprot_Swissprot Identity	Uniprot_Swissprot E_Value	Uniprot_Swissprot Accession	Uniprot_Swissprot Description	Uniprot_Tremble Identity	Uniprot_Tremble E_Value	Uniprot_Tremble Accession	Uniprot_Tremble Description	Protein_or_Domain	COG Identity	COG E-Value	COG_ID	COG Function-Description	COG Code	COG Functional-Categories	KEGG(ko_id|rank|evalue|score|identity|ko_definition)	GO Biological_Process	GO Molecular_Function	GO Cellular_Component
1	1316	Eucgr.G01960.1|PACid:23587533	126	18643	10.9	0.776	3	*	Eucgr.G01960.1|PACid:23587533	84.91	2e-11	gi|361069591|gb|AEW09107.1|	Pinus taeda anonymous locus CL3956Contig1_03 genomic sequence >gi|383167457|gb|AFG66767.1| Pinus taeda anonymous locus CL3956Contig1_03 genomic sequence >gi|383167459|gb|AFG66768.1| Pinus taeda anonymous locus CL3956Contig1_03 genomic sequence >gi|383167461|gb|AFG66769.1| Pinus taeda anonymous locus CL3956Contig1_03 genomic sequence >gi|383167463|gb|AFG66770.1| Pinus taeda anonymous locus CL3956C…	70.18	1e-26	sp|P52413|ACP3_CUPLA	Acyl carrier protein 3, chloroplastic OS=Cuphea lanceolata GN=ACL1.3 PE=2 SV=1	84.91	3e-10	H9MDB0	H9MDB0_PINRA Uncharacterized protein (Fragment) OS=Pinus radiata GN=CL3956Contig1_03 PE=4 SV=1	asr3342	72.4	2e-13	COG0236	Acyl carrier protein	IQ	Lipid transport and metabolism ; Secondary metabolites biosynthesis, transport and catabolism ;	-	GO:0008610//lipid biosynthetic process	GO:0005488//binding	GO:0009507//chloroplast
1	1316	Eucgr.G01960.2|PACid:23587534	126	18643	10.9
1	1316	Eucgr.G01960.3|PACid:23587535	126	18515	11
2	3489	Eucgr.F03503.1|PACid:23584603	28	50099	4.9	0.758	5	*	Eucgr.F03503.1|PACid:23584603	80.89	8e-70	gi|357494693|ref|XP_003617635.1|	GrpE protein-like protein [Medicago truncatula] >gi|355518970|gb|AET00594.1| GrpE protein-like protein [Medicago truncatula]	46.53	8e-28	sp|Q3SW78|GRPE_NITWN	Protein grpE OS=Nitrobacter winogradskyi (strain Nb-255 / ATCC 25391) GN=grpE PE=3 SV=1	80.89	1e-68	G7K8P1	G7K8P1_MEDTR GrpE protein homolog OS=Medicago truncatula GN=MTR_5g093770 PE=3 SV=1	YOR232w	121	2e-27	COG0576	Molecular chaperone GrpE (heat shock protein)	O	Posttranslational modification, protein turnover, chaperones ;	K03687|1|5e-88|322|rcu:RCOM_0546720|molecular chaperone GrpE	GO:0009411//response to UV;GO:0006457//protein folding;GO:0010286//heat acclimation;GO:0009220//pyrimidine ribonucleotide biosynthetic process;GO:0006626//protein targeting to mitochondrion;GO:0010583//response to cyclopentenone;GO:0009407//toxin catabolic process	GO:0005507//copper ion binding;GO:0000774//adenyl-nucleotide exchange factor activity;GO:0051087//chaperone binding;GO:0005524//ATP binding;GO:0042803//protein homodimerization activity	GO:0005759//mitochondrial matrix
2	3489	Eucgr.F03503.2|PACid:23584604	28	50000	4.9
2	3489	Eucgr.F03503.3|PACid:23584605	28	34995	6.9
3	1377	Eucgr.K01430.1|PACid:23602951	120	13898	13.8	0.687	2	*	Eucgr.K01430.1|PACid:23602951	83.33	2e-25	gi|225433261|ref|XP_002282101.1|	PREDICTED: mitochondrial import receptor subunit TOM22 homolog 2 [Vitis vinifera] >gi|296083728|emb|CBI23717.3| unnamed protein product [Vitis vinifera]	77.94	8e-25	sp|Q9FNC9|TO222_ARATH	Mitochondrial import receptor subunit TOM22 homolog 2 OS=Arabidopsis thaliana GN=TOM22-2 PE=1 SV=3	83.33	3e-24	D7SZN8	D7SZN8_VITVI Putative uncharacterized protein OS=Vitis vinifera GN=VIT_05s0049g01870 PE=4 SV=1	-	-	-	-	-	-	-	-	GO:0006626//protein targeting to mitochondrion	GO:0003676//nucleic acid binding;GO:0015450//P-P-bond-hydrolysis-driven protein transmembrane transporter activity;GO:0000166//nucleotide binding	GO:0005742//mitochondrial outer membrane translocase complex;GO:0009536//plastid;GO:0005774//vacuolar membrane;GO:0030529//ribonucleoprotein complex;GO:0005886//plasma membrane
4	861	Eucgr.J02928.1|PACid:23601040	201	33980	15.5	0.508	10	*	Eucgr.J02928.1|PACid:23601040	77.05	6e-81	gi|118487771|gb|ABK95709.1|	unknown [Populus trichocarpa]	55.61	1e-65	sp|P27061|PPA1_SOLLC	Acid phosphatase 1 OS=Solanum lycopersicum GN=APS1 PE=2 SV=1	77.05	7e-80	A9PH56	A9PH56_POPTR Putative uncharacterized protein OS=Populus trichocarpa PE=2 SV=1	-	-	-	-	-	-	-	K02866|1|2e-27|120|osa:4332737|large subunit ribosomal protein L10e	-	GO:0003993//acid phosphatase activity	-
5	853	Eucgr.C00253.1|PACid:23569771	202	49495	12.3	0.731	8	*	Eucgr.C00253.1|PACid:23569771	91.18	1e-11	gi|356500665|ref|XP_003519152.1|	PREDICTED: serine carboxypeptidase 24-like isoform 2 [Glycine max]	75.99	4e-178	sp|Q9M099|SCP24_ARATH	Serine carboxypeptidase 24 OS=Arabidopsis thaliana GN=SCPL24 PE=1 SV=1	84.14	0	B9HB33	B9HB33_POPTR Predicted protein OS=Populus trichocarpa GN=POPTRDRAFT_762932 PE=4 SV=1	YBR139w	126	6e-29	COG2939	Carboxypeptidase C (cathepsin A)	E	Amino acid transport and metabolism ;	K13289|1|6e-155|545|ath:AT2G24010|cathepsin A (carboxypeptidase C) [EC:3.4.16.5]!K08249|2|4e-131|466|pop:POPTR_1084309|hydroxymandelonitrile lyase [EC:4.1.2.11]	GO:0006508//proteolysis;GO:0009742//brassinosteroid mediated signaling pathway	GO:0004185//serine-type carboxypeptidase activity	GO:0005615//extracellular space;GO:0016023//cytoplasmic membrane-bounded vesicle
6	256	Eucgr.K02475.1|PACid:23604052	573	53296	22.1	0.81	10	*	Eucgr.K02475.1|PACid:23604052	92.45	7e-50	gi|361070139|gb|AEW09381.1|	Pinus taeda anonymous locus UMN_CL132Contig1_03 genomic sequence >gi|383127250|gb|AFG44255.1| Pinus taeda anonymous locus UMN_CL132Contig1_03 genomic sequence >gi|383127251|gb|AFG44256.1| Pinus taeda anonymous locus UMN_CL132Contig1_03 genomic sequence >gi|383127252|gb|AFG44257.1| Pinus taeda anonymous locus UMN_CL132Contig1_03 genomic sequence >gi|383127253|gb|AFG44258.1| Pinus taeda anonymous l…	89.71	2e-163	sp|Q9SN86|MDHP_ARATH	Malate dehydrogenase, chloroplastic OS=Arabidopsis thaliana GN=At3g47520 PE=1 SV=1	88.92	1e-163	B6E504	B6E504_BRARP Chloroplast malate dehydrogenase OS=Brassica rapa subsp. pekinensis GN=MDH PE=2 SV=1	VC0432	334	2e-91	COG0039	Malate/lactate dehydrogenases	C	Energy production and conversion ;	K00026|1|0.0|678|rcu:RCOM_1471880|malate dehydrogenase [EC:1.1.1.37]	GO:0005975//carbohydrate metabolic process;GO:0009409//response to cold;GO:0006108//malate metabolic process;GO:0055114//oxidation-reduction process	GO:0030060//L-malate dehydrogenase activity;GO:0000166//nucleotide binding	GO:0009941//chloroplast envelope;GO:0005886//plasma membrane;GO:0010319//stromule;GO:0009570//chloroplast stroma;GO:0048046//apoplast;GO:0005739//mitochondrion
6	256	Eucgr.K02475.2|PACid:23604053	573	53296	22.1
7	349	Eucgr.K01487.1|PACid:23602992	450	31708	18.6	0.736	3	*	Eucgr.K01487.1|PACid:23602992	72.16	7e-104	gi|356560963|ref|XP_003548755.1|	PREDICTED: short-chain type dehydrogenase/reductase-like [Glycine max]	57.42	4e-79	sp|Q08632|SDR1_PICAB	Short-chain type dehydrogenase/reductase OS=Picea abies PE=2 SV=1	71.62	9e-56	Q94F44	Q94F44_ARATH AT3g03980/T11I18_9 OS=Arabidopsis thaliana PE=2 SV=1	mll1981	202	4e-52	COG1028	Dehydrogenases with different specificities (related to short-chain alcohol dehydrogenases)	IQR	Lipid transport and metabolism ; Secondary metabolites biosynthesis, transport and catabolism ; General function prediction only ;	K00059|1|7e-105|377|gmx:100809416|3-oxoacyl-[acyl-carrier protein] reductase [EC:1.1.1.100]	GO:0009407//toxin catabolic process;GO:0010583//response to cyclopentenone;GO:0046482//para-aminobenzoic acid metabolic process;GO:0046685//response to arsenic-containing substance;GO:0055114//oxidation-reduction process	GO:0004316//3-oxoacyl-[acyl-carrier-protein] reductase (NADPH) activity;GO:0005515//protein binding;GO:0008106//alcohol dehydrogenase (NADP+) activity;GO:0000166//nucleotide binding	GO:0009507//chloroplast
8	2330	Eucgr.B03178.1|PACid:23568447	56	27236	14.3	0.75	6	*	Eucgr.B03178.1|PACid:23568447	67.82	2e-26	gi|225423539|ref|XP_002271911.1|	PREDICTED: uncharacterized protein LOC100262861 [Vitis vinifera] >gi|147815438|emb|CAN63832.1| hypothetical protein VITISV_009130 [Vitis vinifera]	-	-	-	-	67.82	2e-25	F6HF70	F6HF70_VITVI Putative uncharacterized protein OS=Vitis vinifera GN=VIT_01s0011g00830 PE=4 SV=1	-	-	-	-	-	-	-	-	GO:0009651//response to salt stress;GO:0009409//response to cold;GO:0009408//response to heat;GO:0009617//response to bacterium;GO:0010311//lateral root formation;GO:0030154//cell differentiation;GO:0006096//glycolysis;GO:0006334//nucleosome assembly;GO:0006094//gluconeogenesis;GO:0009738//abscisic acid mediated signaling pathway;GO:0008283//cell proliferation;GO:0046686//response to cadmium ion	GO:0042393//histone binding;GO:0003677//DNA binding;GO:0003682//chromatin binding	GO:0005829//cytosol;GO:0005634//nucleus
9	106	Eucgr.I02271.1|PACid:23596989	1051	34600	34.3	0.444	16	*	Eucgr.I02271.1|PACid:23596989	72.02	2e-104	gi|359494718|ref|XP_002269727.2|	PREDICTED: LOW QUALITY PROTEIN: endochitinase isoform 1 [Vitis vinifera]	76.09	5e-13	sp|Q06015|CHI3_ARAHY	Endochitinase 3 (Fragment) OS=Arachis hypogaea PE=2 SV=1	71.97	6e-101	F2CSS7	F2CSS7_HORVD Predicted protein OS=Hordeum vulgare var. distichum PE=2 SV=1	STM0233	112	7e-25	COG3979	Uncharacterized protein contain chitin-binding domain type 3	R	General function prediction only ;	K01183|1|2e-99|359|pop:POPTR_831333|chitinase [EC:3.2.1.14]	GO:0005975//carbohydrate metabolic process;GO:0016998//cell wall macromolecule catabolic process;GO:0006032//chitin catabolic process	GO:0004568//chitinase activity;GO:0008061//chitin binding	-
10	642	Eucgr.F03816.1|PACid:23585013	262	32385	31.7	0.766	12	*	Eucgr.F03816.1|PACid:23585013	90.06	3e-80	gi|283826594|gb|ADB43597.1|	chalcone isomerase [Syzygium malaccense]	75.62	3e-89	sp|Q45QI7|CFI_CAMSI	Chalcone--flavonone isomerase OS=Camellia sinensis GN=CHI PE=2 SV=2	90.06	4e-79	D2XQZ0	D2XQZ0_9MYRT Chalcone isomerase (Fragment) OS=Syzygium malaccense GN=CHI PE=2 SV=1	-	-	-	-	-	-	-	K01859|1|6e-87|318|pop:POPTR_724846|chalcone isomerase [EC:5.5.1.6]	GO:0009813//flavonoid biosynthetic process;GO:0010224//response to UV-B;GO:0080167//response to karrikin	GO:0045430//chalcone isomerase activity	GO:0009705//plant-type vacuole membrane;GO:0005634//nucleus;GO:0042406//extrinsic to endoplasmic reticulum membrane
11	1615	Eucgr.D00882.1|PACid:23574634	97	26740	19.6	0.677	2	*	Eucgr.D00882.1|PACid:23574634	87.75	8e-90	gi|224124152|ref|XP_002319258.1|	predicted protein [Populus trichocarpa] >gi|222857634|gb|EEE95181.1| predicted protein [Populus trichocarpa]	54.95	4e-44	sp|P42058|ALTA7_ALTAL	Minor allergen Alt a 7 OS=Alternaria alternata GN=ALTA7 PE=1 SV=1	87.75	9e-89	B9I757	B9I757_POPTR Predicted protein OS=Populus trichocarpa GN=POPTRDRAFT_663306 PE=4 SV=1	YCR004c	197	1e-50	COG0655	Multimeric flavodoxin WrbA	R	General function prediction only ;	K03809|1|4e-91|331|pop:POPTR_647662|Trp repressor binding protein	GO:0055114//oxidation-reduction process;GO:0009733//response to auxin stimulus;GO:0045892//negative regulation of transcription, DNA-dependent	GO:0016655//oxidoreductase activity, acting on NADH or NADPH, quinone or similar compound as acceptor;GO:0010181//FMN binding	GO:0009506//plasmodesma;GO:0016023//cytoplasmic membrane-bounded vesicle;GO:0005773//vacuole;GO:0005886//plasma membrane
12	1391	Eucgr.I01368.1|PACid:23595930	119	48365	11.3	0.706	4	*	Eucgr.I01368.1|PACid:23595930	77.3	2e-156	gi|228481109|gb|ACQ42253.1|	SnRK2 calcium sensor [Nicotiana plumbaginifolia]	-	-	-	-	77.3	2e-155	C3VP56	C3VP56_NICPL SnRK2 calcium sensor OS=Nicotiana plumbaginifolia GN=SCaS PE=2 SV=1	-	-	-	-	-	-	-	-	-	GO:0005509//calcium ion binding	GO:0005634//nucleus
13	2033	Eucgr.B01135.1|PACid:23566261	71	45831	6.7	0.636	3	*	Eucgr.B01135.1|PACid:23566261	72.63	4e-143	gi|255552241|ref|XP_002517165.1|	basic 7S globulin 2 precursor small subunit, putative [Ricinus communis] >gi|223543800|gb|EEF45328.1| basic 7S globulin 2 precursor small subunit, putative [Ricinus communis]	40	6e-59	sp|P13917|7SB1_SOYBN	Basic 7S globulin OS=Glycine max GN=BG PE=1 SV=2	72.63	6e-142	B9RTU6	B9RTU6_RICCO Basic 7S globulin 2 small subunit, putative OS=Ricinus communis GN=RCOM_0912830 PE=4 SV=1	-	-	-	-	-	-	-	-	GO:0006508//proteolysis	GO:0004190//aspartic-type endopeptidase activity	-
14	2339	Eucgr.E04000.1|PACid:23580288	56	31467	8.6	0.747	3	*	Eucgr.E04000.1|PACid:23580288	82.53	4e-105	gi|255554799|ref|XP_002518437.1|	proline synthetase associated protein, putative [Ricinus communis] >gi|223542282|gb|EEF43824.1| proline synthetase associated protein, putative [Ricinus communis]	50.69	9e-52	sp|Q1ZXI6|PROSC_DICDI	Proline synthase co-transcribed bacterial homolog protein OS=Dictyostelium discoideum GN=prosc PE=3 SV=2	82.53	5e-104	B9RXG8	B9RXG8_RICCO Proline synthetase associated protein, putative OS=Ricinus communis GN=RCOM_0903650 PE=3 SV=1	SPAC644.09	177	1e-44	COG0325	Predicted enzyme with a TIM-barrel fold	R	General function prediction only ;	K06997|1|4e-106|381|rcu:RCOM_0903650|	GO:0042744//hydrogen peroxide catabolic process;GO:0010264//myo-inositol hexakisphosphate biosynthetic process;GO:0006744//ubiquinone biosynthetic process	GO:0030170//pyridoxal phosphate binding	GO:0005634//nucleus
14	2339	Eucgr.E04006.1|PACid:23580293	56	19122	14
15	1563	Eucgr.F01786.1|PACid:23582528	102	120626	8.3	0.807	6	*	Eucgr.F01786.1|PACid:23582528	91.43	2e-10	gi|147852292|emb|CAN80127.1|	hypothetical protein VITISV_041591 [Vitis vinifera]	46.27	4e-07	sp|O42287|ITSN1_XENLA	Intersectin-1 OS=Xenopus laevis GN=itsn1 PE=1 SV=1	91.43	2e-09	A5AJ54	A5AJ54_VITVI Putative uncharacterized protein OS=Vitis vinifera GN=VITISV_041591 PE=4 SV=1	-	-	-	-	-	-	-	-	GO:0051640//organelle localization	-	GO:0005886//plasma membrane
15	1563	Eucgr.F01786.3|PACid:23582530	102	108913	9.2
15	1563	Eucgr.F01786.2|PACid:23582529	102	120539	8.3
16	2509	Eucgr.D01771.1|PACid:23575531	51	27179	4.4	0.158	2	*	Eucgr.D01771.1|PACid:23575531	93.75	9e-37	gi|225426247|ref|XP_002264340.1|	PREDICTED: 30S ribosomal protein S6 alpha, chloroplastic [Vitis vinifera]	88.75	1e-34	sp|P82403|RR6_SPIOL	30S ribosomal protein S6 alpha, chloroplastic (Fragment) OS=Spinacia oleracea GN=RPS6 PE=1 SV=2	93.75	4e-36	D7TVK8	D7TVK8_VITVI Putative uncharacterized protein OS=Vitis vinifera GN=VIT_02s0025g02000 PE=4 SV=1	-	-	-	-	-	-	-	-	GO:0010027//thylakoid membrane organization;GO:0042254//ribosome biogenesis;GO:0006412//translation	GO:0003735//structural constituent of ribosome;GO:0019843//rRNA binding	GO:0005840//ribosome;GO:0009535//chloroplast thylakoid membrane
17	1434	Eucgr.J01697.1|PACid:23599693	115	39815	9.8	0.76	3	*	Eucgr.J01697.1|PACid:23599693	91.07	1e-42	gi|334263617|gb|AEG74555.1|	predicted protein [Phoenix dactylifera]	76.92	2e-92	sp|P43333|RU2A_ARATH	U2 small nuclear ribonucleoprotein A' OS=Arabidopsis thaliana GN=At1g09760 PE=2 SV=2	91.07	1e-41	F6LP60	F6LP60_PHODC Predicted protein OS=Phoenix dactylifera PE=4 SV=1	SPBC1861.08c	177	2e-44	COG4886	Leucine-rich repeat (LRR) protein	S	Function unknown ;	K11092|1|2e-113|406|pop:POPTR_830906|U2 small nuclear ribonucleoprotein A'	GO:0009409//response to cold;GO:0000398//mRNA splicing, via spliceosome;GO:0001510//RNA methylation	-	GO:0005730//nucleolus;GO:0015030//Cajal body;GO:0009507//chloroplast;GO:0005829//cytosol
18	802	Eucgr.I00053.1|PACid:23594580	215	84845	8.1	0.778	8	*	Eucgr.I00053.1|PACid:23594580	64.43	1e-61	gi|224136131|ref|XP_002327388.1|	predicted protein [Populus trichocarpa] >gi|222835758|gb|EEE74193.1| predicted protein [Populus trichocarpa]	34.62	2e-18	sp|Q32PX7|FUBP1_RAT	Far upstream element-binding protein 1 OS=Rattus norvegicus GN=Fubp1 PE=1 SV=1	64.43	1e-60	B9MWJ0	B9MWJ0_POPTR Predicted protein OS=Populus trichocarpa GN=POPTRDRAFT_781843 PE=4 SV=1	MK0513	52	4e-06	COG1094	Predicted RNA-binding protein (contains KH domains)	R	General function prediction only ;	K13210|1|9e-122|436|vvi:100253453|far upstream element-binding protein	-	GO:0003676//nucleic acid binding	-
19	2767	Eucgr.H01455.1|PACid:23590906	43	36093	5.5	0.807	3	*	Eucgr.H01455.1|PACid:23590906	90.22	2e-95	gi|116781577|gb|ABK22162.1|	unknown [Picea sitchensis]	-	-	-	-	90.22	2e-94	A9NNF1	A9NNF1_PICSI Putative uncharacterized protein OS=Picea sitchensis PE=2 SV=1	-	-	-	-	-	-	-	-	GO:0010207//photosystem II assembly	-	GO:0009570//chloroplast stroma
19	2767	Eucgr.H01455.2|PACid:23590907	43	31258	6.3
19	2767	Eucgr.H01455.3|PACid:23590908	43	27069	7.5
20	2269	Eucgr.K02421.1|PACid:23603993	59	51280	10.7	0.758	3	*	Eucgr.K02421.1|PACid:23603993	67.05	2e-27	gi|297722185|ref|NP_001173456.1|	Os03g0393700 [Oryza sativa Japonica Group] >gi|255674559|dbj|BAH92184.1| Os03g0393700 [Oryza sativa Japonica Group]	49.72	3e-89	sp|Q67Y83|SCP51_ARATH	Serine carboxypeptidase-like 51 OS=Arabidopsis thaliana GN=SCPL51 PE=2 SV=2	67.05	2e-26	C7IZS1	C7IZS1_ORYSJ Os03g0393700 protein OS=Oryza sativa subsp. japonica GN=Os03g0393700 PE=4 SV=1	YGL203c	60.8	4e-09	COG2939	Carboxypeptidase C (cathepsin A)	E	Amino acid transport and metabolism ;	K09646|1|9e-117|418|vvi:100258995|serine carboxypeptidase 1 [EC:3.4.16.-]	GO:0009627//systemic acquired resistance;GO:0034976//response to endoplasmic reticulum stress	GO:0004180//carboxypeptidase activity	GO:0016023//cytoplasmic membrane-bounded vesicle
21	2848	Eucgr.H00149.1|PACid:23589491	41	178050	2.4	0.768	2	*	Eucgr.H00149.1|PACid:23589491	72.04	1e-117	gi|147853133|emb|CAN80688.1|	hypothetical protein VITISV_021551 [Vitis vinifera]	-	-	-	-	72.04	2e-116	A5B1U9	A5B1U9_VITVI Putative uncharacterized protein OS=Vitis vinifera GN=VITISV_021551 PE=4 SV=1	-	-	-	-	-	-	-	-	-	-	GO:0044464//cell part;GO:0016020//membrane
22	1115	Eucgr.F03770.1|PACid:23584949	153	60529	18.4	0.804	9	*	Eucgr.F03770.1|PACid:23584949	88.02	0	gi|224149895|ref|XP_002336880.1|	predicted protein [Populus trichocarpa] >gi|222837047|gb|EEE75426.1| predicted protein [Populus trichocarpa]	44.7	2e-84	sp|O53870|DAPC_MYCTU	Probable N-succinyldiaminopimelate aminotransferase DapC OS=Mycobacterium tuberculosis GN=dapC PE=1 SV=1	88.02	0	B9P7A5	B9P7A5_POPTR Predicted protein (Fragment) OS=Populus trichocarpa GN=POPTRDRAFT_292037 PE=4 SV=1	ybdL	317	2e-86	COG0436	Aspartate/tyrosine/aromatic aminotransferase	E	Amino acid transport and metabolism ;	K15849|1|6e-49|193|vvi:100245826|bifunctional aspartate aminotransferase and glutamate/aspartate-prephenate aminotransferase [EC:2.6.1.1 2.6.1.78 2.6.1.79]	GO:0009058//biosynthetic process	GO:0030170//pyridoxal phosphate binding;GO:0004069//L-aspartate:2-oxoglutarate aminotransferase activity;GO:0080130//L-phenylalanine:2-oxoglutarate aminotransferase activity	GO:0009536//plastid
23	1437	Eucgr.J02050.1|PACid:23600093	115	35858	12.8	0.806	3	*	Eucgr.J02050.1|PACid:23600093	54.9	2e-07	gi|356527614|ref|XP_003532403.1|	PREDICTED: uncharacterized protein LOC100807457 [Glycine max]	36.61	3e-24	sp|Q9SNC0|MBD5_ARATH	Methyl-CpG-binding domain-containing protein 5 OS=Arabidopsis thaliana GN=MBD5 PE=1 SV=1	52.94	8e-06	D8T3R8	D8T3R8_SELML Putative uncharacterized protein OS=Selaginella moellendorffii GN=SELMODRAFT_428715 PE=4 SV=1	-	-	-	-	-	-	-	-	-	GO:0003677//DNA binding;GO:0005515//protein binding	GO:0000790//nuclear chromatin
23	1437	Eucgr.J02050.2|PACid:23600094	115	28693	15.2
24	783	Eucgr.F03383.1|PACid:23584449	220	26414	24.9	0.686	7	*	Eucgr.F03383.1|PACid:23584449	95.78	1e-79	gi|37724581|gb|AAO12869.1|	putative quinone reductase, partial [Vitis vinifera]	57.07	4e-43	sp|P42058|ALTA7_ALTAL	Minor allergen Alt a 7 OS=Alternaria alternata GN=ALTA7 PE=1 SV=1	95.78	1e-78	Q6YCG4	Q6YCG4_VITVI Putative quinone reductase (Fragment) OS=Vitis vinifera GN=Qor PE=2 SV=1	YPO1857	195	4e-50	COG0655	Multimeric flavodoxin WrbA	R	General function prediction only ;	K03809|1|9e-101|363|vvi:100232919|Trp repressor binding protein	GO:0055114//oxidation-reduction process;GO:0009733//response to auxin stimulus;GO:0006970//response to osmotic stress;GO:0045892//negative regulation of transcription, DNA-dependent;GO:0046686//response to cadmium ion	GO:0016655//oxidoreductase activity, acting on NADH or NADPH, quinone or similar compound as acceptor;GO:0010181//FMN binding	GO:0005829//cytosol;GO:0009506//plasmodesma;GO:0005774//vacuolar membrane;GO:0005576//extracellular region;GO:0005886//plasma membrane
25	1510	Eucgr.C03536.1|PACid:23572931	108	22325	11.8	0.6	4	*	Eucgr.C03536.1|PACid:23572931	79.46	6e-44	gi|86156020|gb|ABC86741.1|	auxin-binding protein [Vitis pseudoreticulata]	68.39	5e-63	sp|Q9ZRA4|AB19A_PRUPE	Auxin-binding protein ABP19a OS=Prunus persica GN=ABP19A PE=3 SV=1	79.46	7e-43	Q2I311	Q2I311_9ROSI Auxin-binding protein OS=Vitis pseudoreticulata PE=2 SV=1	-	-	-	-	-	-	-	-	GO:0019684//photosynthesis, light reaction;GO:0010103//stomatal complex morphogenesis;GO:0042742//defense response to bacterium;GO:0009409//response to cold;GO:0030003//cellular cation homeostasis;GO:0070838//divalent metal ion transport	GO:0050162//oxalate oxidase activity;GO:0046872//metal ion binding	GO:0009505//plant-type cell wall;GO:0031012//extracellular matrix;GO:0005634//nucleus;GO:0048046//apoplast
26	1113	Eucgr.A02662.1|PACid:23564616	153	40880	13.8	0.769	10	*	Eucgr.A02662.1|PACid:23564616	83.13	2e-115	gi|255575711|ref|XP_002528755.1|	protein with unknown function [Ricinus communis] >gi|223531849|gb|EEF33667.1| protein with unknown function [Ricinus communis]	73.79	9e-100	sp|Q9SR77|HBPL1_ARATH	Heme-binding-like protein At3g10130, chloroplastic OS=Arabidopsis thaliana GN=At3g10130 PE=1 SV=1	83.13	2e-114	B9SRY6	B9SRY6_RICCO Putative uncharacterized protein OS=Ricinus communis GN=RCOM_0517280 PE=4 SV=1	-	-	-	-	-	-	-	-	-	-	GO:0009535//chloroplast thylakoid membrane;GO:0010287//plastoglobule
27	2158	Eucgr.E03242.1|PACid:23579604	64	39421	6.1	0.679	3	*	Eucgr.E03242.1|PACid:23579604	89.87	6e-35	gi|388496378|gb|AFK36255.1|	unknown [Medicago truncatula]	84.51	2e-137	sp|P11869|TPT_SPIOL	Triose phosphate/phosphate translocator, chloroplastic OS=Spinacia oleracea PE=1 SV=1	88.34	2e-139	B9RB94	B9RB94_RICCO Triose phosphate/phosphate translocator, chloroplast, putative OS=Ricinus communis GN=RCOM_1673220 PE=4 SV=1	-	-	-	-	-	-	-	K15283|1|1e-141|500|rcu:RCOM_1673220|solute carrier family 35, member E1	GO:0019684//photosynthesis, light reaction;GO:0015713//phosphoglycerate transport;GO:0035436//triose phosphate transmembrane transport;GO:0009643//photosynthetic acclimation;GO:0019344//cysteine biosynthetic process;GO:0035304//regulation of protein dephosphorylation	GO:0015120//phosphoglycerate transmembrane transporter activity;GO:0071917//triose-phosphate transmembrane transporter activity;GO:0015297//antiporter activity	GO:0005739//mitochondrion;GO:0016021//integral to membrane;GO:0009941//chloroplast envelope;GO:0009534//chloroplast thylakoid
28	1243	Eucgr.J02696.1|PACid:23600843	136	33371	18.3	0.458	5	*	Eucgr.J02696.1|PACid:23600843	72.57	3e-42	gi|224070267|ref|XP_002335957.1|	predicted protein [Populus trichocarpa] >gi|222836614|gb|EEE75007.1| predicted protein [Populus trichocarpa]	53.27	1e-61	sp|P27061|PPA1_SOLLC	Acid phosphatase 1 OS=Solanum lycopersicum GN=APS1 PE=2 SV=1	72.57	3e-41	B9NL26	B9NL26_POPTR Predicted protein (Fragment) OS=Populus trichocarpa GN=POPTRDRAFT_946158 PE=4 SV=1	-	-	-	-	-	-	-	K02866|1|4e-26|116|osa:4332737|large subunit ribosomal protein L10e	-	GO:0003993//acid phosphatase activity	-
29	446	Eucgr.E03874.1|PACid:23580165	370	49149	21.7	0.816	20	*	Eucgr.E03874.1|PACid:23580165	46.78	1e-84	gi|396591|emb|CAA52462.1|	catechol O-methyltransferase [Nicotiana tabacum]	45.98	2e-84	sp|Q8W013|COMT1_CATRO	Caffeic acid 3-O-methyltransferase OS=Catharanthus roseus GN=COMT1 PE=2 SV=1	46.78	2e-83	Q04065	Q04065_TOBAC Catechol O-methyltransferase OS=Nicotiana tabacum GN=OMT I-b PE=2 SV=1	Rv0567	68.2	2e-11	COG0500	SAM-dependent methyltransferases	QR	Secondary metabolites biosynthesis, transport and catabolism ; General function prediction only ;	K13066|1|2e-83|307|pop:POPTR_824484|caffeic acid 3-O-methyltransferase [EC:2.1.1.68]!K05279|2|6e-83|305|ath:AT5G54160|flavonol 3-O-methyltransferase [EC:2.1.1.76]	-	GO:0016740//transferase activity	-
29	446	Eucgr.E03874.2|PACid:23580166	370	47863	22.2
30	903	Eucgr.F03038.1|PACid:23584004	192	19458	12.4	0.69	16	*	Eucgr.F03038.1|PACid:23584004	95.52	9e-22	gi|303324971|pdb|3LW5|H	Chain H, Improved Model Of Plant Photosystem I	91.67	3e-13	sp|P20121|PSAH_PEA	Photosystem I reaction center subunit VI (Fragment) OS=Pisum sativum GN=PSAH PE=1 SV=1	95.52	1e-20	E1C9K9	E1C9K9_PEA Putative uncharacterized protein OS=Pisum sativum PE=1 SV=1	-	-	-	-	-	-	-	K02695|1|3e-50|194|pop:POPTR_712066|photosystem I subunit VI	GO:0009773//photosynthetic electron transport in photosystem I;GO:0006364//rRNA processing;GO:0009657//plastid organization;GO:0010207//photosystem II assembly;GO:0019344//cysteine biosynthetic process;GO:0035304//regulation of protein dephosphorylation	-	GO:0016021//integral to membrane;GO:0009538//photosystem I reaction center;GO:0009535//chloroplast thylakoid membrane;GO:0010287//plastoglobule
31	359	Eucgr.C02176.1|PACid:23571662	436	29558	16.2	0.83	20	*	Eucgr.C02176.1|PACid:23571662	94.34	4e-21	gi|154259502|gb|ABS72031.1|	putative FKBP-type peptidyl-prolyl cis-trans isomerase 1 [Olea europaea]	78.95	5e-73	sp|O22870|FK163_ARATH	Peptidyl-prolyl cis-trans isomerase FKBP16-3, chloroplastic OS=Arabidopsis thaliana GN=FKBP16-3 PE=1 SV=2	94.34	5e-20	B2BGU1	B2BGU1_OLEEU Peptidyl-prolyl cis-trans isomerase (Fragment) OS=Olea europaea PE=2 SV=1	slr1761	96.3	4e-20	COG0545	FKBP-type peptidyl-prolyl cis-trans isomerases 1	O	Posttranslational modification, protein turnover, chaperones ;	K01802|1|1e-73|274|ath:AT2G43560|peptidylprolyl isomerase [EC:5.2.1.8]	GO:0006098//pentose-phosphate shunt;GO:0006457//protein folding;GO:0010207//photosystem II assembly;GO:0019288//isopentenyl diphosphate biosynthetic process, mevalonate-independent pathway;GO:0000413//protein peptidyl-prolyl isomerization;GO:0006364//rRNA processing;GO:0010027//thylakoid membrane organization	GO:0005528//FK506 binding;GO:0003755//peptidyl-prolyl cis-trans isomerase activity	GO:0016020//membrane;GO:0009570//chloroplast stroma;GO:0009543//chloroplast thylakoid lumen
31	359	Eucgr.C02176.2|PACid:23571663	436	29558	16.2
32	1448	Eucgr.C00615.1|PACid:23570113	113	23784	16.6	0.699	5	*	Eucgr.C00615.1|PACid:23570113	89.31	3e-66	gi|284520994|gb|ADB93072.1|	profilin-1 [Jatropha curcas]	89.31	1e-66	sp|Q64LH2|PROF2_AMBAR	Profilin-2 OS=Ambrosia artemisiifolia GN=A0418 PE=1 SV=1	89.31	3e-65	D6BRE6	D6BRE6_9ROSI Profilin OS=Jatropha curcas PE=2 SV=1	-	-	-	-	-	-	-	K05759|1|9e-66|247|rcu:RCOM_1048920|profilin	GO:0030036//actin cytoskeleton organization	GO:0003779//actin binding	GO:0005737//cytoplasm;GO:0015629//actin cytoskeleton
33	257	Eucgr.I02029.1|PACid:23596743	569	17552	61.4	0.604	15	*	Eucgr.I02029.1|PACid:23596743	83.67	2e-17	gi|356568734|ref|XP_003552565.1|	PREDICTED: uncharacterized protein LOC100807155 [Glycine max]	67.44	8e-09	sp|Q43472|GRP_HORVU	Glycine-rich RNA-binding protein blt801 OS=Hordeum vulgare GN=blt801 PE=1 SV=1	83.67	2e-16	I1N4J8	I1N4J8_SOYBN Uncharacterized protein OS=Glycine max GN=Gma.20382 PE=4 SV=1	TP0356	53.5	2e-07	COG0724	RNA-binding proteins (RRM domain)	R	General function prediction only ;	K11294|1|1e-08|57.4|smo:SELMODRAFT_15428|nucleolin!K13201|3|7e-08|54.7|ppp:PHYPADRAFT_13586|nucleolysin TIA-1/TIAR	GO:0010228//vegetative to reproductive phase transition of meristem	GO:0005507//copper ion binding;GO:0003723//RNA binding;GO:0005524//ATP binding	GO:0005634//nucleus;GO:0005739//mitochondrion
34	226	Eucgr.E00535.1|PACid:23577275	625	70683	25.3	0.754	21	*	Eucgr.E00535.1|PACid:23577275	82.55	1e-59	gi|118481708|gb|ABK92794.1|	unknown [Populus trichocarpa]	40.43	6e-06	sp|Q9UNN5|FAF1_HUMAN	FAS-associated factor 1 OS=Homo sapiens GN=FAF1 PE=1 SV=2	82.55	1e-58	A9P8U1	A9P8U1_POPTR Putative uncharacterized protein OS=Populus trichocarpa PE=2 SV=1	-	-	-	-	-	-	-	-	-	-	GO:0005737//cytoplasm
35	304	Eucgr.J02459.1|PACid:23600585	502	121985	17.1	0.487	6	*	Eucgr.J02459.1|PACid:23600585	80	3e-14	gi|194696994|gb|ACF82581.1|	unknown [Zea mays]	38.83	0	sp|Q60HE9|MA2B1_MACFA	Lysosomal alpha-mannosidase OS=Macaca fascicularis GN=MAN2B1 PE=2 SV=1	71.99	0	F6GWL5	F6GWL5_VITVI Putative uncharacterized protein OS=Vitis vinifera GN=VIT_04s0023g03650 PE=4 SV=1	TM1851	52	5e-06	COG0383	Alpha-mannosidase	G	Carbohydrate transport and metabolism ;	K01191|1|0.0|1317|osa:4348080|alpha-mannosidase [EC:3.2.1.24]!K12311|3|0.0|1204|vvi:100244533|lysosomal alpha-mannosidase [EC:3.2.1.24]	GO:0006013//mannose metabolic process	GO:0004559//alpha-mannosidase activity;GO:0030246//carbohydrate binding;GO:0008270//zinc ion binding	GO:0016023//cytoplasmic membrane-bounded vesicle;GO:0005576//extracellular region;GO:0071944//cell periphery
36	1390	Eucgr.I02364.2|PACid:23597114	119	38734	13.5	0.481	9	*	Eucgr.I02364.2|PACid:23597114	90.54	2e-32	gi|189473427|gb|ACD99685.1|	histone H1-like protein [Camellia sinensis]	89.04	2e-32	sp|P40267|H1_SOLPN	Histone H1 OS=Solanum pennellii PE=2 SV=1	90.54	2e-31	B3GQ70	B3GQ70_CAMSI Histone H1-like protein OS=Camellia sinensis GN=H1 PE=2 SV=1	-	-	-	-	-	-	-	K11275|1|7e-34|141|pop:POPTR_679169|histone H1/5	GO:0009414//response to water deprivation;GO:0006334//nucleosome assembly	GO:0031492//nucleosomal DNA binding	GO:0000786//nucleosome;GO:0005634//nucleus
37	3013	Eucgr.F02948.1|PACid:23583884	37	54991	4.8	0.77	2	*	Eucgr.F02948.1|PACid:23583884	79.01	7e-29	gi|224058811|ref|XP_002299634.1|	predicted protein [Populus trichocarpa] >gi|222846892|gb|EEE84439.1| predicted protein [Populus trichocarpa]	42.25	9e-09	sp|P40517|YRB2_YEAST	Ran-specific GTPase-activating protein 2 OS=Saccharomyces cerevisiae (strain ATCC 204508 / S288c) GN=YRB2 PE=1 SV=1	79.01	9e-28	B9GEK5	B9GEK5_POPTR Predicted protein OS=Populus trichocarpa GN=POPTRDRAFT_797471 PE=4 SV=1	YDR002w	57	5e-08	COG5171	Ran GTPase-activating protein (Ran-binding protein)	U	Intracellular trafficking, secretion, and vesicular transport ;	K15304|1|8e-91|332|pop:POPTR_1073468|Ran-binding protein 3	-	GO:0005515//protein binding	GO:0005634//nucleus;GO:0005829//cytosol
38	377	Eucgr.F04030.1|PACid:23585275	418	79890	27	0.664	19	*	Eucgr.F04030.1|PACid:23585275	98.88	1e-154	gi|151413568|gb|ABS11238.1|	V-ATPase catalytic subunit A [Eriobotrya japonica]	95.67	0	sp|P31405|VATA_GOSHI	V-type proton ATPase catalytic subunit A OS=Gossypium hirsutum GN=CVA69.24 PE=2 SV=1	95.67	0	D7EYG6	D7EYG6_SOYBN V-H(+)-ATPase subunit A OS=Glycine max PE=2 SV=1	SPAC343.05	787	0	COG1155	Archaeal/vacuolar-type H+-ATPase subunit A	C	Energy production and conversion ;	K02145|1|0.0|1239|gmx:100775727|V-type H+-transporting ATPase subunit A [EC:3.6.3.14]	GO:0009651//response to salt stress;GO:0015991//ATP hydrolysis coupled proton transport;GO:0007030//Golgi organization;GO:0042777//plasma membrane ATP synthesis coupled proton transport;GO:0009555//pollen development	GO:0046961//proton-transporting ATPase activity, rotational mechanism;GO:0046933//hydrogen ion transporting ATP synthase activity, rotational mechanism;GO:0002020//protease binding;GO:0005524//ATP binding	GO:0000325//plant-type vacuole;GO:0005774//vacuolar membrane;GO:0009941//chloroplast envelope;GO:0033180//proton-transporting V-type ATPase, V1 domain;GO:0005618//cell wall;GO:0005886//plasma membrane
39	1868	Eucgr.G02902.1|PACid:23588663	80	26949	14.8	0.617	3	*	Eucgr.G02902.1|PACid:23588663	100	2e-06	gi|380293294|gb|AFD50295.1|	60S ribosomal protein L23a, partial [Micromeria varia]	93.02	4e-54	sp|O22644|RL23A_FRIAG	60S ribosomal protein L23A OS=Fritillaria agrestis GN=RPL23A PE=2 SV=1	96.12	6e-50	F6HN96	F6HN96_VITVI Putative uncharacterized protein OS=Vitis vinifera GN=VIT_13s0019g00250 PE=3 SV=1	YOL127w	153	1e-37	COG0089	Ribosomal protein L23	J	Translation, ribosomal structure and biogenesis ;	K02893|1|2e-55|212|vvi:100246504|large subunit ribosomal protein L23Ae	GO:0009644//response to high light intensity;GO:0009409//response to cold;GO:0006979//response to oxidative stress;GO:0006412//translation	GO:0003735//structural constituent of ribosome;GO:0000166//nucleotide binding	GO:0005730//nucleolus;GO:0022626//cytosolic ribosome;GO:0005618//cell wall;GO:0016020//membrane
39	1868	Eucgr.L03160.1|PACid:23607659	80	26731	14.8
39	1868	Eucgr.G02902.2|PACid:23588664	80	26949	14.8
39	1868	Eucgr.L03160.4|PACid:23607662	80	26731	14.8
39	1868	Eucgr.L03160.3|PACid:23607661	80	26731	14.8
39	1868	Eucgr.L03160.2|PACid:23607660	80	26731	14.8
40	1092	Eucgr.J00666.1|PACid:23598482	156	15789	35.6	0.636	8	*	Eucgr.J00666.1|PACid:23598482	80.33	2e-16	gi|146454544|gb|ABQ41938.1|	cysteine proteinase inhibitor [Sonneratia alba] >gi|146454546|gb|ABQ41939.1| cysteine proteinase inhibitor [Sonneratia caseolaris] >gi|146454548|gb|ABQ41940.1| cysteine proteinase inhibitor [Sonneratia ovata] >gi|146454550|gb|ABQ41941.1| cysteine proteinase inhibitor [Sonneratia apetala] >gi|157927839|gb|ABW03239.1| cysteine proteinase inhibitor [Sonneratia alba] >gi|157927841|gb|ABW03240.1| cyst…	70	2e-20	sp|Q10992|CYTA_HELAN	Cysteine proteinase inhibitor A OS=Helianthus annuus PE=1 SV=1	80.33	3e-15	A9XNM1	A9XNM1_9MYRT Cysteine proteinase inhibitor (Fragment) OS=Sonneratia ovata PE=4 SV=1	-	-	-	-	-	-	-	-	-	GO:0030414//peptidase inhibitor activity	-
40	1092	Eucgr.J00666.2|PACid:23598483	156	15789	35.6
40	1092	Eucgr.J00666.3|PACid:23598484	156	15789	35.6
40	1092	Eucgr.J00666.4|PACid:23598485	156	15789	35.6
41	566	Eucgr.I01516.1|PACid:23596122	293	58938	15.6	0.819	13	*	Eucgr.I01516.1|PACid:23596122	89.62	1e-48	gi|361066919|gb|AEW07771.1|	Pinus taeda anonymous locus 0_11297_01 genomic sequence >gi|383172795|gb|AFG69770.1| Pinus taeda anonymous locus 0_11297_01 genomic sequence >gi|383172796|gb|AFG69771.1| Pinus taeda anonymous locus 0_11297_01 genomic sequence >gi|383172797|gb|AFG69772.1| Pinus taeda anonymous locus 0_11297_01 genomic sequence >gi|383172798|gb|AFG69773.1| Pinus taeda anonymous locus 0_11297_01 genomic sequence >gi…	57.78	3e-07	sp|Q10169|DSK2_SCHPO	Deubiquitination-protection protein dph1 OS=Schizosaccharomyces pombe (strain 972 / ATCC 24843) GN=dph1 PE=2 SV=1	89.62	2e-47	H9M9H5	H9M9H5_PINRA Uncharacterized protein (Fragment) OS=Pinus radiata GN=0_11297_01 PE=4 SV=1	SPAC26A3.16	86.3	1e-16	COG5272	Ubiquitin	O	Posttranslational modification, protein turnover, chaperones ;	K04523|1|7e-158|555|pop:POPTR_1077781|ubiquilin	-	-	GO:0005829//cytosol
41	566	Eucgr.I01516.2|PACid:23596123	293	58160	15.8
42	2021	Eucgr.K00308.1|PACid:23601768	72	37813	16.9	0.765	4	*	Eucgr.K00308.1|PACid:23601768	80.95	1e-116	gi|157831407|pdb|1HVQ|A	Chain A, Crystal Structures Of Hevamine, A Plant Defence Protein With Chitinase And Lysozyme Activity, And Its Complex With An Inhibitor >gi|157831844|pdb|1LLO|A Chain A, Hevamine A (A Plant EndochitinaseLYSOZYME) COMPLEXED WITH Allosamidin >gi|157835100|pdb|2HVM|A Chain A, Hevamine A At 1.8 Angstrom Resolution >gi|234388|gb|AAB19633.1| hevamine [Hevea brasiliensis, Peptide Partial, 273 aa]	82.98	1e-15	sp|P23473|CHLY_PARTH	Bifunctional chitinase/lysozyme (Fragment) OS=Parthenocissus quinquefolia PE=1 SV=1	77.45	2e-117	B9RIP3	B9RIP3_RICCO Hevamine-A, putative OS=Ricinus communis GN=RCOM_1581410 PE=3 SV=1	L9964_1	54.7	2e-07	COG3469	Chitinase	G	Carbohydrate transport and metabolism ;	K01183|1|2e-119|426|rcu:RCOM_1581410|chitinase [EC:3.2.1.14]	GO:0006032//chitin catabolic process;GO:0009611//response to wounding;GO:0009409//response to cold;GO:0009642//response to light intensity;GO:0042631//cellular response to water deprivation;GO:0000272//polysaccharide catabolic process;GO:0009651//response to salt stress	GO:0004568//chitinase activity;GO:0043169//cation binding;GO:0003796//lysozyme activity	GO:0005773//vacuole
43	44	Eucgr.H00206.1|PACid:23589552	1678	92819	28.4	0.617	24	*	Eucgr.H00206.1|PACid:23589552	42.02	2e-41	gi|297736611|emb|CBI25482.3|	unnamed protein product [Vitis vinifera]	-	-	-	-	41.5	4e-76	B9P829	B9P829_POPTR Predicted protein OS=Populus trichocarpa GN=POPTRDRAFT_1121792 PE=4 SV=1	-	-	-	-	-	-	-	-	-	-
44	309	Eucgr.G02799.1|PACid:23588534	499	155394	9.9	0.805	12	*	Eucgr.G02799.1|PACid:23588534	59.67	0	gi|224109680|ref|XP_002315275.1|	predicted protein [Populus trichocarpa] >gi|222864315|gb|EEF01446.1| predicted protein [Populus trichocarpa]	37.63	3e-11	sp|Q922P9|GLYR1_MOUSE	Putative oxidoreductase GLYR1 OS=Mus musculus GN=Glyr1 PE=2 SV=1	66	4e-12	I1HIM5	I1HIM5_BRADI Uncharacterized protein OS=Brachypodium distachyon GN=BRADI2G22950 PE=4 SV=1	-	-	-	-	-	-	-	K04728|1|7e-14|78.6|ath:AT3G48190|ataxia telangiectasia mutated family protein [EC:2.7.11.1]	GO:0008152//metabolic process	GO:0016740//transferase activity	-
44	309	Eucgr.G02799.2|PACid:23588535	499	155394	9.9
45	208	Eucgr.G02544.1|PACid:23588186	655	35700	34.4	0.567	28	*	Eucgr.G02544.1|PACid:23588186	89.49	1e-145	gi|224102711|ref|XP_002312786.1|	porin/voltage-dependent anion-selective channel protein [Populus trichocarpa] >gi|222852606|gb|EEE90153.1| porin/voltage-dependent anion-selective channel protein [Populus trichocarpa]	85.87	1e-140	sp|P42056|VDAC2_SOLTU	Mitochondrial outer membrane protein porin of 36 kDa OS=Solanum tuberosum PE=1 SV=2	89.49	2e-144	A9P802	A9P802_POPTR Porin/voltage-dependent anion-selective channel protein OS=Populus trichocarpa GN=POPTRDRAFT_565435 PE=2 SV=1	-	-	-	-	-	-	-	K15040|1|1e-146|516|pop:POPTR_565435|voltage-dependent anion channel protein 2	GO:0055085//transmembrane transport;GO:0044070//regulation of anion transport;GO:0042742//defense response to bacterium	GO:0008308//voltage-gated anion channel activity	GO:0005618//cell wall;GO:0005730//nucleolus;GO:0009941//chloroplast envelope;GO:0005741//mitochondrial outer membrane;GO:0005773//vacuole;GO:0005886//plasma membrane
46	1081	Eucgr.E04249.1|PACid:23580516	158	19959	28.4	0.758	3	*	Eucgr.E04249.1|PACid:23580516	82.5	6e-12	gi|238008708|gb|ACR35389.1|	unknown [Zea mays]	67.91	2e-50	sp|Q39732|GCSH_FLAAN	Glycine cleavage system H protein, mitochondrial OS=Flaveria anomala GN=GDCSH PE=2 SV=1	81.82	2e-39	I1KM85	I1KM85_SOYBN Uncharacterized protein OS=Glycine max GN=Gma.54987 PE=4 SV=1	SA0760	154	7e-38	COG0509	Glycine cleavage system H protein (lipoate-binding)	E	Amino acid transport and metabolism ;	K02437|1|1e-64|243|vvi:100252595|glycine cleavage system H protein	GO:0009744//response to sucrose stimulus;GO:0009749//response to glucose stimulus;GO:0009750//response to fructose stimulus;GO:0019464//glycine decarboxylation via glycine cleavage system	GO:0004375//glycine dehydrogenase (decarboxylating) activity;GO:0005524//ATP binding	GO:0005960//glycine cleavage complex;GO:0005739//mitochondrion
47	520	Eucgr.F03012.1|PACid:23583971	314	104867	18.4	0.744	15	*	Eucgr.F03012.1|PACid:23583971	56.19	1e-177	gi|224058829|ref|XP_002299637.1|	predicted protein [Populus trichocarpa] >gi|222846895|gb|EEE84442.1| predicted protein [Populus trichocarpa]	49.08	5e-159	sp|Q9M7J4|MFP1_TOBAC	MAR-binding filament-like protein 1-1 OS=Nicotiana tabacum GN=MFP1-1 PE=2 SV=1	56.19	2e-176	B9GEK9	B9GEK9_POPTR Predicted protein (Fragment) OS=Populus trichocarpa GN=POPTRDRAFT_181051 PE=4 SV=1	-	-	-	-	-	-	-	-	GO:0006098//pentose-phosphate shunt;GO:0019760//glucosinolate metabolic process;GO:0006655//phosphatidylglycerol biosynthetic process;GO:0019252//starch biosynthetic process;GO:0009664//plant-type cell wall organization;GO:0019288//isopentenyl diphosphate biosynthetic process, mevalonate-independent pathway;GO:0010075//regulation of meristem growth;GO:0009902//chloroplast relocation;GO:0000023//m…	GO:0005515//protein binding;GO:0016491//oxidoreductase activity;GO:0003677//DNA binding	GO:0042646//plastid nucleoid;GO:0009535//chloroplast thylakoid membrane;GO:0005634//nucleus
48	229	Eucgr.B03349.2|PACid:23568651	615	69314	30.1	0.754	30	*	Eucgr.B03349.2|PACid:23568651	87.8	5e-172	gi|388504470|gb|AFK40301.1|	unknown [Medicago truncatula]	80.91	0	sp|Q8S528|AL2B7_ARATH	Aldehyde dehydrogenase family 2 member B7, mitochondrial OS=Arabidopsis thaliana GN=ALDH2B7 PE=2 SV=2	85.95	0	B9SH74	B9SH74_RICCO Aldehyde dehydrogenase, putative OS=Ricinus communis GN=RCOM_0527300 PE=3 SV=1	BH0539	520	3e-147	COG1012	NAD-dependent aldehyde dehydrogenases	C	Energy production and conversion ;	K00128|1|0.0|915|vvi:100267386|aldehyde dehydrogenase (NAD+) [EC:1.2.1.3]	GO:0016926//protein desumoylation;GO:0055114//oxidation-reduction process;GO:0010228//vegetative to reproductive phase transition of meristem;GO:0046686//response to cadmium ion;GO:0050665//hydrogen peroxide biosynthetic process	GO:0004028//3-chloroallyl aldehyde dehydrogenase activity;GO:0001758//retinal dehydrogenase activity;GO:0005524//ATP binding;GO:0004029//aldehyde dehydrogenase (NAD) activity	GO:0005739//mitochondrion;GO:0009507//chloroplast
49	382	Eucgr.E00872.1|PACid:23577600	416	45247	34.5	0.802	13	*	Eucgr.E00872.1|PACid:23577600	89.52	6e-131	gi|148613129|gb|ABQ96189.1|	UDP-glucose 4-epimerase [Catharanthus roseus]	84.55	7e-173	sp|Q9SN58|GALE2_ARATH	UDP-glucose 4-epimerase 2 OS=Arabidopsis thaliana GN=At4g10960 PE=2 SV=3	89.52	8e-130	A5YKE8	A5YKE8_CATRO UDP-glucose 4-epimerase (Fragment) OS=Catharanthus roseus PE=2 SV=1	BS_galE	434	1e-121	COG1087	UDP-glucose 4-epimerase	M	Cell wall/membrane/envelope biogenesis ;	K01784|1|1e-180|630|mtr:MTR_5g009170|UDP-glucose 4-epimerase [EC:5.1.3.2]	GO:0006012//galactose metabolic process;GO:0010053//root epidermal cell differentiation;GO:0042546//cell wall biogenesis;GO:0009969//xyloglucan biosynthetic process;GO:0006950//response to stress	GO:0046983//protein dimerization activity;GO:0000166//nucleotide binding;GO:0003978//UDP-glucose 4-epimerase activity;GO:0050662//coenzyme binding	GO:0005829//cytosol;GO:0005795//Golgi stack;GO:0005886//plasma membrane
50	799	Eucgr.F04120.1|PACid:23585374	215	43218	23.1	0.788	13	*	Eucgr.F04120.1|PACid:23585374	96.82	5e-86	gi|224110244|ref|XP_002333127.1|	predicted protein [Populus trichocarpa] >gi|222834938|gb|EEE73387.1| predicted protein [Populus trichocarpa]	92.77	7e-125	sp|Q8L4A7|PSA2B_ARATH	Proteasome subunit alpha type-2-B OS=Arabidopsis thaliana GN=PAB2 PE=1 SV=1	96.82	6e-85	B9NCZ2	B9NCZ2_POPTR Predicted protein OS=Populus trichocarpa GN=POPTRDRAFT_677481 PE=4 SV=1	PAB0417	190	3e-48	COG0638	20S proteasome, alpha and beta subunits	O	Posttranslational modification, protein turnover, chaperones ;	K02726|1|1e-131|467|gmx:100807110|20S proteasome subunit alpha 2 [EC:3.4.25.1]	GO:0043161//proteasomal ubiquitin-dependent protein catabolic process;GO:0042742//defense response to bacterium;GO:0051788//response to misfolded protein;GO:0080129//proteasome core complex assembly;GO:0010043//response to zinc ion	GO:0003743//translation initiation factor activity;GO:0004298//threonine-type endopeptidase activity;GO:0000166//nucleotide binding	GO:0019773//proteasome core complex, alpha-subunit complex;GO:0009507//chloroplast;GO:0022626//cytosolic ribosome;GO:0005634//nucleus
51	1228	Eucgr.J00864.1|PACid:23598734	137	41971	12	0.591	7	*	Eucgr.J00864.1|PACid:23598734	94.24	2e-136	gi|357499723|ref|XP_003620150.1|	Succinyl-CoA ligase [Medicago truncatula] >gi|355495165|gb|AES76368.1| Succinyl-CoA ligase [Medicago truncatula]	91.5	2e-133	sp|Q8GTQ9|SUCA1_SOLLC	Succinyl-CoA ligase [ADP-forming] subunit alpha-1, mitochondrial OS=Solanum lycopersicum GN=SCOA PE=1 SV=1	94.24	3e-135	G7KKB4	G7KKB4_MEDTR Succinyl-CoA ligase OS=Medicago truncatula GN=MTR_6g077820 PE=3 SV=1	RC0598	417	2e-116	COG0074	Succinyl-CoA synthetase, alpha subunit	C	Energy production and conversion ;	K01899|1|5e-142|501|rcu:RCOM_1669400|succinyl-CoA synthetase alpha subunit [EC:6.2.1.4 6.2.1.5]	GO:0046686//response to cadmium ion;GO:0008152//metabolic process	GO:0004776//succinate-CoA ligase (GDP-forming) activity;GO:0005507//copper ion binding;GO:0003878//ATP citrate synthase activity;GO:0004775//succinate-CoA ligase (ADP-forming) activity;GO:0048037//cofactor binding;GO:0000166//nucleotide binding	GO:0005618//cell wall;GO:0005739//mitochondrion
52	315	Eucgr.J02850.1|PACid:23600961	487	57682	19.1	0.814	16	*	Eucgr.J02850.1|PACid:23600961	96.77	7e-11	gi|14329812|emb|CAC40753.1|	putative nucleosome assembly protein 1 [Atropa belladonna]	48.28	1e-06	sp|Q96NT1|NP1L5_HUMAN	Nucleosome assembly protein 1-like 5 OS=Homo sapiens GN=NAP1L5 PE=2 SV=1	83.63	1e-111	D7U016	D7U016_VITVI Putative uncharacterized protein OS=Vitis vinifera GN=VIT_09s0002g02330 PE=3 SV=1	-	-	-	-	-	-	-	K11279|1|1e-115|414|vvi:100267878|nucleosome assembly protein 1-like 1	GO:0006281//DNA repair;GO:0009294//DNA mediated transformation;GO:0006334//nucleosome assembly;GO:0046686//response to cadmium ion	GO:0003677//DNA binding	GO:0005829//cytosol;GO:0005634//nucleus;GO:0005886//plasma membrane
52	315	Eucgr.J02850.2|PACid:23600962	487	57625	19.1
52	315	Eucgr.J02850.3|PACid:23600963	487	54765	20.2
53	419	Eucgr.A02118.1|PACid:23563968	390	79536	17.4	0.759	13	*	Eucgr.A02118.1|PACid:23563968	88.06	1e-28	gi|223942497|gb|ACN25332.1|	unknown [Zea mays]	38.53	2e-06	sp|Q0CAF5|BGLI_ASPTN	Probable beta-glucosidase I OS=Aspergillus terreus (strain NIH 2624 / FGSC A1156) GN=bglI PE=3 SV=1	84.47	0	B9I5V9	B9I5V9_POPTR Predicted protein OS=Populus trichocarpa GN=POPTRDRAFT_823696 PE=4 SV=1	CC0797	466	4e-131	COG1472	Beta-glucosidase-related glycosidases	G	Carbohydrate transport and metabolism ;	K01188|1|0.0|683|aly:ARALYDRAFT_485079|beta-glucosidase [EC:3.2.1.21]	GO:0005975//carbohydrate metabolic process	GO:0004553//hydrolase activity, hydrolyzing O-glycosyl compounds	-
54	426	Eucgr.K03601.1|PACid:23605360	387	58746	21.1	0.802	11	*	Eucgr.K03601.1|PACid:23605360	83.59	1e-45	gi|15027813|gb|AAK76732.1|	3-ketoacyl-CoA thiolase [Gossypium hirsutum]	73.78	6e-178	sp|Q56WD9|THIK2_ARATH	3-ketoacyl-CoA thiolase 2, peroxisomal OS=Arabidopsis thaliana GN=PED1 PE=1 SV=2	80.73	0	B9S554	B9S554_RICCO 3-ketoacyl-CoA thiolase B, putative OS=Ricinus communis GN=RCOM_1721350 PE=3 SV=1	BH3487	315	1e-85	COG0183	Acetyl-CoA acetyltransferase	I	Lipid transport and metabolism ;	K07513|1|0.0|642|rcu:RCOM_1721350|acetyl-CoA acyltransferase 1 [EC:2.3.1.16]	GO:0051788//response to misfolded protein;GO:0009611//response to wounding;GO:0006635//fatty acid beta-oxidation;GO:0043161//proteasomal ubiquitin-dependent protein catabolic process;GO:0009407//toxin catabolic process;GO:0080129//proteasome core complex assembly;GO:0009695//jasmonic acid biosynthetic process;GO:0010111//glyoxysome organization;GO:0009789//positive regulation of abscisic acid med…	GO:0003988//acetyl-CoA C-acyltransferase activity	GO:0005774//vacuolar membrane;GO:0009507//chloroplast;GO:0005777//peroxisome;GO:0005730//nucleolus;GO:0005829//cytosol;GO:0005886//plasma membrane;GO:0005739//mitochondrion
54	426	Eucgr.K03601.3|PACid:23605362	387	56337	21.5
54	426	Eucgr.K03601.5|PACid:23605364	387	49453	24.6
54	426	Eucgr.K03601.4|PACid:23605363	387	49050	24.6
54	426	Eucgr.K03601.2|PACid:23605361	387	56337	21.5
55	2008	Eucgr.I02395.1|PACid:23597155	72	23856	18.7	0.704	3	*	Eucgr.I02395.1|PACid:23597155	100	7e-06	gi|354549186|gb|AER27687.1|	dehydrin 1 [Eucalyptus globulus]	-	-	-	-	97.22	1e-11	G8FVC2	G8FVC2_EUCGL Dehydrin 1 OS=Eucalyptus globulus GN=DHN1 PE=3 SV=1	-	-	-	-	-	-	-	-	-	-
56	1046	Eucgr.J02853.1|PACid:23600966	163	12919	31	0.573	5	*	Eucgr.J02853.1|PACid:23600966	-	-	-	-	-	-	-	-	-	-	-	-	-	-	-	-	-	-	-	-	-	-
57	744	Eucgr.B03677.1|PACid:23569056	233	108915	6.9	0.813	9	*	Eucgr.B03677.1|PACid:23569056	75.17	9e-56	gi|255544804|ref|XP_002513463.1|	conserved hypothetical protein [Ricinus communis] >gi|223547371|gb|EEF48866.1| conserved hypothetical protein [Ricinus communis]	-	-	-	-	75.17	1e-54	B9RI94	B9RI94_RICCO Putative uncharacterized protein OS=Ricinus communis GN=RCOM_1577290 PE=4 SV=1	BH1877	268	3e-71	COG3533	Uncharacterized protein conserved in bacteria	S	Function unknown ;	K09955|1|0.0|1234|vvi:100246702|hypothetical protein	GO:0008152//metabolic process	GO:0003824//catalytic activity	GO:0005576//extracellular region;GO:0016023//cytoplasmic membrane-bounded vesicle;GO:0005773//vacuole;GO:0009505//plant-type cell wall
58	275	Eucgr.H04606.1|PACid:23593926	548	32086	22.2	0.775	26	*	Eucgr.H04606.1|PACid:23593926	93.6	2e-83	gi|356536583|ref|XP_003536816.1|	PREDICTED: peptidyl-prolyl cis-trans isomerase CYP20-2, chloroplastic-like [Glycine max]	86.05	2e-80	sp|Q9ASS6|CP20B_ARATH	Peptidyl-prolyl cis-trans isomerase CYP20-2, chloroplastic OS=Arabidopsis thaliana GN=CYP20-2 PE=1 SV=1	93.6	1e-82	I1LFL7	I1LFL7_SOYBN Uncharacterized protein OS=Glycine max GN=Gma.57488 PE=4 SV=1	SPBC28F2.03	211	1e-54	COG0652	Peptidyl-prolyl cis-trans isomerase (rotamase) - cyclophilin family	O	Posttranslational modification, protein turnover, chaperones ;	K03768|1|3e-92|335|vvi:100248997|peptidyl-prolyl cis-trans isomerase B (cyclophilin B) [EC:5.2.1.8]	GO:0006457//protein folding;GO:0000413//protein peptidyl-prolyl isomerization;GO:0010275//NAD(P)H dehydrogenase complex assembly	GO:0003755//peptidyl-prolyl cis-trans isomerase activity	GO:0009533//chloroplast stromal thylakoid;GO:0009543//chloroplast thylakoid lumen;GO:0009535//chloroplast thylakoid membrane
59	1519	Eucgr.K02113.1|PACid:23603634	107	60690	2.6	0.77	3	*	Eucgr.K02113.1|PACid:23603634	70.95	3e-80	gi|345290617|gb|AEN81800.1|	AT3G07320-like protein, partial [Capsella rubella] >gi|345290623|gb|AEN81803.1| AT3G07320-like protein, partial [Capsella rubella]	53.29	2e-131	sp|Q06915|EA6_ARATH	Probable glucan endo-1,3-beta-glucosidase A6 OS=Arabidopsis thaliana GN=A6 PE=2 SV=1	70.95	5e-79	G3LMK8	G3LMK8_9BRAS AT3G07320-like protein (Fragment) OS=Capsella rubella PE=3 SV=1	-	-	-	-	-	-	-	K14489|1|1e-08|59.3|vvi:100263145|arabidopsis histidine kinase 2/3/4 (cytokinin receptor) [EC:2.7.13.3]	GO:0010584//pollen exine formation;GO:0008152//metabolic process	GO:0004553//hydrolase activity, hydrolyzing O-glycosyl compounds	GO:0009505//plant-type cell wall;GO:0009506//plasmodesma;GO:0005886//plasma membrane
59	1519	Eucgr.K02113.2|PACid:23603635	107	60690	2.6
60	48	Eucgr.A00188.1|PACid:23561900	1593	23135	55.3	0.599	58	*	Eucgr.A00188.1|PACid:23561900	68.55	1e-60	gi|225431838|ref|XP_002273952.1|	PREDICTED: major allergen Pru ar 1 [Vitis vinifera] >gi|296083304|emb|CBI22940.3| unnamed protein product [Vitis vinifera]	64.15	6e-56	sp|O24248|PRU1_PRUAV	Major allergen Pru av 1 OS=Prunus avium GN=PRUA1 PE=1 SV=1	68.55	6e-59	F6H6U9	F6H6U9_VITVI Putative uncharacterized protein OS=Vitis vinifera GN=VIT_05s0077g01600 PE=4 SV=1	-	-	-	-	-	-	-	-	GO:0009607//response to biotic stimulus;GO:0006952//defense response	-	-
61	436	Eucgr.C03354.1|PACid:23572783	379	24897	19.9	0.44	12	*	Eucgr.C03354.1|PACid:23572783	79.67	2e-79	gi|157058854|gb|ABV03161.1|	germin-like protein [Chimonanthus praecox]	74.23	4e-78	sp|Q9ZRA4|AB19A_PRUPE	Auxin-binding protein ABP19a OS=Prunus persica GN=ABP19A PE=3 SV=1	79.67	3e-78	A7Y2G2	A7Y2G2_9MAGN Germin-like protein OS=Chimonanthus praecox GN=glp PE=2 SV=1	-	-	-	-	-	-	-	-	GO:0055114//oxidation-reduction process;GO:0019684//photosynthesis, light reaction;GO:0010103//stomatal complex morphogenesis;GO:0042742//defense response to bacterium;GO:0009409//response to cold;GO:0030003//cellular cation homeostasis;GO:0070838//divalent metal ion transport	GO:0045735//nutrient reservoir activity;GO:0030145//manganese ion binding;GO:0050162//oxalate oxidase activity;GO:0004784//superoxide dismutase activity	GO:0009505//plant-type cell wall;GO:0031012//extracellular matrix;GO:0005634//nucleus;GO:0048046//apoplast
61	436	Eucgr.C03537.1|PACid:23572932	379	24931	19.9
62	1498	Eucgr.D02643.1|PACid:23576589	109	49770	4.1	0.711	3	*	Eucgr.D02643.1|PACid:23576589	77.08	5e-16	gi|224068030|ref|XP_002302653.1|	predicted protein [Populus trichocarpa] >gi|222844379|gb|EEE81926.1| predicted protein [Populus trichocarpa]	-	-	-	-	77.08	6e-15	B9GR50	B9GR50_POPTR Predicted protein OS=Populus trichocarpa GN=POPTRDRAFT_552310 PE=4 SV=1	-	-	-	-	-	-	-	-	-	-
63	1070	Eucgr.D00606.1|PACid:23574368	159	23417	6.7	0.402	7	*	Eucgr.D00606.1|PACid:23574368	92.59	8e-08	gi|146747424|gb|ABQ44282.1|	auxin-repressed protein [Sesbania drummondii]	60.47	4e-07	sp|Q05349|12KD_FRAAN	Auxin-repressed 12.5 kDa protein OS=Fragaria ananassa PE=2 SV=1	92.59	9e-07	A5JSU3	A5JSU3_9FABA Auxin-repressed protein OS=Sesbania drummondii PE=4 SV=1	-	-	-	-	-	-	-	-	GO:0009750//response to fructose stimulus;GO:0009744//response to sucrose stimulus;GO:0009749//response to glucose stimulus	-	GO:0005634//nucleus
63	1070	Eucgr.E03257.1|PACid:23579624	159	20198	7.7
64	488	Eucgr.F01219.1|PACid:23581924	337	51303	15	0.679	10	*	Eucgr.F01219.1|PACid:23581924	94.67	1e-36	gi|125564319|gb|EAZ09699.1|	hypothetical protein OsI_31983 [Oryza sativa Indica Group]	87.05	6e-70	sp|Q9LKA5|UMP1_ARATH	Uncharacterized protein At3g15000, mitochondrial OS=Arabidopsis thaliana GN=At3g15000 PE=1 SV=1	94.67	2e-35	A2Z2Y8	A2Z2Y8_ORYSI Putative uncharacterized protein OS=Oryza sativa subsp. indica GN=OsI_31983 PE=4 SV=1	-	-	-	-	-	-	-	K06236|1|6e-09|60.5|pop:POPTR_584471|collagen, type I/II/III/V/XI, alpha	GO:0080156//mitochondrial mRNA modification;GO:0016554//cytidine to uridine editing	GO:0050897//cobalt ion binding;GO:0005515//protein binding	GO:0009507//chloroplast;GO:0005739//mitochondrion
65	119	Eucgr.A02571.1|PACid:23564507	982	38406	22.7	0.825	37	*	Eucgr.A02571.1|PACid:23564507	78.92	2e-84	gi|133249|sp|P19684.1|ROC5_NICSY	RecName: Full=33 kDa ribonucleoprotein, chloroplastic; Flags: Precursor >gi|100390|pir||S12111 ribonucleoprotein, 33K, precursor - common tobacco	78.92	9e-85	sp|P19684|ROC5_NICSY	33 kDa ribonucleoprotein, chloroplastic OS=Nicotiana sylvestris PE=1 SV=1	76.38	2e-84	I1JQ98	I1JQ98_SOYBN Uncharacterized protein OS=Glycine max GN=Gma.23073 PE=4 SV=1	SPAC140.02	77.8	3e-14	COG0724	RNA-binding proteins (RRM domain)	R	General function prediction only ;	K11294|1|3e-30|130|smo:SELMODRAFT_15428|nucleolin!K13126|2|4e-20|97.1|ppp:PHYPADRAFT_108547|polyadenylate-binding protein!K12831|5|1e-19|95.5|gmx:100791039|splicing factor 3B subunit 4	GO:0016226//iron-sulfur cluster assembly;GO:0019288//isopentenyl diphosphate biosynthetic process, mevalonate-independent pathway;GO:0010027//thylakoid membrane organization;GO:0010228//vegetative to reproductive phase transition of meristem;GO:0048481//ovule development;GO:0009793//embryo development ending in seed dormancy	GO:0003723//RNA binding;GO:0000166//nucleotide binding	GO:0009579//thylakoid;GO:0009570//chloroplast stroma;GO:0030529//ribonucleoprotein complex
66	1274	Eucgr.A00474.1|PACid:23562153	132	27649	30.8	0.56	6	*	Eucgr.A00474.1|PACid:23562153	95.14	5e-75	gi|225458416|ref|XP_002283650.1|	PREDICTED: 30S ribosomal protein S9, chloroplastic [Vitis vinifera] >gi|147855629|emb|CAN79164.1| hypothetical protein VITISV_019246 [Vitis vinifera] >gi|302142422|emb|CBI19625.3| unnamed protein product [Vitis vinifera]	90.97	1e-73	sp|Q9XJ27|RR9_ARATH	30S ribosomal protein S9, chloroplastic OS=Arabidopsis thaliana GN=RPS9 PE=2 SV=1	95.14	5e-74	A5BPF9	A5BPF9_VITVI Putative uncharacterized protein OS=Vitis vinifera GN=VIT_18s0001g11750 PE=3 SV=1	all4187	144	7e-35	COG0103	Ribosomal protein S9	J	Translation, ribosomal structure and biogenesis ;	K02996|1|5e-76|281|vvi:100248841|small subunit ribosomal protein S9	GO:0006412//translation	GO:0003735//structural constituent of ribosome;GO:0003723//RNA binding	GO:0009941//chloroplast envelope;GO:0000312//plastid small ribosomal subunit;GO:0009570//chloroplast stroma;GO:0022627//cytosolic small ribosomal subunit;GO:0016020//membrane
66	1274	Eucgr.A00474.2|PACid:23562154	132	27649	30.8
67	345	Eucgr.E04228.1|PACid:23580492	456	144117	15	0.802	15	*	Eucgr.E04228.1|PACid:23580492	81.82	5e-54	gi|296088974|emb|CBI38536.3|	unnamed protein product [Vitis vinifera]	54.49	0	sp|Q9LTT8|VCS_ARATH	Enhancer of mRNA-decapping protein 4 OS=Arabidopsis thaliana GN=VCS PE=1 SV=1	81.82	7e-53	D7U722	D7U722_VITVI Putative uncharacterized protein (Fragment) OS=Vitis vinifera GN=VIT_00s2472g00010 PE=4 SV=1	-	-	-	-	-	-	-	K12616|1|0.0|1429|vvi:100241190|enhancer of mRNA-decapping protein 4	GO:0031087//deadenylation-independent decapping of nuclear-transcribed mRNA;GO:0071365//cellular response to auxin stimulus;GO:0009965//leaf morphogenesis;GO:0010072//primary shoot apical meristem specification;GO:0010071//root meristem specification	GO:0042803//protein homodimerization activity	GO:0005829//cytosol;GO:0000932//cytoplasmic mRNA processing body;GO:0005634//nucleus
67	345	Eucgr.E04228.2|PACid:23580493	456	144117	15
67	345	Eucgr.E04228.3|PACid:23580494	456	143685	15
68	995	Eucgr.I02806.1|PACid:23597622	170	39997	21.1	0.672	12	*	Eucgr.I02806.1|PACid:23597622	88.53	4e-110	gi|157042735|gb|ABV02019.1|	2-C-methyl-D-erythritol 4-phosphate cytidyltransferase [Nicotiana langsdorffii x Nicotiana sanderae]	74.8	2e-101	sp|P69834|ISPD_ARATH	2-C-methyl-D-erythritol 4-phosphate cytidylyltransferase, chloroplastic OS=Arabidopsis thaliana GN=ISPD PE=1 SV=1	88.53	5e-109	B3F8G6	B3F8G6_NICLS 2-C-methyl-D-erythritol 4-phosphate cytidyltransferase OS=Nicotiana langsdorffii x Nicotiana sanderae PE=2 SV=1	CPn0579	167	3e-41	COG1211	4-diphosphocytidyl-2-methyl-D-erithritol synthase	I	Lipid transport and metabolism ;	K00991|1|3e-120|429|vvi:100247263|2-C-methyl-D-erythritol 4-phosphate cytidylyltransferase [EC:2.7.7.60]	GO:0016114//terpenoid biosynthetic process	GO:0050518//2-C-methyl-D-erythritol 4-phosphate cytidylyltransferase activity	GO:0016023//cytoplasmic membrane-bounded vesicle;GO:0009570//chloroplast stroma
68	995	Eucgr.I02806.2|PACid:23597623	170	36901	23
69	1484	Eucgr.H00830.1|PACid:23590216	110	21928	18.7	0.819	6	*	Eucgr.H00830.1|PACid:23590216	90.57	5e-52	gi|224036432|pdb|3FZ9|A	Chain A, Crystal Structure Of Poplar Glutaredoxin S12 In Complex With Glutathione >gi|224036433|pdb|3FZA|A Chain A, Crystal Structure Of Poplar Glutaredoxin S12 In Complex With Glutathione And Beta-Mercaptoethanol	78.5	9e-48	sp|Q8GWS0|GRXC5_ARATH	Glutaredoxin-C5, chloroplastic OS=Arabidopsis thaliana GN=GRXC5 PE=1 SV=1	90.29	2e-49	B7U333	B7U333_9ROSI Glutaredoxin S12 OS=Populus tremula x Populus tremuloides PE=2 SV=1	YDR513w	77.4	1e-14	COG0695	Glutaredoxin and related proteins	O	Posttranslational modification, protein turnover, chaperones ;	K03676|1|1e-51|200|vvi:100265126|glutaredoxin 3	GO:0016226//iron-sulfur cluster assembly;GO:0045454//cell redox homeostasis	GO:0009055//electron carrier activity;GO:0004362//glutathione-disulfide reductase activity;GO:0015035//protein disulfide oxidoreductase activity	GO:0009507//chloroplast
70	1399	Eucgr.F01795.2|PACid:23582541	118	19432	20.4	0.785	8	*	Eucgr.F01795.2|PACid:23582541	87.9	1e-53	gi|224083348|ref|XP_002306991.1|	predicted protein [Populus trichocarpa] >gi|222856440|gb|EEE93987.1| predicted protein [Populus trichocarpa]	85.71	3e-58	sp|Q9LM71|FKB18_ARATH	Peptidyl-prolyl cis-trans isomerase FKBP18, chloroplastic OS=Arabidopsis thaliana GN=FKBP18 PE=1 SV=2	87.9	2e-52	B9H5U8	B9H5U8_POPTR Peptidyl-prolyl cis-trans isomerase OS=Populus trichocarpa GN=POPTRDRAFT_761637 PE=4 SV=1	-	-	-	-	-	-	-	K01802|1|9e-61|229|osa:4328090|peptidylprolyl isomerase [EC:5.2.1.8]	GO:0006457//protein folding;GO:0000413//protein peptidyl-prolyl isomerization;GO:0055114//oxidation-reduction process	GO:0016491//oxidoreductase activity;GO:0005528//FK506 binding;GO:0003755//peptidyl-prolyl cis-trans isomerase activity	GO:0009543//chloroplast thylakoid lumen;GO:0016020//membrane
71	2005	Eucgr.I00200.1|PACid:23594716	72	24021	5.5	0.269	3	*	Eucgr.I00200.1|PACid:23594716	89.83	8e-24	gi|149242539|pdb|2O01|N	Chain N, The Structure Of A Plant Photosystem I Supercomplex At 3.4 Angstrom Resolution >gi|303324976|pdb|3LW5|N Chain N, Improved Model Of Plant Photosystem I	83.05	2e-22	sp|O65107|PSAN_MAIZE	Photosystem I reaction center subunit N, chloroplastic (Fragment) OS=Zea mays GN=PSAN PE=3 SV=1	89.83	9e-23	E1C9K7	E1C9K7_PEA Photosystem I-N subunit OS=Pisum sativum PE=1 SV=1	-	-	-	-	-	-	-	K02701|1|1e-43|173|ath:AT5G64040|photosystem I subunit PsaN	GO:0006098//pentose-phosphate shunt;GO:0009773//photosynthetic electron transport in photosystem I;GO:0019344//cysteine biosynthetic process;GO:0035304//regulation of protein dephosphorylation	GO:0005516//calmodulin binding	GO:0030093//chloroplast photosystem I;GO:0009543//chloroplast thylakoid lumen
71	2005	Eucgr.I00200.3|PACid:23594718	72	20160	6.6
71	2005	Eucgr.I00200.2|PACid:23594717	72	23763	6
72	125	Eucgr.H04000.1|PACid:23593265	951	23452	17	0.814	32	*	Eucgr.H04000.1|PACid:23593265	61.74	3e-47	gi|359479932|ref|XP_003632378.1|	PREDICTED: LOW QUALITY PROTEIN: major allergen Pru ar 1-like [Vitis vinifera]	55.1	3e-09	sp|P85126|QUA1_QUEAL	Major pollen allergen Que a 1 (Fragment) OS=Quercus alba PE=1 SV=1	59.62	2e-30	D7U2D7	D7U2D7_VITVI Putative uncharacterized protein OS=Vitis vinifera GN=VIT_07s0005g00930 PE=3 SV=1	-	-	-	-	-	-	-	-	GO:0009607//response to biotic stimulus;GO:0006952//defense response	-	-
73	197	Eucgr.F04219.1|PACid:23585475	682	24935	11.4	0.448	19	*	Eucgr.F04219.1|PACid:23585475	-	-	-	-	-	-	-	-	-	-	-	-	-	-	-	-	-	-	-	-	-	-
73	197	Eucgr.F04219.2|PACid:23585476	682	21424	13.2
74	1597	Eucgr.K03402.1|PACid:23605136	98	32155	13.3	0.816	5	*	Eucgr.K03402.1|PACid:23605136	74.17	3e-103	gi|296086706|emb|CBI32341.3|	unnamed protein product [Vitis vinifera]	42.93	9e-39	sp|Q9ZT66|E134_MAIZE	Endo-1,3;1,4-beta-D-glucanase OS=Zea mays PE=1 SV=1	74.17	4e-102	D7TPB8	D7TPB8_VITVI Putative uncharacterized protein OS=Vitis vinifera GN=VIT_07s0104g00440 PE=4 SV=1	YAL049c	86.7	3e-17	COG0412	Dienelactone hydrolase and related enzymes	Q	Secondary metabolites biosynthesis, transport and catabolism ;	K01061|1|7e-61|231|bdi:100822628|carboxymethylenebutenolidase [EC:3.1.1.45]	GO:0009651//response to salt stress	GO:0008806//carboxymethylenebutenolidase activity	GO:0005737//cytoplasm;GO:0048046//apoplast;GO:0005634//nucleus;GO:0005886//plasma membrane
75	773	Eucgr.G02804.1|PACid:23588544	222	26985	25	0.726	7	*	Eucgr.G02804.1|PACid:23588544	91.07	1e-84	gi|255570779|ref|XP_002526342.1|	ATP synthase D chain, mitochondrial, putative [Ricinus communis] >gi|223534301|gb|EEF36013.1| ATP synthase D chain, mitochondrial, putative [Ricinus communis]	84.52	9e-80	sp|Q9FT52|ATP5H_ARATH	ATP synthase subunit d, mitochondrial OS=Arabidopsis thaliana GN=At3g52300 PE=1 SV=3	91.07	1e-83	B9SK23	B9SK23_RICCO ATP synthase D chain, mitochondrial, putative OS=Ricinus communis GN=RCOM_1399280 PE=4 SV=1	-	-	-	-	-	-	-	K02138|1|1e-85|312|rcu:RCOM_1399280|F-type H+-transporting ATPase subunit d [EC:3.6.3.14]	GO:0051788//response to misfolded protein;GO:0009853//photorespiration;GO:0009651//response to salt stress;GO:0080129//proteasome core complex assembly;GO:0006511//ubiquitin-dependent protein catabolic process;GO:0015986//ATP synthesis coupled proton transport	GO:0008270//zinc ion binding;GO:0015078//hydrogen ion transmembrane transporter activity;GO:0016787//hydrolase activity;GO:0005507//copper ion binding	GO:0005774//vacuolar membrane;GO:0022626//cytosolic ribosome;GO:0005794//Golgi apparatus;GO:0005730//nucleolus;GO:0000276//mitochondrial proton-transporting ATP synthase complex, coupling factor F(o);GO:0009535//chloroplast thylakoid membrane;GO:0005886//plasma membrane
76	299	Eucgr.F03543.1|PACid:23584671	505	68509	23.9	0.693	18	*	Eucgr.F03543.1|PACid:23584671	76.66	0	gi|255539150|ref|XP_002510640.1|	AMP dependent CoA ligase, putative [Ricinus communis] >gi|223551341|gb|EEF52827.1| AMP dependent CoA ligase, putative [Ricinus communis]	73.79	0	sp|Q84P21|4CLL5_ARATH	4-coumarate--CoA ligase-like 5 OS=Arabidopsis thaliana GN=4CLL5 PE=1 SV=2	76.66	0	B9R8J7	B9R8J7_RICCO AMP dependent CoA ligase, putative OS=Ricinus communis GN=RCOM_1600450 PE=4 SV=1	DR1692	248	2e-65	COG0318	Acyl-CoA synthetases (AMP-forming)/AMP-acid ligases II	IQ	Lipid transport and metabolism ; Secondary metabolites biosynthesis, transport and catabolism ;	K10526|1|0.0|854|rcu:RCOM_1600450|OPC-8:0 CoA ligase 1 [EC:6.2.1.-]	GO:0009753//response to jasmonic acid stimulus;GO:0055114//oxidation-reduction process;GO:0009620//response to fungus;GO:0009611//response to wounding;GO:0009698//phenylpropanoid metabolic process;GO:0009695//jasmonic acid biosynthetic process;GO:0010200//response to chitin	GO:0016207//4-coumarate-CoA ligase activity;GO:0047077//Photinus-luciferin 4-monooxygenase (ATP-hydrolyzing) activity	GO:0005777//peroxisome;GO:0009507//chloroplast
77	172	Eucgr.H00144.2|PACid:23589484	747	34373	24.9	0.832	30	*	Eucgr.H00144.2|PACid:23589484	84.24	3e-77	gi|168414974|gb|ACA23465.1|	harpin binding protein [Arachis diogoi]	68.51	2e-76	sp|Q9LW57|PAP6_ARATH	Probable plastid-lipid-associated protein 6, chloroplastic OS=Arabidopsis thaliana GN=PAP6 PE=1 SV=1	85.28	1e-75	I1LC75	I1LC75_SOYBN Uncharacterized protein (Fragment) OS=Glycine max PE=4 SV=1	-	-	-	-	-	-	-	-	GO:0042742//defense response to bacterium;GO:0009658//chloroplast organization;GO:0010193//response to ozone	GO:0005198//structural molecule activity	GO:0010287//plastoglobule;GO:0031977//thylakoid lumen;GO:0005886//plasma membrane;GO:0005634//nucleus;GO:0009535//chloroplast thylakoid membrane
78	157	Eucgr.B00532.1|PACid:23565642	799	35056	19.4	0.596	27	*	Eucgr.B00532.1|PACid:23565642	95.24	3e-16	gi|9187987|emb|CAB97126.1|	putative ribulose-phosphate 3-epimerase [Daucus carota]	92.7	3e-125	sp|Q9ZTP5|RPE_ORYSJ	Ribulose-phosphate 3-epimerase, chloroplastic OS=Oryza sativa subsp. japonica GN=RPE PE=1 SV=2	93.68	1e-98	C0Z3J9	C0Z3J9_ARATH AT5G61410 protein OS=Arabidopsis thaliana GN=AT5G61410 PE=2 SV=1	alr0782	338	5e-93	COG0036	Pentose-5-phosphate-3-epimerase	G	Carbohydrate transport and metabolism ;	K01783|1|6e-141|498|gmx:100786514|ribulose-phosphate 3-epimerase [EC:5.1.3.1]	GO:0006098//pentose-phosphate shunt;GO:0042742//defense response to bacterium;GO:0009409//response to cold;GO:0009624//response to nematode;GO:0009793//embryo development ending in seed dormancy	GO:0046872//metal ion binding;GO:0004750//ribulose-phosphate 3-epimerase activity	GO:0009941//chloroplast envelope;GO:0009579//thylakoid;GO:0009570//chloroplast stroma;GO:0010319//stromule;GO:0048046//apoplast
78	157	Eucgr.B00532.2|PACid:23565643	799	35056	19.4
78	157	Eucgr.B00532.3|PACid:23565644	799	35056	19.4
78	157	Eucgr.B00532.5|PACid:23565646	799	32548	21.3
79	1457	Eucgr.H00087.1|PACid:23589416	113	51383	9.4	0.807	6	*	Eucgr.H00087.1|PACid:23589416	72.26	3e-158	gi|133874174|dbj|BAF49290.1|	chalcone synthase [Clitoria ternatea]	80.61	2e-42	sp|P51076|CHSY_FRAAN	Chalcone synthase RJ5 (Fragment) OS=Fragaria ananassa PE=2 SV=1	72.26	3e-157	A4F1Q7	A4F1Q7_CLITE Chalcone synthase OS=Clitoria ternatea GN=CtCHS PE=2 SV=1	DRA0326	140	3e-33	COG3424	Predicted naringenin-chalcone synthase	Q	Secondary metabolites biosynthesis, transport and catabolism ;	K00660|1|7e-159|558|vvi:100258106|chalcone synthase [EC:2.3.1.74]	GO:0009058//biosynthetic process	GO:0016747//transferase activity, transferring acyl groups other than amino-acyl groups	-
80	216	Eucgr.K01666.1|PACid:23603179	646	55760	32.3	0.283	7	*	Eucgr.K01666.1|PACid:23603179	97.21	0	gi|357125487|ref|XP_003564425.1|	PREDICTED: tubulin beta chain-like [Brachypodium distachyon]	98.1	0	sp|P25862|TBB1_AVESA	Tubulin beta-1 chain (Fragment) OS=Avena sativa GN=TUBB1 PE=2 SV=1	97.21	0	Q0JNK3	Q0JNK3_ORYSJ Os01g0282800 protein OS=Oryza sativa subsp. japonica GN=Os01g0282800 PE=2 SV=1	ECU03g0820i	714	0	COG5023	Tubulin	Z	Cytoskeleton ;	K07375|1|0.0|859|osa:4326917|tubulin beta	GO:0009651//response to salt stress;GO:0009409//response to cold;GO:0051258//protein polymerization;GO:0006184//GTP catabolic process;GO:0007018//microtubule-based movement	GO:0003924//GTPase activity;GO:0005198//structural molecule activity;GO:0005525//GTP binding	GO:0005874//microtubule;GO:0005737//cytoplasm;GO:0005886//plasma membrane
81	161	Eucgr.B00357.1|PACid:23565434	774	68043	28.3	0.805	34	*	Eucgr.B00357.1|PACid:23565434	87.89	0	gi|255540719|ref|XP_002511424.1|	aldehyde dehydrogenase, putative [Ricinus communis] >gi|223550539|gb|EEF52026.1| aldehyde dehydrogenase, putative [Ricinus communis]	80.51	0	sp|Q9SU63|AL2B4_ARATH	Aldehyde dehydrogenase family 2 member B4, mitochondrial OS=Arabidopsis thaliana GN=ALDH2B4 PE=1 SV=1	89.06	0	I1MTI7	I1MTI7_SOYBN Uncharacterized protein OS=Glycine max GN=Gma.45187 PE=4 SV=1	BH0539	507	2e-143	COG1012	NAD-dependent aldehyde dehydrogenases	C	Energy production and conversion ;	K00128|1|0.0|960|rcu:RCOM_1511330|aldehyde dehydrogenase (NAD+) [EC:1.2.1.3]	GO:0046686//response to cadmium ion;GO:0055114//oxidation-reduction process	GO:0004028//3-chloroallyl aldehyde dehydrogenase activity;GO:0004029//aldehyde dehydrogenase (NAD) activity;GO:0005524//ATP binding;GO:0001758//retinal dehydrogenase activity	GO:0009507//chloroplast;GO:0005739//mitochondrion
82	1920	Eucgr.G00445.1|PACid:23586111	78	55869	4.5	0.81	6	*	Eucgr.G00445.1|PACid:23586111	79.2	1e-156	gi|224103423|ref|XP_002313051.1|	predicted protein [Populus trichocarpa] >gi|222849459|gb|EEE87006.1| predicted protein [Populus trichocarpa]	69.11	1e-176	sp|Q9M069|E137_ARATH	Glucan endo-1,3-beta-glucosidase 7 OS=Arabidopsis thaliana GN=At4g34480 PE=1 SV=2	79.2	2e-155	B9HRN8	B9HRN8_POPTR Predicted protein OS=Populus trichocarpa GN=POPTRDRAFT_649422 PE=3 SV=1	-	-	-	-	-	-	-	K14489|1|7e-11|67.0|vvi:100263145|arabidopsis histidine kinase 2/3/4 (cytokinin receptor) [EC:2.7.13.3]	GO:0005975//carbohydrate metabolic process	GO:0042973//glucan endo-1,3-beta-D-glucosidase activity;GO:0043169//cation binding	GO:0009507//chloroplast;GO:0005886//plasma membrane
83	1583	Eucgr.K03002.1|PACid:23604685	100	97731	7.6	0.517	5	*	Eucgr.K03002.1|PACid:23604685	87.42	3e-73	gi|224059371|ref|XP_002299835.1|	predicted protein [Populus trichocarpa] >gi|222847093|gb|EEE84640.1| predicted protein [Populus trichocarpa]	73.52	0	sp|Q304B9|NCASE_ARATH	Neutral ceramidase OS=Arabidopsis thaliana GN=At2g38010 PE=2 SV=1	81.63	7e-87	B9HP94	B9HP94_POPTR Predicted protein OS=Populus trichocarpa GN=POPTRDRAFT_650196 PE=4 SV=1	-	-	-	-	-	-	-	K12349|1|0.0|1202|rcu:RCOM_0085480|neutral ceramidase [EC:3.5.1.23]	-	GO:0017040//ceramidase activity	GO:0005576//extracellular region;GO:0005774//vacuolar membrane;GO:0009506//plasmodesma
84	3081	Eucgr.J00674.2|PACid:23598494	35	16346	17.6	0.756	2	*	Eucgr.J00674.2|PACid:23598494	56.9	2e-21	gi|224059692|ref|XP_002299973.1|	predicted protein [Populus trichocarpa] >gi|222847231|gb|EEE84778.1| predicted protein [Populus trichocarpa]	-	-	-	-	56.9	3e-20	B9GG70	B9GG70_POPTR Predicted protein OS=Populus trichocarpa GN=POPTRDRAFT_815437 PE=4 SV=1	-	-	-	-	-	-	-	-	-	-	GO:0005829//cytosol
84	3081	Eucgr.J00674.3|PACid:23598495	35	14117	19.6
85	1032	Eucgr.K00099.1|PACid:23601487	165	36051	18.2	0.679	8	*	Eucgr.K00099.1|PACid:23601487	92.22	2e-44	gi|290019852|gb|ADD22109.1|	rubredoxin-type Fe(Cys)4 protein family protein [Oryza barthii] >gi|290019854|gb|ADD22110.1| rubredoxin-type Fe(Cys)4 protein family protein [Oryza barthii] >gi|290019856|gb|ADD22111.1| rubredoxin-type Fe(Cys)4 protein family protein [Oryza barthii] >gi|290019858|gb|ADD22112.1| rubredoxin-type Fe(Cys)4 protein family protein [Oryza barthii] >gi|290019860|gb|ADD22113.1| rubredoxin-type Fe(Cys)4 pr…	-	-	-	-	92.22	2e-43	E6YAF9	E6YAF9_ORYNI Rubredoxin-type Fe(Cys)4 protein family protein (Fragment) OS=Oryza nivara GN=NP122 PE=4 SV=1	-	-	-	-	-	-	-	K00366|1|2e-07|54.7|ota:Ot10g00930|ferredoxin-nitrite reductase [EC:1.7.7.1]	GO:0010114//response to red light;GO:0006098//pentose-phosphate shunt;GO:0006364//rRNA processing;GO:0009637//response to blue light;GO:0009657//plastid organization;GO:0010207//photosystem II assembly;GO:0010218//response to far red light	GO:0005506//iron ion binding	GO:0009941//chloroplast envelope;GO:0009535//chloroplast thylakoid membrane
85	1032	Eucgr.K00099.2|PACid:23601488	165	29673	22.7
85	1032	Eucgr.K00099.3|PACid:23601489	165	27673	24.6
86	952	Eucgr.J02958.1|PACid:23601077	180	19649	12.4	0.814	13	*	Eucgr.J02958.1|PACid:23601077	92.68	9e-30	gi|416274|dbj|BAA04635.1|	PSI-H precursor [Nicotiana sylvestris]	91.67	2e-13	sp|P20121|PSAH_PEA	Photosystem I reaction center subunit VI (Fragment) OS=Pisum sativum GN=PSAH PE=1 SV=1	92.68	1e-28	Q40432	Q40432_NICSY PSI-H (Precursor) OS=Nicotiana sylvestris PE=4 SV=1	-	-	-	-	-	-	-	K02695|1|3e-44|174|pop:POPTR_712066|photosystem I subunit VI	GO:0009773//photosynthetic electron transport in photosystem I;GO:0006364//rRNA processing;GO:0009657//plastid organization;GO:0010207//photosystem II assembly;GO:0019344//cysteine biosynthetic process;GO:0035304//regulation of protein dephosphorylation	-	GO:0009538//photosystem I reaction center;GO:0009535//chloroplast thylakoid membrane;GO:0010287//plastoglobule
86	952	Eucgr.J02958.2|PACid:23601078	180	19562	12.5
87	379	Eucgr.H04033.1|PACid:23593300	417	93029	14.1	0.59	22	*	Eucgr.H04033.1|PACid:23593300	83.69	0	gi|343172466|gb|AEL98937.1|	beta-xylosidase, partial [Silene latifolia] >gi|343172468|gb|AEL98938.1| beta-xylosidase, partial [Silene latifolia]	74.45	0	sp|P83344|XYNB_PRUPE	Putative beta-D-xylosidase (Fragment) OS=Prunus persica PE=2 SV=1	83.69	0	G5DWP1	G5DWP1_SILLA Beta-xylosidase (Fragment) OS=Silene latifolia PE=2 SV=1	XF0845	301	2e-81	COG1472	Beta-glucosidase-related glycosidases	G	Carbohydrate transport and metabolism ;	K05349|1|0.0|1203|rcu:RCOM_1347430|beta-glucosidase [EC:3.2.1.21]	GO:0005975//carbohydrate metabolic process;GO:0010214//seed coat development	GO:0046556//alpha-N-arabinofuranosidase activity;GO:0008422//beta-glucosidase activity	GO:0009505//plant-type cell wall;GO:0048046//apoplast
88	833	Eucgr.C03337.1|PACid:23572774	206	25865	8.6	0.669	7	*	Eucgr.C03337.1|PACid:23572774	77.55	2e-38	gi|86156020|gb|ABC86741.1|	auxin-binding protein [Vitis pseudoreticulata]	70.88	9e-69	sp|Q9ZRA4|AB19A_PRUPE	Auxin-binding protein ABP19a OS=Prunus persica GN=ABP19A PE=3 SV=1	77.55	3e-37	Q2I311	Q2I311_9ROSI Auxin-binding protein OS=Vitis pseudoreticulata PE=2 SV=1	-	-	-	-	-	-	-	-	GO:0019684//photosynthesis, light reaction;GO:0010103//stomatal complex morphogenesis;GO:0042742//defense response to bacterium;GO:0009409//response to cold;GO:0030003//cellular cation homeostasis;GO:0070838//divalent metal ion transport	GO:0045735//nutrient reservoir activity;GO:0030145//manganese ion binding;GO:0050162//oxalate oxidase activity	GO:0009505//plant-type cell wall;GO:0031012//extracellular matrix;GO:0005634//nucleus;GO:0048046//apoplast
89	1359	Eucgr.F04002.1|PACid:23585234	122	40488	14.5	0.746	5	*	Eucgr.F04002.1|PACid:23585234	82.67	2e-95	gi|298204782|emb|CBI25280.3|	unnamed protein product [Vitis vinifera]	44.83	2e-10	sp|O74452|SCW1_SCHPO	Cell wall integrity protein scw1 OS=Schizosaccharomyces pombe (strain 972 / ATCC 24843) GN=scw1 PE=1 SV=1	82.67	2e-94	D7T448	D7T448_VITVI Putative uncharacterized protein OS=Vitis vinifera GN=VIT_09s0018g01880 PE=4 SV=1	-	-	-	-	-	-	-	-	-	GO:0097159//organic cyclic compound binding;GO:1901363//heterocyclic compound binding	-
90	1536	Eucgr.C03896.1|PACid:23573279	105	92926	11.6	0.402	3	*	Eucgr.C03896.1|PACid:23573279	79.97	0	gi|84579369|dbj|BAE72073.1|	pear beta-galactosidase1 [Pyrus communis]	79.68	0	sp|P48981|BGAL_MALDO	Beta-galactosidase OS=Malus domestica PE=1 SV=1	79.97	0	Q2PHK0	Q2PHK0_PYRCO Beta-galactosidase OS=Pyrus communis GN=PcGAL1 PE=2 SV=1	XF0840	155	3e-37	COG1874	Beta-galactosidase	G	Carbohydrate transport and metabolism ;	K12309|1|0.0|1088|aly:ARALYDRAFT_485655|beta-galactosidase [EC:3.2.1.23]!K01190|3|2e-67|255|cme:CMP078C|beta-galactosidase [EC:3.2.1.23]	GO:0005975//carbohydrate metabolic process	GO:0030246//carbohydrate binding;GO:0004565//beta-galactosidase activity;GO:0043169//cation binding	GO:0048046//apoplast;GO:0005618//cell wall
91	971	Eucgr.G02623.1|PACid:23588292	175	24109	10.6	0.77	8	*	Eucgr.G02623.1|PACid:23588292	84.62	3e-33	gi|373943293|gb|AEY80143.1|	lipoic acid synthase [Jatropha curcas]	62.03	4e-22	sp|P80680|FTRV_MAIZE	Ferredoxin-thioredoxin reductase, variable chain OS=Zea mays PE=1 SV=1	84.62	3e-32	H2EW20	H2EW20_9ROSI Lipoic acid synthase OS=Jatropha curcas PE=2 SV=1	-	-	-	-	-	-	-	K03644|1|1e-31|134|aly:ARALYDRAFT_325438|lipoic acid synthetase [EC:2.8.1.8]	GO:0019684//photosynthesis, light reaction;GO:0009107//lipoate biosynthetic process;GO:0009965//leaf morphogenesis;GO:0030154//cell differentiation;GO:0045893//positive regulation of transcription, DNA-dependent	GO:0008937//ferredoxin-NAD(P) reductase activity;GO:0051539//4 iron, 4 sulfur cluster binding;GO:0030385//ferredoxin:thioredoxin reductase activity;GO:0016992//lipoate synthase activity	GO:0009507//chloroplast
92	1213	Eucgr.A02519.1|PACid:23564450	138	27259	18.4	0.518	9	*	Eucgr.A02519.1|PACid:23564450	100	4e-20	gi|1362117|pir||S56705	ribosomal protein S5 homolog - common tobacco (fragment)	97.4	5e-83	sp|O24111|RS5_NICPL	40S ribosomal protein S5 (Fragment) OS=Nicotiana plumbaginifolia GN=RPS5 PE=2 SV=1	94.82	2e-105	B9T025	B9T025_RICCO 40S ribosomal protein S5, putative OS=Ricinus communis GN=RCOM_0037210 PE=3 SV=1	YJR123w	303	2e-82	COG0049	Ribosomal protein S7	J	Translation, ribosomal structure and biogenesis ;	K02989|1|6e-108|387|rcu:RCOM_0408940|small subunit ribosomal protein S5e	GO:0006412//translation	GO:0003735//structural constituent of ribosome;GO:0003723//RNA binding	GO:0009506//plasmodesma;GO:0005886//plasma membrane;GO:0005618//cell wall;GO:0005774//vacuolar membrane;GO:0022627//cytosolic small ribosomal subunit;GO:0009507//chloroplast
92	1213	Eucgr.A02519.2|PACid:23564451	138	27259	18.4
93	881	Eucgr.I01557.1|PACid:23596183	197	44326	19	0.801	12	*	Eucgr.I01557.1|PACid:23596183	90.16	1e-24	gi|168001000|ref|XP_001753203.1|	predicted protein [Physcomitrella patens subsp. patens] >gi|162695489|gb|EDQ81832.1| predicted protein [Physcomitrella patens subsp. patens]	66.34	2e-114	sp|Q9SAR5|AKR2_ARATH	Ankyrin repeat domain-containing protein 2 OS=Arabidopsis thaliana GN=AKR2 PE=1 SV=2	90.16	1e-23	A9RGG8	A9RGG8_PHYPA Predicted protein OS=Physcomitrella patens subsp. patens GN=PHYPADRAFT_113963 PE=4 SV=1	all2748	65.5	1e-10	COG0666	FOG: Ankyrin repeat	R	General function prediction only ;	K12271|1|8e-13|72.8|ppp:PHYPADRAFT_15522|signal recognition particle 43 kDa protein!K06694|5|7e-12|69.7|rcu:RCOM_1621740|26S proteasome non-ATPase regulatory subunit 10	GO:0006457//protein folding;GO:0010228//vegetative to reproductive phase transition of meristem;GO:0045036//protein targeting to chloroplast;GO:0046686//response to cadmium ion;GO:0009816//defense response to bacterium, incompatible interaction	-	GO:0031359//integral to chloroplast outer membrane;GO:0005634//nucleus;GO:0005886//plasma membrane
93	881	Eucgr.I01557.2|PACid:23596184	197	40844	20.8
93	881	Eucgr.I01557.3|PACid:23596185	197	40844	20.8
94	1394	Eucgr.I02606.1|PACid:23597378	119	67765	4.5	0.733	4	*	Eucgr.I02606.1|PACid:23597378	88.1	0	gi|224059886|ref|XP_002300008.1|	predicted protein [Populus trichocarpa] >gi|222847266|gb|EEE84813.1| predicted protein [Populus trichocarpa]	82.89	0	sp|Q0WM29|MMSA_ARATH	Methylmalonate-semialdehyde dehydrogenase [acylating], mitochondrial OS=Arabidopsis thaliana GN=ALDH6B2 PE=2 SV=2	88.1	0	B9GH76	B9GH76_POPTR Predicted protein (Fragment) OS=Populus trichocarpa GN=POPTRDRAFT_846793 PE=3 SV=1	PA0747	533	3e-151	COG1012	NAD-dependent aldehyde dehydrogenases	C	Energy production and conversion ;	K00140|1|0.0|968|vvi:100266351|malonate-semialdehyde dehydrogenase (acetylating) / methylmalonate-semialdehyde dehydrogenase [EC:1.2.1.18 1.2.1.27]	GO:0015996//chlorophyll catabolic process;GO:0006979//response to oxidative stress;GO:0055114//oxidation-reduction process	GO:0004028//3-chloroallyl aldehyde dehydrogenase activity;GO:0004491//methylmalonate-semialdehyde dehydrogenase (acylating) activity;GO:0005507//copper ion binding	GO:0005739//mitochondrion
95	88	Eucgr.J00820.1|PACid:23598671	1227	121314	21.3	0.57	25	*	Eucgr.J00820.1|PACid:23598671	77.7	0	gi|147845411|emb|CAN81242.1|	hypothetical protein VITISV_001963 [Vitis vinifera]	67.11	0	sp|O24370|LOX21_SOLTU	Linoleate 13S-lipoxygenase 2-1, chloroplastic OS=Solanum tuberosum GN=LOX2.1 PE=1 SV=1	77.7	0	A5BKY3	A5BKY3_VITVI Lipoxygenase OS=Vitis vinifera GN=VITISV_001963 PE=3 SV=1	-	-	-	-	-	-	-	K00454|1|0.0|1283|rcu:RCOM_1576890|lipoxygenase [EC:1.13.11.12]	GO:0050896//response to stimulus;GO:0055114//oxidation-reduction process;GO:0031408//oxylipin biosynthetic process	GO:0016165//lipoxygenase activity;GO:0005506//iron ion binding	GO:0044434//chloroplast part
96	936	Eucgr.D01888.1|PACid:23575681	184	30413	6.6	0.238	8	*	Eucgr.D01888.1|PACid:23575681	79.67	2e-81	gi|83656805|gb|ABC39609.1|	osmotin [Rosa roxburghii] >gi|83656807|gb|ABC39610.1| osmotin [Rosa roxburghii] >gi|83656809|gb|ABC39611.1| osmotin [Rosa roxburghii] >gi|83656813|gb|ABC39613.1| osmotin [Rosa roxburghii] >gi|83656815|gb|ABC39614.1| osmotin [Rosa roxburghii]	89.29	1e-07	sp|P83959|TLP_PHAVU	Thaumatin-like protein (Fragment) OS=Phaseolus vulgaris PE=1 SV=1	80.6	1e-59	D2JWP5	D2JWP5_POPBA Pathogenesis-related thaumatin (Fragment) OS=Populus balsamifera GN=PR52-1 PE=4 SV=1	-	-	-	-	-	-	-	-	GO:0009651//response to salt stress;GO:0009817//defense response to fungus, incompatible interaction	-	-
97	1083	Eucgr.I00108.1|PACid:23594628	157	113837	13	0.798	11	*	Eucgr.I00108.1|PACid:23594628	72.77	0	gi|359480881|ref|XP_003632537.1|	PREDICTED: beta-galactosidase 3-like [Vitis vinifera] >gi|296082595|emb|CBI21600.3| unnamed protein product [Vitis vinifera]	68.44	0	sp|Q9FN08|BGA10_ARATH	Beta-galactosidase 10 OS=Arabidopsis thaliana GN=BGAL10 PE=2 SV=1	72.77	0	D7SWF1	D7SWF1_VITVI Beta-galactosidase OS=Vitis vinifera GN=VIT_07s0031g02480 PE=3 SV=1	XF0840	140	1e-32	COG1874	Beta-galactosidase	G	Carbohydrate transport and metabolism ;	K12309|1|0.0|782|ath:AT3G52840|beta-galactosidase [EC:3.2.1.23]!K01190|3|5e-62|237|cme:CMP078C|beta-galactosidase [EC:3.2.1.23]	GO:0005975//carbohydrate metabolic process;GO:0080167//response to karrikin	GO:0043169//cation binding;GO:0030246//carbohydrate binding;GO:0004565//beta-galactosidase activity	GO:0009505//plant-type cell wall;GO:0016023//cytoplasmic membrane-bounded vesicle;GO:0005576//extracellular region
98	2461	Eucgr.E02762.1|PACid:23579231	52	55614	7.1	0.715	2	*	Eucgr.E02762.1|PACid:23579231	63.84	3e-62	gi|297845836|ref|XP_002890799.1|	transcriptional regulator family protein [Arabidopsis lyrata subsp. lyrata] >gi|297336641|gb|EFH67058.1| transcriptional regulator family protein [Arabidopsis lyrata subsp. lyrata]	31.13	2e-13	sp|Q02614|S30BP_MOUSE	SAP30-binding protein OS=Mus musculus GN=Sap30bp PE=2 SV=2	63.84	4e-61	D7KDR6	D7KDR6_ARALL Transcriptional regulator family protein OS=Arabidopsis lyrata subsp. lyrata GN=ARALYDRAFT_473134 PE=4 SV=1	-	-	-	-	-	-	-	-	-	-	GO:0005739//mitochondrion
98	2461	Eucgr.E02762.2|PACid:23579232	52	55543	7.1
98	2461	Eucgr.E02762.3|PACid:23579233	52	48499	8.2
99	709	Eucgr.E00001.1|PACid:23576621	242	41517	26.6	0.827	5	*	Eucgr.E00001.1|PACid:23576621	73.03	7e-129	gi|118486357|gb|ABK95019.1|	unknown [Populus trichocarpa]	66.56	2e-118	sp|P52578|IFRH_SOLTU	Isoflavone reductase homolog OS=Solanum tuberosum PE=2 SV=1	73.03	9e-128	A9PF66	A9PF66_POPTR Putative uncharacterized protein OS=Populus trichocarpa PE=2 SV=1	mll1871	62	1e-09	COG0702	Predicted nucleoside-diphosphate-sugar epimerases	MG	Cell wall/membrane/envelope biogenesis ; Carbohydrate transport and metabolism ;	K00224|1|4e-116|415|aly:ARALYDRAFT_476671|[EC:1.3.1.-]!K13081|3|1e-67|254|vvi:100233112|leucoanthocyanidin reductase [EC:1.17.1.3]	GO:0046686//response to cadmium ion	GO:0000166//nucleotide binding	-
100	967	Eucgr.F02740.1|PACid:23583619	177	59025	15.5	0.768	8	*	Eucgr.F02740.1|PACid:23583619	85.52	0	gi|224062940|ref|XP_002300939.1|	predicted protein [Populus trichocarpa] >gi|222842665|gb|EEE80212.1| predicted protein [Populus trichocarpa]	79.73	0	sp|Q9FH05|SCP42_ARATH	Serine carboxypeptidase-like 42 OS=Arabidopsis thaliana GN=SCPL42 PE=2 SV=1	85.52	0	B9GTM5	B9GTM5_POPTR Predicted protein OS=Populus trichocarpa GN=POPTRDRAFT_551354 PE=4 SV=1	YBR139w	168	2e-41	COG2939	Carboxypeptidase C (cathepsin A)	E	Amino acid transport and metabolism ;	K13289|1|0.0|801|pop:POPTR_551354|cathepsin A (carboxypeptidase C) [EC:3.4.16.5]	GO:0006508//proteolysis	GO:0004185//serine-type carboxypeptidase activity	GO:0005576//extracellular region;GO:0005618//cell wall
101	1065	Eucgr.K01354.1|PACid:23602867	161	53220	11.6	0.581	9	*	Eucgr.K01354.1|PACid:23602867	94.34	5e-54	gi|197725645|gb|ACH73029.1|	coproporphyrinogen III oxidase [Ziziphus jujuba]	91.26	2e-172	sp|P35055|HEM6_SOYBN	Coproporphyrinogen-III oxidase, chloroplastic OS=Glycine max GN=CPX PE=2 SV=1	93.16	2e-171	B9RXC7	B9RXC7_RICCO Coproporphyrinogen III oxidase, putative OS=Ricinus communis GN=RCOM_0902640 PE=4 SV=1	YDR044w	342	1e-93	COG0408	Coproporphyrinogen III oxidase	H	Coenzyme transport and metabolism ;	K00228|1|4e-175|612|vvi:100243271|coproporphyrinogen III oxidase [EC:1.3.3.3]	GO:0015995//chlorophyll biosynthetic process;GO:0009965//leaf morphogenesis;GO:0030154//cell differentiation;GO:0019344//cysteine biosynthetic process;GO:0019243//methylglyoxal catabolic process to D-lactate;GO:0055114//oxidation-reduction process;GO:0045893//positive regulation of transcription, DNA-dependent;GO:0009073//aromatic amino acid family biosynthetic process;GO:0006364//rRNA processing	GO:0004109//coproporphyrinogen oxidase activity	GO:0048046//apoplast;GO:0009570//chloroplast stroma
102	1294	Eucgr.K02102.1|PACid:23603622	129	25788	17.5	0.683	6	*	Eucgr.K02102.1|PACid:23603622	60.42	1e-07	gi|125604067|gb|EAZ43392.1|	hypothetical protein OsJ_27998 [Oryza sativa Japonica Group]	54	4e-40	sp|Q94BT2|AIR12_ARATH	Auxin-induced in root cultures protein 12 OS=Arabidopsis thaliana GN=AIR12 PE=1 SV=3	60.42	1e-06	A3BV03	A3BV03_ORYSJ Putative uncharacterized protein OS=Oryza sativa subsp. japonica GN=OsJ_27998 PE=4 SV=1	-	-	-	-	-	-	-	-	GO:0006007//glucose catabolic process;GO:0010102//lateral root morphogenesis;GO:0009733//response to auxin stimulus;GO:0030198//extracellular matrix organization	GO:0005201//extracellular matrix structural constituent	GO:0009506//plasmodesma;GO:0046658//anchored to plasma membrane;GO:0005576//extracellular region
103	404	Eucgr.D02028.2|PACid:23575837	404	35703	36.8	0.827	18	*	Eucgr.D02028.2|PACid:23575837	91.05	4e-89	gi|326490876|dbj|BAJ90105.1|	predicted protein [Hordeum vulgare subsp. vulgare]	77.37	8e-89	sp|Q8H1Q1|TL225_ARATH	Thylakoid lumenal protein At1g12250, chloroplastic OS=Arabidopsis thaliana GN=At1g12250 PE=1 SV=1	91.05	5e-88	F2D4T4	F2D4T4_HORVD Predicted protein OS=Hordeum vulgare var. distichum PE=2 SV=1	all0186	105	9e-23	COG1357	Uncharacterized low-complexity proteins	S	Function unknown ;	-	-	-	GO:0005576//extracellular region;GO:0009535//chloroplast thylakoid membrane;GO:0009543//chloroplast thylakoid lumen
104	532	Eucgr.A02888.1|PACid:23564893	310	79204	10.4	0.801	18	*	Eucgr.A02888.1|PACid:23564893	72.71	0	gi|224134468|ref|XP_002321831.1|	predicted protein [Populus trichocarpa] >gi|222868827|gb|EEF05958.1| predicted protein [Populus trichocarpa]	62.01	0	sp|O24509|INVA_PHAVU	Acid beta-fructofuranosidase OS=Phaseolus vulgaris PE=2 SV=1	72.71	0	B9ICS6	B9ICS6_POPTR Predicted protein OS=Populus trichocarpa GN=POPTRDRAFT_733963 PE=3 SV=1	BS_sacC	181	4e-45	COG1621	Beta-fructosidases (levanase/invertase)	G	Carbohydrate transport and metabolism ;	K01193|1|0.0|864|vvi:100256970|beta-fructofuranosidase [EC:3.2.1.26]	GO:0005975//carbohydrate metabolic process	GO:0050306//sucrose 1F-fructosyltransferase activity;GO:0004575//sucrose alpha-glucosidase activity;GO:0051669//fructan beta-fructosidase activity	GO:0000325//plant-type vacuole;GO:0009505//plant-type cell wall
105	1690	Eucgr.B02909.1|PACid:23568140	92	13402	44.3	0.655	4	*	Eucgr.B02909.1|PACid:23568140	86.6	7e-42	gi|125620176|gb|ABN46980.1|	small molecular heat shock protein 10 [Nelumbo nucifera]	73.2	1e-38	sp|P34893|CH10_ARATH	10 kDa chaperonin OS=Arabidopsis thaliana GN=CPN10 PE=2 SV=1	86.6	1e-40	A3FPF3	A3FPF3_NELNU Small molecular heat shock protein 10 OS=Nelumbo nucifera GN=HSP10 PE=3 SV=1	SPCC550.06c	96.3	1e-20	COG0234	Co-chaperonin GroES (HSP10)	O	Posttranslational modification, protein turnover, chaperones ;	K04078|1|8e-42|166|vvi:100254674|chaperonin GroES	GO:0009684//indoleacetic acid biosynthetic process;GO:0034976//response to endoplasmic reticulum stress;GO:0006457//protein folding;GO:0009408//response to heat;GO:0006569//tryptophan catabolic process;GO:0009644//response to high light intensity;GO:0042542//response to hydrogen peroxide	GO:0005507//copper ion binding;GO:0051087//chaperone binding;GO:0005524//ATP binding	GO:0005739//mitochondrion;GO:0009941//chloroplast envelope;GO:0009570//chloroplast stroma
106	284	Eucgr.K01489.1|PACid:23602994	526	50283	12.2	0.738	5	*	Eucgr.K01489.1|PACid:23602994	79.02	4e-65	gi|224144781|ref|XP_002325412.1|	predicted protein [Populus trichocarpa] >gi|222862287|gb|EEE99793.1| predicted protein [Populus trichocarpa]	62.94	1e-47	sp|Q08632|SDR1_PICAB	Short-chain type dehydrogenase/reductase OS=Picea abies PE=2 SV=1	79.02	5e-64	B9IPN6	B9IPN6_POPTR Predicted protein OS=Populus trichocarpa GN=POPTRDRAFT_665443 PE=4 SV=1	mll1981	191	2e-48	COG1028	Dehydrogenases with different specificities (related to short-chain alcohol dehydrogenases)	IQR	Lipid transport and metabolism ; Secondary metabolites biosynthesis, transport and catabolism ; General function prediction only ;	K00059|1|8e-94|342|gmx:100809416|3-oxoacyl-[acyl-carrier protein] reductase [EC:1.1.1.100]	GO:0046685//response to arsenic-containing substance;GO:0055114//oxidation-reduction process	GO:0016491//oxidoreductase activity;GO:0005515//protein binding;GO:0000166//nucleotide binding	GO:0009507//chloroplast
107	145	Eucgr.C00774.1|PACid:23570286	829	40236	26.4	0.694	56	*	Eucgr.C00774.1|PACid:23570286	86.89	9e-84	gi|75127599|sp|Q6QPJ6.1|PRXQ_POPJC	RecName: Full=Peroxiredoxin Q, chloroplastic; AltName: Full=Thioredoxin reductase; Flags: Precursor >gi|42795441|gb|AAS46230.1| peroxiredoxin Q [Populus trichocarpa x Populus deltoides]	86.89	4e-84	sp|Q6QPJ6|PRXQ_POPJC	Peroxiredoxin Q, chloroplastic OS=Populus jackii GN=PRXQ PE=1 SV=1	86.89	1e-82	A9PJX8	A9PJX8_9ROSI Putative uncharacterized protein OS=Populus trichocarpa x Populus deltoides PE=2 SV=1	alr3183	176	4e-44	COG1225	Peroxiredoxin	O	Posttranslational modification, protein turnover, chaperones ;	K03564|1|5e-83|305|pop:POPTR_589333|peroxiredoxin Q/BCP [EC:1.11.1.15]	GO:0055114//oxidation-reduction process;GO:0006364//rRNA processing;GO:0015995//chlorophyll biosynthetic process;GO:0016117//carotenoid biosynthetic process;GO:0019761//glucosinolate biosynthetic process;GO:0019344//cysteine biosynthetic process	GO:0004601//peroxidase activity;GO:0005515//protein binding;GO:0051920//peroxiredoxin activity	GO:0009941//chloroplast envelope;GO:0009533//chloroplast stromal thylakoid;GO:0009535//chloroplast thylakoid membrane;GO:0010287//plastoglobule
108	687	Eucgr.J00982.1|PACid:23598882	247	36928	10.5	0.664	10	*	Eucgr.J00982.1|PACid:23598882	84.98	7e-102	gi|224097618|ref|XP_002311013.1|	predicted protein [Populus trichocarpa] >gi|222850833|gb|EEE88380.1| predicted protein [Populus trichocarpa]	60.37	1e-70	sp|Q0J709|UP12_ORYSJ	Unknown protein DS12 from 2D-PAGE of leaf, chloroplastic OS=Oryza sativa subsp. japonica GN=Os08g0242700 PE=2 SV=2	84.98	8e-101	B9HKQ3	B9HKQ3_POPTR Predicted protein (Fragment) OS=Populus trichocarpa GN=POPTRDRAFT_874901 PE=4 SV=1	-	-	-	-	-	-	-	-	GO:0019408//dolichol biosynthetic process	GO:0016597//amino acid binding	GO:0009570//chloroplast stroma;GO:0009535//chloroplast thylakoid membrane
108	687	Eucgr.J00982.2|PACid:23598883	247	36098	10.7
108	687	Eucgr.J00982.3|PACid:23598884	247	35242	10.9
109	920	Eucgr.A02178.1|PACid:23564054	188	84989	10.8	0.708	9	*	Eucgr.A02178.1|PACid:23564054	86.17	5e-43	gi|110832705|gb|ABH01257.1|	alpha-L-arabinofuranosidase [Prunus salicina]	72.45	0	sp|Q9SG80|ASD1_ARATH	Alpha-L-arabinofuranosidase 1 OS=Arabidopsis thaliana GN=ASD1 PE=1 SV=1	82.66	4e-78	B9IHI1	B9IHI1_POPTR Predicted protein OS=Populus trichocarpa GN=POPTRDRAFT_825018 PE=4 SV=1	CAC3436	275	1e-73	COG3534	Alpha-L-arabinofuranosidase	G	Carbohydrate transport and metabolism ;	K01209|1|0.0|1047|rcu:RCOM_1271670|alpha-N-arabinofuranosidase [EC:3.2.1.55]	GO:0010413//glucuronoxylan metabolic process;GO:0045493//xylan catabolic process;GO:0045492//xylan biosynthetic process;GO:0046373//L-arabinose metabolic process	GO:0046556//alpha-N-arabinofuranosidase activity;GO:0009044//xylan 1,4-beta-xylosidase activity	GO:0009505//plant-type cell wall;GO:0005773//vacuole;GO:0048046//apoplast
109	920	Eucgr.A02178.2|PACid:23564055	188	82917	11.1
110	3057	Eucgr.J02573.1|PACid:23600722	36	23217	11.4	0.796	2	*	Eucgr.J02573.1|PACid:23600722	83.15	2e-38	gi|296088633|emb|CBI37624.3|	unnamed protein product [Vitis vinifera]	-	-	-	-	83.15	2e-37	D7U448	D7U448_VITVI Putative uncharacterized protein OS=Vitis vinifera GN=VIT_04s0044g00320 PE=4 SV=1	-	-	-	-	-	-	-	-	GO:0019252//starch biosynthetic process;GO:0043085//positive regulation of catalytic activity;GO:0000023//maltose metabolic process	-	GO:0009535//chloroplast thylakoid membrane
110	3057	Eucgr.J02573.2|PACid:23600723	36	23217	11.4
111	1451	Eucgr.J02164.1|PACid:23600239	113	39391	16.1	0.698	5	*	Eucgr.J02164.1|PACid:23600239	92.12	1e-155	gi|225452646|ref|XP_002281856.1|	PREDICTED: protein SEC13 homolog [Vitis vinifera] >gi|147809687|emb|CAN73348.1| hypothetical protein VITISV_040760 [Vitis vinifera]	54.79	5e-84	sp|Q5XFW8|SEC13_RAT	Protein SEC13 homolog OS=Rattus norvegicus GN=Sec13 PE=1 SV=1	92.12	2e-154	A5AEQ0	A5AEQ0_VITVI Putative uncharacterized protein OS=Vitis vinifera GN=VIT_14s0066g02380 PE=4 SV=1	all0478	84.7	2e-16	COG2319	FOG: WD40 repeat	R	General function prediction only ;	K14004|1|1e-156|550|vvi:100249128|protein transport protein SEC13	GO:0009651//response to salt stress;GO:0006098//pentose-phosphate shunt;GO:0006900//membrane budding	GO:0000166//nucleotide binding	GO:0005829//cytosol;GO:0005730//nucleolus;GO:0005643//nuclear pore;GO:0005834//heterotrimeric G-protein complex
111	1451	Eucgr.J02164.3|PACid:23600241	113	38068	16.6
111	1451	Eucgr.J02164.2|PACid:23600240	113	38068	16.6
112	688	Eucgr.D01688.1|PACid:23575435	247	42398	20.7	0.746	10	*	Eucgr.D01688.1|PACid:23575435	79.03	1e-114	gi|224075213|ref|XP_002304576.1|	predicted protein [Populus trichocarpa] >gi|222842008|gb|EEE79555.1| predicted protein [Populus trichocarpa]	35.83	2e-36	sp|B5BCQ6|RHMA_SALPK	2-keto-3-deoxy-L-rhamnonate aldolase OS=Salmonella paratyphi A (strain AKU_12601) GN=rhmA PE=3 SV=1	79.03	1e-113	B9GY23	B9GY23_POPTR Predicted protein (Fragment) OS=Populus trichocarpa GN=POPTRDRAFT_413181 PE=4 SV=1	yfaU	163	4e-40	COG3836	2,4-dihydroxyhept-2-ene-1,7-dioic acid aldolase	G	Carbohydrate transport and metabolism ;	-	GO:0006725//cellular aromatic compound metabolic process	GO:0008672//2-dehydro-3-deoxyglucarate aldolase activity	GO:0005739//mitochondrion;GO:0009507//chloroplast
113	2019	Eucgr.F01173.1|PACid:23581862	72	20142	13.1	0.785	4	*	Eucgr.F01173.1|PACid:23581862	89.71	1e-29	gi|296087675|emb|CBI34931.3|	unnamed protein product [Vitis vinifera]	67.94	2e-46	sp|O49453|Y4844_ARATH	Uncharacterized protein At4g28440 OS=Arabidopsis thaliana GN=At4g28440 PE=1 SV=1	82.46	1e-19	F6HDX6	F6HDX6_VITVI Putative uncharacterized protein OS=Vitis vinifera GN=VIT_05s0020g00060 PE=4 SV=1	Ta1149	55.5	4e-08	COG1599	Single-stranded DNA-binding replication protein A (RPA), large (70 kD) subunit and related ssDNA-binding proteins	L	Replication, recombination and repair ;	K07466|1|2e-55|212|sbi:SORBI_03g000440|replication factor A1	-	-	GO:0005886//plasma membrane
113	2019	Eucgr.F01173.2|PACid:23581863	72	20025	13.1
114	926	Eucgr.H03140.1|PACid:23592455	187	31479	35.3	0.829	4	*	Eucgr.H03140.1|PACid:23592455	95.24	5e-16	gi|390986519|gb|AFM35779.1|	hypothetical protein, partial [Oryza eichingeri]	84.72	1e-90	sp|P48006|EF1D1_ARATH	Elongation factor 1-delta 1 OS=Arabidopsis thaliana GN=At1g30230 PE=2 SV=2	89.66	3e-38	B9SB41	B9SB41_RICCO Elongation factor 1-beta, putative OS=Ricinus communis GN=RCOM_0783980 PE=3 SV=1	SPCC1450.04	144	9e-35	COG2092	Translation elongation factor EF-1beta	J	Translation, ribosomal structure and biogenesis ;	K03232|1|2e-94|343|vvi:100252524|elongation factor 1-beta	GO:0071668//plant-type cell wall assembly;GO:0006414//translational elongation;GO:0009808//lignin metabolic process;GO:2001006//regulation of cellulose biosynthetic process;GO:0046686//response to cadmium ion	GO:0003746//translation elongation factor activity	GO:0005829//cytosol;GO:0005853//eukaryotic translation elongation factor 1 complex;GO:0005886//plasma membrane
115	689	Eucgr.A02756.1|PACid:23564718	246	36626	10	0.419	7	*	Eucgr.A02756.1|PACid:23564718	75.36	1e-56	gi|255545216|ref|XP_002513669.1|	conserved hypothetical protein [Ricinus communis] >gi|223547577|gb|EEF49072.1| conserved hypothetical protein [Ricinus communis]	-	-	-	-	75.36	1e-55	B9RIV0	B9RIV0_RICCO Putative uncharacterized protein OS=Ricinus communis GN=RCOM_1582990 PE=4 SV=1	-	-	-	-	-	-	-	-	-	-
116	1644	Eucgr.F03181.1|PACid:23584207	95	101490	3.1	0.728	3	*	Eucgr.F03181.1|PACid:23584207	72.85	0	gi|359494575|ref|XP_002267779.2|	PREDICTED: uncharacterized protein LOC100267869 [Vitis vinifera]	-	-	-	-	72.73	0	F6H4U9	F6H4U9_VITVI Putative uncharacterized protein OS=Vitis vinifera GN=VIT_19s0027g00490 PE=4 SV=1	-	-	-	-	-	-	-	K12617|1|0.0|964|rcu:RCOM_1576440|DNA topoisomerase 2-associated protein PAT1	GO:0006486//protein glycosylation	-	-
117	913	Eucgr.E00223.1|PACid:23576896	189	51337	13.2	0.771	7	*	Eucgr.E00223.1|PACid:23576896	79.22	8e-64	gi|113367148|gb|ABI34631.1|	bZIP transcription factor bZIP86 [Glycine max]	60.27	7e-16	sp|Q99091|CPRF3_PETCR	Light-inducible protein CPRF3 OS=Petroselinum crispum GN=CPRF3 PE=2 SV=1	79.22	1e-62	Q0GPJ3	Q0GPJ3_SOYBN BZIP transcription factor bZIP86 (Fragment) OS=Glycine max GN=bZIP86 PE=2 SV=1	-	-	-	-	-	-	-	K09060|1|9e-143|504|rcu:RCOM_1316780|plant G-box-binding factor	GO:0006473//protein acetylation;GO:0045893//positive regulation of transcription, DNA-dependent	GO:0043565//sequence-specific DNA binding	GO:0005634//nucleus
117	913	Eucgr.E00223.3|PACid:23576898	189	45069	14.9
117	913	Eucgr.E00223.2|PACid:23576897	189	45069	14.9
118	2320	Eucgr.B02617.1|PACid:23567823	57	44601	6.7	0.745	3	*	Eucgr.B02617.1|PACid:23567823	82.39	6e-64	gi|224101981|ref|XP_002312499.1|	predicted protein [Populus trichocarpa] >gi|222852319|gb|EEE89866.1| predicted protein [Populus trichocarpa]	-	-	-	-	82.39	8e-63	B9HJN7	B9HJN7_POPTR Predicted protein OS=Populus trichocarpa GN=POPTRDRAFT_564743 PE=4 SV=1	AGl1582	52.4	1e-06	COG0457	FOG: TPR repeat	R	General function prediction only ;	-	-	-	GO:0005634//nucleus;GO:0009941//chloroplast envelope
119	1835	Eucgr.J00787.1|PACid:23598633	82	85982	4.4	0.798	4	*	Eucgr.J00787.1|PACid:23598633	85.79	0	gi|255544822|ref|XP_002513472.1|	sorting and assembly machinery (sam50) protein, putative [Ricinus communis] >gi|223547380|gb|EEF48875.1| sorting and assembly machinery (sam50) protein, putative [Ricinus communis]	80.33	0	sp|Q9C5J8|OEP80_ARATH	Outer envelope protein 80, chloroplastic OS=Arabidopsis thaliana GN=OEP80 PE=1 SV=1	85.79	0	B9RIA3	B9RIA3_RICCO Sorting and assembly machinery (Sam50) protein, putative OS=Ricinus communis GN=RCOM_1577380 PE=4 SV=1	alr2269	297	4e-80	COG4775	Outer membrane protein/protective antigen OMA87	M	Cell wall/membrane/envelope biogenesis ;	K07277|1|0.0|820|bdi:100846614|outer membrane protein	GO:0009793//embryo development ending in seed dormancy;GO:0010207//photosystem II assembly;GO:0009658//chloroplast organization	-	GO:0009941//chloroplast envelope;GO:0019867//outer membrane;GO:0005739//mitochondrion
120	1019	Eucgr.K02858.1|PACid:23604508	166	68880	15.3	0.773	5	*	Eucgr.K02858.1|PACid:23604508	84.88	0	gi|388512433|gb|AFK44278.1|	unknown [Medicago truncatula]	78.95	0	sp|Q9SU63|AL2B4_ARATH	Aldehyde dehydrogenase family 2 member B4, mitochondrial OS=Arabidopsis thaliana GN=ALDH2B4 PE=1 SV=1	85.68	0	I1MTI7	I1MTI7_SOYBN Uncharacterized protein OS=Glycine max GN=Gma.45187 PE=4 SV=1	SPAC9E9.09c	516	5e-146	COG1012	NAD-dependent aldehyde dehydrogenases	C	Energy production and conversion ;	K00128|1|0.0|873|rcu:RCOM_1511330|aldehyde dehydrogenase (NAD+) [EC:1.2.1.3]	GO:0046686//response to cadmium ion;GO:0055114//oxidation-reduction process	GO:0004028//3-chloroallyl aldehyde dehydrogenase activity;GO:0004029//aldehyde dehydrogenase (NAD) activity;GO:0005524//ATP binding;GO:0001758//retinal dehydrogenase activity	GO:0009507//chloroplast;GO:0005739//mitochondrion
120	1019	Eucgr.K02858.2|PACid:23604509	166	68880	15.3
121	854	Eucgr.K01341.1|PACid:23602855	202	67500	10	0.738	9	*	Eucgr.K01341.1|PACid:23602855	91.96	0	gi|224137404|ref|XP_002322549.1|	predicted protein [Populus trichocarpa] >gi|222867179|gb|EEF04310.1| predicted protein [Populus trichocarpa]	82.35	0	sp|Q84P54|GATP1_SOLLC	Gamma aminobutyrate transaminase 1, mitochondrial OS=Solanum lycopersicum GN=GABA-TP1 PE=1 SV=1	91.96	0	B9IHB9	B9IHB9_POPTR Predicted protein OS=Populus trichocarpa GN=POPTRDRAFT_835348 PE=3 SV=1	SMb20379	488	1e-137	COG0161	Adenosylmethionine-8-amino-7-oxononanoate aminotransferase	H	Coenzyme transport and metabolism ;	K00818|1|7e-43|173|smo:SELMODRAFT_97066|acetylornithine aminotransferase [EC:2.6.1.11]	GO:0051788//response to misfolded protein;GO:0019484//beta-alanine catabolic process;GO:0006635//fatty acid beta-oxidation;GO:0009450//gamma-aminobutyric acid catabolic process;GO:0043161//proteasomal ubiquitin-dependent protein catabolic process;GO:0010154//fruit development;GO:0006816//calcium ion transport;GO:0009651//response to salt stress;GO:0009407//toxin catabolic process;GO:0080129//prot…	GO:0034387//4-aminobutyrate:pyruvate transaminase activity;GO:0008270//zinc ion binding;GO:0050897//cobalt ion binding;GO:0003992//N2-acetyl-L-ornithine:2-oxoglutarate 5-aminotransferase activity;GO:0030170//pyridoxal phosphate binding	GO:0005774//vacuolar membrane;GO:0009507//chloroplast;GO:0005794//Golgi apparatus;GO:0005829//cytosol;GO:0005886//plasma membrane;GO:0005739//mitochondrion
122	2053	Eucgr.F03224.1|PACid:23584266	70	47303	7.3	0.65	3	*	Eucgr.F03224.1|PACid:23584266	80.41	7e-76	gi|302142800|emb|CBI20095.3|	unnamed protein product [Vitis vinifera]	35.14	6e-27	sp|P36945|RBSK_BACSU	Ribokinase OS=Bacillus subtilis (strain 168) GN=rbsK PE=3 SV=2	77.84	1e-139	A5C4V0	A5C4V0_VITVI Putative uncharacterized protein OS=Vitis vinifera GN=VITISV_007599 PE=3 SV=1	PA1950	167	2e-41	COG0524	Sugar kinases, ribokinase family	G	Carbohydrate transport and metabolism ;	K00852|1|6e-143|505|vvi:100265800|ribokinase [EC:2.7.1.15]	GO:0006014//D-ribose metabolic process;GO:0016310//phosphorylation	GO:0004747//ribokinase activity;GO:0016491//oxidoreductase activity	GO:0009570//chloroplast stroma
123	985	Eucgr.A02850.1|PACid:23564846	173	40437	20.1	0.833	7	*	Eucgr.A02850.1|PACid:23564846	60.83	1e-39	gi|226346102|gb|ACO49546.1|	HSR203J-like protein, partial [Brassica juncea]	53.8	5e-98	sp|Q0ZPV7|CXE1_ACTER	Carboxylesterase 1 OS=Actinidia eriantha GN=CXE1 PE=1 SV=1	60.83	2e-38	C1KCC1	C1KCC1_BRAJU HSR203J-like protein (Fragment) OS=Brassica juncea PE=2 SV=1	AF1716	88.2	2e-17	COG0657	Esterase/lipase	I	Lipid transport and metabolism ;	K14493|1|3e-38|157|ppp:PHYPADRAFT_118478|gibberellin receptor GID1 [EC:3.-.-.-]	-	GO:0004091//carboxylesterase activity	GO:0005634//nucleus
123	985	Eucgr.A02854.1|PACid:23564850	173	40554	20.1
124	3118	Eucgr.A02225.1|PACid:23564096	35	60246	2.7	0.78	3	*	Eucgr.A02225.1|PACid:23564096	77.78	0	gi|255552491|ref|XP_002517289.1|	serine carboxypeptidase, putative [Ricinus communis] >gi|223543552|gb|EEF45082.1| serine carboxypeptidase, putative [Ricinus communis]	66.67	1e-170	sp|Q93Y09|SCP45_ARATH	Serine carboxypeptidase-like 45 OS=Arabidopsis thaliana GN=SCPL45 PE=2 SV=1	77.78	0	B9RU70	B9RU70_RICCO Serine carboxypeptidase, putative OS=Ricinus communis GN=RCOM_1633620 PE=4 SV=1	YBR139w	162	9e-40	COG2939	Carboxypeptidase C (cathepsin A)	E	Amino acid transport and metabolism ;	K13289|1|6e-179|625|vvi:100247312|cathepsin A (carboxypeptidase C) [EC:3.4.16.5]	GO:0006508//proteolysis	GO:0004185//serine-type carboxypeptidase activity	GO:0016023//cytoplasmic membrane-bounded vesicle
125	906	Eucgr.G00854.1|PACid:23586487	191	62057	11.5	0.829	4	*	Eucgr.G00854.1|PACid:23586487	94.27	4e-157	gi|76782188|gb|ABA54864.1|	putative 3-deoxy-D-arabino-heptulosonate 7-phosphate synthase 2 [Fagus sylvatica]	86.5	0	sp|P27608|AROF_TOBAC	Phospho-2-dehydro-3-deoxyheptonate aldolase 1, chloroplastic OS=Nicotiana tabacum GN=DHAPS-1 PE=2 SV=1	94.27	5e-156	Q30D03	Q30D03_FAGSY Putative 3-deoxy-D-arabino-heptulosonate 7-phosphate synthase 2 (Fragment) OS=Fagus sylvatica PE=2 SV=1	PA2843	582	7e-166	COG3200	3-deoxy-D-arabino-heptulosonate 7-phosphate (DAHP) synthase	E	Amino acid transport and metabolism ;	K01626|1|0.0|868|vvi:100233115|3-deoxy-7-phosphoheptulonate synthase [EC:2.5.1.54]	GO:0033587//shikimate biosynthetic process;GO:0009423//chorismate biosynthetic process;GO:0009073//aromatic amino acid family biosynthetic process	GO:0005515//protein binding;GO:0003849//3-deoxy-7-phosphoheptulonate synthase activity	GO:0009534//chloroplast thylakoid;GO:0016020//membrane
126	1037	Eucgr.L00543.1|PACid:23605761	164	56679	7.5	0.75	5	*	Eucgr.L00543.1|PACid:23605761	83.96	3e-132	gi|339777219|gb|AEK05506.1|	fumarylacetoacetate hydrolase [Dimocarpus longan]	54.79	6e-138	sp|P16930|FAAA_HUMAN	Fumarylacetoacetase OS=Homo sapiens GN=FAH PE=1 SV=2	83.96	3e-131	G0YC94	G0YC94_9ROSI Fumarylacetoacetate hydrolase (Fragment) OS=Dimocarpus longan PE=2 SV=1	RSp0690	432	5e-121	COG0179	2-keto-4-pentenoate hydratase/2-oxohepta-3-ene-1,7-dioic acid hydratase (catechol pathway)	Q	Secondary metabolites biosynthesis, transport and catabolism ;	K01555|1|0.0|712|pop:POPTR_652386|fumarylacetoacetase [EC:3.7.1.2]	GO:0015996//chlorophyll catabolic process;GO:0009072//aromatic amino acid family metabolic process	GO:0004334//fumarylacetoacetase activity	GO:0005829//cytosol
126	1037	Eucgr.L00543.2|PACid:23605762	164	52511	8.1
127	1254	Eucgr.I01541.1|PACid:23596151	135	55767	14.7	0.629	8	*	Eucgr.I01541.1|PACid:23596151	78.55	0	gi|118486005|gb|ABK94846.1|	unknown [Populus trichocarpa]	46.94	2e-101	sp|Q99JW2|ACY1_MOUSE	Aminoacylase-1 OS=Mus musculus GN=Acy1 PE=1 SV=1	78.55	0	A9PEP3	A9PEP3_POPTR Putative uncharacterized protein OS=Populus trichocarpa PE=2 SV=1	ML1288	109	9e-24	COG0624	Acetylornithine deacetylase/Succinyl-diaminopimelate desuccinylase and related deacylases	E	Amino acid transport and metabolism ;	K14677|1|0.0|697|pop:POPTR_721246|aminoacylase [EC:3.5.1.14]!K01436|3|0.0|669|pop:POPTR_836712|amidohydrolase [EC:3.5.1.-]	GO:0009086//methionine biosynthetic process;GO:0006508//proteolysis;GO:0000394//RNA splicing, via endonucleolytic cleavage and ligation;GO:0010043//response to zinc ion;GO:0019344//cysteine biosynthetic process	GO:0008237//metallopeptidase activity;GO:0004046//aminoacylase activity	GO:0005773//vacuole;GO:0005783//endoplasmic reticulum;GO:0005794//Golgi apparatus
128	1482	Eucgr.K01707.1|PACid:23603227	110	19952	21.9	0.66	8	*	Eucgr.K01707.1|PACid:23603227	89.29	1e-55	gi|218192725|gb|EEC75152.1|	hypothetical protein OsI_11358 [Oryza sativa Indica Group]	87.5	3e-55	sp|P42856|ZB14_MAIZE	14 kDa zinc-binding protein OS=Zea mays GN=ZBP14 PE=1 SV=1	89.29	8e-56	B9IHG3	B9IHG3_POPTR Predicted protein (Fragment) OS=Populus trichocarpa GN=POPTRDRAFT_255039 PE=4 SV=1	all4087	142	2e-34	COG0537	Diadenosine tetraphosphate (Ap4A) hydrolase and other HIT family hydrolases	FGR	Nucleotide transport and metabolism ; Carbohydrate transport and metabolism ; General function prediction only ;	-	GO:0006790//sulfur compound metabolic process;GO:0009150//purine ribonucleotide metabolic process	GO:0047627//adenylylsulfatase activity;GO:0008270//zinc ion binding;GO:0005080//protein kinase C binding	GO:0005777//peroxisome;GO:0005886//plasma membrane;GO:0005829//cytosol
129	171	Eucgr.A01538.1|PACid:23563325	749	47322	37.4	0.801	8	*	Eucgr.A01538.1|PACid:23563325	90.78	0	gi|10800924|emb|CAB77243.2|	fructose-bisphosphate aldolase [Persea americana]	86.31	8e-179	sp|P17784|ALF_ORYSJ	Fructose-bisphosphate aldolase cytoplasmic isozyme OS=Oryza sativa subsp. japonica GN=FBA PE=1 SV=2	90.78	0	Q9M4M9	Q9M4M9_PERAE Fructose-bisphosphate aldolase OS=Persea americana GN=alf PE=2 SV=2	AGl2190	337	3e-92	COG3588	Fructose-1,6-bisphosphate aldolase	G	Carbohydrate transport and metabolism ;	K01623|1|0.0|654|gmx:100815070|fructose-bisphosphate aldolase, class I [EC:4.1.2.13]	GO:0009750//response to fructose stimulus;GO:0051788//response to misfolded protein;GO:0009853//photorespiration;GO:0006098//pentose-phosphate shunt;GO:0006094//gluconeogenesis;GO:0009749//response to glucose stimulus;GO:0009744//response to sucrose stimulus;GO:0006833//water transport;GO:0009651//response to salt stress;GO:0080167//response to karrikin;GO:0080129//proteasome core complex assembl…	GO:0004332//fructose-bisphosphate aldolase activity;GO:0005507//copper ion binding	GO:0005774//vacuolar membrane;GO:0048046//apoplast;GO:0009507//chloroplast;GO:0005618//cell wall;GO:0005794//Golgi apparatus;GO:0005730//nucleolus;GO:0005829//cytosol;GO:0005740//mitochondrial envelope;GO:0009506//plasmodesma;GO:0005886//plasma membrane
130	457	Eucgr.C00165.1|PACid:23569668	360	43182	19.5	0.55	19	*	Eucgr.C00165.1|PACid:23569668	80.69	9e-123	gi|224125966|ref|XP_002329628.1|	porin/voltage-dependent anion-selective channel protein [Populus trichocarpa] >gi|222870509|gb|EEF07640.1| porin/voltage-dependent anion-selective channel protein [Populus trichocarpa]	66.92	6e-102	sp|Q9FKM2|VDAC4_ARATH	Mitochondrial outer membrane protein porin 4 OS=Arabidopsis thaliana GN=VDAC4 PE=2 SV=1	80.69	1e-121	B9N2Z1	B9N2Z1_POPTR Porin/voltage-dependent anion-selective channel protein OS=Populus trichocarpa GN=POPTRDRAFT_580465 PE=4 SV=1	-	-	-	-	-	-	-	K15040|1|8e-124|441|pop:POPTR_580465|voltage-dependent anion channel protein 2	GO:0009617//response to bacterium;GO:0055085//transmembrane transport;GO:0044070//regulation of anion transport	GO:0008308//voltage-gated anion channel activity	GO:0005886//plasma membrane;GO:0005741//mitochondrial outer membrane
130	457	Eucgr.C00165.2|PACid:23569669	360	40883	20.5
131	557	Eucgr.H04545.1|PACid:23593876	298	17420	26.7	0.587	9	*	Eucgr.H04545.1|PACid:23593876	92.59	5e-08	gi|226528822|ref|NP_001150581.1|	auxin-repressed protein [Zea mays] >gi|195640348|gb|ACG39642.1| auxin-repressed protein [Zea mays]	-	-	-	-	92.59	8e-07	B6TRA9	B6TRA9_MAIZE Auxin-repressed protein OS=Zea mays PE=2 SV=1	-	-	-	-	-	-	-	-	-	-
131	557	Eucgr.H04545.2|PACid:23593877	298	16275	28.9
131	557	Eucgr.H04545.3|PACid:23593878	298	16204	29.1
132	205	Eucgr.G01561.1|PACid:23587116	661	53528	26.3	0.557	27	*	Eucgr.G01561.1|PACid:23587116	58.74	6e-116	gi|255548664|ref|XP_002515388.1|	Aspartic proteinase nepenthesin-2 precursor, putative [Ricinus communis] >gi|223545332|gb|EEF46837.1| Aspartic proteinase nepenthesin-2 precursor, putative [Ricinus communis]	41.46	8e-58	sp|Q9LS40|ASPG1_ARATH	Protein ASPARTIC PROTEASE IN GUARD CELL 1 OS=Arabidopsis thaliana GN=ASPG1 PE=1 SV=1	58.74	8e-115	B9RNR9	B9RNR9_RICCO Aspartic proteinase nepenthesin-2, putative OS=Ricinus communis GN=RCOM_0920320 PE=3 SV=1	-	-	-	-	-	-	-	K00924|1|2e-21|101|ath:AT5G22850|[EC:2.7.1.-]	-	GO:0016787//hydrolase activity	GO:0005576//extracellular region
133	3011	Eucgr.I02289.1|PACid:23597009	37	24532	7.9	0.814	2	*	Eucgr.I02289.1|PACid:23597009	77.27	2e-14	gi|159902033|gb|ABX10752.1|	SEN1 protein [Brassica juncea]	69.66	2e-32	sp|P27626|DIN1_RAPSA	Senescence-associated protein DIN1 OS=Raphanus sativus GN=DIN1 PE=2 SV=1	77.27	2e-13	A9LLF3	A9LLF3_BRAJU SEN1 protein (Fragment) OS=Brassica juncea PE=2 SV=1	-	-	-	-	-	-	-	-	GO:0006979//response to oxidative stress;GO:0009753//response to jasmonic acid stimulus;GO:0009744//response to sucrose stimulus;GO:0009750//response to fructose stimulus;GO:0009611//response to wounding;GO:0007568//aging;GO:0006388//tRNA splicing, via endonucleolytic cleavage and ligation	GO:0000213//tRNA-intron endonuclease activity;GO:0005515//protein binding	GO:0000214//tRNA-intron endonuclease complex;GO:0009507//chloroplast
133	3011	Eucgr.I02289.2|PACid:23597010	37	23134	8.1
134	147	Eucgr.J00682.1|PACid:23598507	823	75353	27.7	0.72	39	*	Eucgr.J00682.1|PACid:23598507	89.36	3e-17	gi|359477756|ref|XP_003632017.1|	PREDICTED: uncharacterized protein LOC100852974 [Vitis vinifera]	51.59	2e-134	sp|Q55DL0|DPYS_DICDI	Dihydropyrimidinase OS=Dictyostelium discoideum GN=pyd2 PE=1 SV=1	85.26	0	D7T187	D7T187_VITVI Putative uncharacterized protein OS=Vitis vinifera GN=VIT_06s0009g02790 PE=4 SV=1	PA0441	479	6e-135	COG0044	Dihydroorotase and related cyclic amidohydrolases	F	Nucleotide transport and metabolism ;	K01464|1|0.0|874|pop:POPTR_722702|dihydropyrimidinase [EC:3.5.2.2]	GO:0006212//uracil catabolic process;GO:0016558//protein import into peroxisome matrix;GO:0006635//fatty acid beta-oxidation;GO:0043562//cellular response to nitrogen levels	GO:0004157//dihydropyrimidinase activity	GO:0016023//cytoplasmic membrane-bounded vesicle;GO:0012505//endomembrane system;GO:0005783//endoplasmic reticulum;GO:0005794//Golgi apparatus
135	1363	Eucgr.D00070.1|PACid:23573855	121	67680	4.7	0.589	2	*	Eucgr.D00070.1|PACid:23573855	66.67	0	gi|224115242|ref|XP_002332196.1|	predicted protein [Populus trichocarpa] >gi|222875303|gb|EEF12434.1| predicted protein [Populus trichocarpa]	47.32	3e-118	sp|Q9SVG4|RETOL_ARATH	Reticuline oxidase-like protein OS=Arabidopsis thaliana GN=At4g20830 PE=1 SV=2	66.67	0	B9NA97	B9NA97_POPTR Predicted protein OS=Populus trichocarpa GN=POPTRDRAFT_933896 PE=4 SV=1	mlr6875	115	3e-25	COG0277	FAD/FMN-containing dehydrogenases	C	Energy production and conversion ;	-	-	GO:0016614//oxidoreductase activity, acting on CH-OH group of donors	-
136	798	Eucgr.F01883.1|PACid:23582642	216	34353	33	0.782	12	*	Eucgr.F01883.1|PACid:23582642	94.74	6e-15	gi|224081499|ref|XP_002335533.1|	predicted protein [Populus trichocarpa] >gi|222834334|gb|EEE72811.1| predicted protein [Populus trichocarpa]	85.87	1e-139	sp|Q9FWR5|GCA1_ARATH	Gamma carbonic anhydrase 1, mitochondrial OS=Arabidopsis thaliana GN=GAMMACA1 PE=1 SV=1	94.42	5e-148	B9H4D0	B9H4D0_POPTR Predicted protein OS=Populus trichocarpa GN=POPTRDRAFT_715235 PE=4 SV=1	aq_1660	161	1e-39	COG0663	Carbonic anhydrases/acetyltransferases, isoleucine patch superfamily	R	General function prediction only ;	-	GO:0009853//photorespiration;GO:0019252//starch biosynthetic process	GO:0004089//carbonate dehydratase activity;GO:0016740//transferase activity	GO:0005747//mitochondrial respiratory chain complex I
136	798	Eucgr.F01883.2|PACid:23582643	216	34001	33.5
137	1071	Eucgr.A01871.1|PACid:23563671	159	28412	15.3	0.507	4	*	Eucgr.A01871.1|PACid:23563671	71.83	2e-51	gi|255553599|ref|XP_002517840.1|	conserved hypothetical protein [Ricinus communis] >gi|223542822|gb|EEF44358.1| conserved hypothetical protein [Ricinus communis]	61.97	3e-42	sp|Q9ZWA8|FLA9_ARATH	Fasciclin-like arabinogalactan protein 9 OS=Arabidopsis thaliana GN=FLA9 PE=1 SV=1	71.83	3e-50	B9RVS1	B9RVS1_RICCO Putative uncharacterized protein OS=Ricinus communis GN=RCOM_1171550 PE=4 SV=1	all5264	48.9	8e-06	COG2335	Secreted and surface protein containing fasciclin-like repeats	M	Cell wall/membrane/envelope biogenesis ;	-	GO:0016132//brassinosteroid biosynthetic process;GO:0010054//trichoblast differentiation	-	GO:0009505//plant-type cell wall;GO:0046658//anchored to plasma membrane;GO:0005794//Golgi apparatus;GO:0009506//plasmodesma
138	1021	Eucgr.K00427.1|PACid:23601902	166	13722	14.5	0.788	7	*	Eucgr.K00427.1|PACid:23601902	83.64	5e-28	gi|255566866|ref|XP_002524416.1|	60S acidic ribosomal protein P1, putative [Ricinus communis] >gi|223536300|gb|EEF37951.1| 60S acidic ribosomal protein P1, putative [Ricinus communis]	78.33	2e-21	sp|Q8LCW9|RLA11_ARATH	60S acidic ribosomal protein P1-1 OS=Arabidopsis thaliana GN=RPP1A PE=1 SV=2	83.64	8e-27	B9SEJ7	B9SEJ7_RICCO 60S acidic ribosomal protein P1, putative OS=Ricinus communis GN=RCOM_0969300 PE=4 SV=1	SPBC3B9.13c	77.8	4e-15	COG2058	Ribosomal protein L12E/L44/L45/RPP1/RPP2	J	Translation, ribosomal structure and biogenesis ;	K02942|1|4e-29|124|rcu:RCOM_0969300|large subunit ribosomal protein LP1	-	-	GO:0044444//cytoplasmic part;GO:0043229//intracellular organelle
139	149	Eucgr.A01555.1|PACid:23563344	821	18412	36.9	0.802	25	*	Eucgr.A01555.1|PACid:23563344	88.03	5e-68	gi|224136087|ref|XP_002327377.1|	predicted protein [Populus trichocarpa] >gi|222835747|gb|EEE74182.1| predicted protein [Populus trichocarpa]	83.69	2e-64	sp|Q69TY4|PR2E1_ORYSJ	Peroxiredoxin-2E-1, chloroplastic OS=Oryza sativa subsp. japonica GN=PRXIIE-1 PE=2 SV=1	88.03	8e-67	B9MWH2	B9MWH2_POPTR Predicted protein (Fragment) OS=Populus trichocarpa GN=PtrcPrxIIE PE=4 SV=1	CC3394	169	1e-42	COG0678	Peroxiredoxin	O	Posttranslational modification, protein turnover, chaperones ;	K11187|1|9e-45|176|cre:CHLREDRAFT_196639|peroxiredoxin 5, atypical 2-Cys peroxiredoxin [EC:1.11.1.15]!K03386|2|6e-42|167|ath:AT1G60740|peroxiredoxin (alkyl hydroperoxide reductase subunit C) [EC:1.11.1.15]	GO:0042742//defense response to bacterium;GO:0055114//oxidation-reduction process	GO:0004601//peroxidase activity;GO:0051920//peroxiredoxin activity	GO:0009941//chloroplast envelope;GO:0009505//plant-type cell wall;GO:0009570//chloroplast stroma;GO:0009579//thylakoid
140	1612	Eucgr.G02779.1|PACid:23588501	97	43298	5.4	0.765	5	*	Eucgr.G02779.1|PACid:23588501	96.49	8e-29	gi|215737382|dbj|BAG96311.1|	unnamed protein product [Oryza sativa Japonica Group] >gi|215765749|dbj|BAG87446.1| unnamed protein product [Oryza sativa Japonica Group]	81.63	9e-65	sp|Q9FYB7|RSZ32_ARATH	Serine/arginine-rich splicing factor RS2Z32 OS=Arabidopsis thaliana GN=RS2Z32 PE=1 SV=1	96.49	1e-27	B7E4Z9	B7E4Z9_ORYSJ cDNA clone:001-011-D02, full insert sequence OS=Oryza sativa subsp. japonica PE=2 SV=1	SPAC16.02c	58.9	1e-08	COG0724	RNA-binding proteins (RRM domain)	R	General function prediction only ;	K12896|1|2e-70|263|rcu:RCOM_0820310|splicing factor, arginine/serine-rich 7	-	GO:0003676//nucleic acid binding;GO:0008270//zinc ion binding;GO:0000166//nucleotide binding	GO:0016607//nuclear speck;GO:0005739//mitochondrion
140	1612	Eucgr.G02779.3|PACid:23588503	97	39965	5.9
140	1612	Eucgr.G02779.5|PACid:23588505	97	39638	5.9
140	1612	Eucgr.G02779.4|PACid:23588504	97	39638	5.9
140	1612	Eucgr.G02779.2|PACid:23588502	97	42884	5.5
141	370	Eucgr.E04322.1|PACid:23580605	425	27009	13.9	0.83	21	*	Eucgr.E04322.1|PACid:23580605	88.89	2e-16	gi|32129529|sp|P59724.1|FKBP3_VICFA	RecName: Full=FKBP-type peptidyl-prolyl cis-trans isomerase, chloroplastic; AltName: Full=PPIase; AltName: Full=Rotamase; AltName: Full=VfFKBP13	88.89	8e-17	sp|P59724|FKBP3_VICFA	FKBP-type peptidyl-prolyl cis-trans isomerase, chloroplastic (Fragment) OS=Vicia faba PE=1 SV=1	71.31	3e-44	F2DBI8	F2DBI8_HORVD Peptidyl-prolyl cis-trans isomerase (Fragment) OS=Hordeum vulgare var. distichum PE=2 SV=1	slr1761	124	2e-28	COG0545	FKBP-type peptidyl-prolyl cis-trans isomerases 1	O	Posttranslational modification, protein turnover, chaperones ;	K01802|1|4e-65|245|aly:ARALYDRAFT_683452|peptidylprolyl isomerase [EC:5.2.1.8]!K14826|4|2e-21|100|pop:POPTR_422620|FK506-binding nuclear protein [EC:5.2.1.8]!K09569|5|1e-20|97.8|bdi:100837933|FK506-binding protein 2 [EC:5.2.1.8]	GO:0010103//stomatal complex morphogenesis;GO:0000413//protein peptidyl-prolyl isomerization;GO:0006457//protein folding;GO:0019288//isopentenyl diphosphate biosynthetic process, mevalonate-independent pathway;GO:0015995//chlorophyll biosynthetic process;GO:0016117//carotenoid biosynthetic process;GO:0006636//unsaturated fatty acid biosynthetic process	GO:0003755//peptidyl-prolyl cis-trans isomerase activity;GO:0005528//FK506 binding;GO:0005515//protein binding	GO:0016020//membrane;GO:0009543//chloroplast thylakoid lumen
142	940	Eucgr.D00322.1|PACid:23574102	183	46273	8.9	0.785	10	*	Eucgr.D00322.1|PACid:23574102	96.35	1e-121	gi|47026843|gb|AAT08647.1|	chloroplast chlorophyll A-B binding protein 3C [Hyacinthus orientalis]	95.63	2e-114	sp|P08222|CB22_CUCSA	Chlorophyll a-b binding protein of LHCII type 1 (Fragment) OS=Cucumis sativus PE=2 SV=1	96.35	1e-120	Q677H7	Q677H7_HYAOR Chloroplast chlorophyll A-B binding protein 3C (Fragment) OS=Hyacinthus orientalis GN=LHCP PE=2 SV=1	-	-	-	-	-	-	-	K08912|1|2e-146|516|rcu:RCOM_0633890|light-harvesting complex II chlorophyll a/b binding protein 1	GO:0009765//photosynthesis, light harvesting;GO:0009637//response to blue light;GO:0010218//response to far red light;GO:0010114//response to red light	-	GO:0010287//plastoglobule;GO:0009941//chloroplast envelope;GO:0048046//apoplast;GO:0009535//chloroplast thylakoid membrane;GO:0005739//mitochondrion
143	828	Eucgr.I02169.1|PACid:23596895	206	73005	17.2	0.813	11	*	Eucgr.I02169.1|PACid:23596895	99.57	1e-134	gi|115449095|ref|NP_001048327.1|	Os02g0784700 [Oryza sativa Japonica Group] >gi|17298143|dbj|BAB78493.1| 26S proteasome regulatory particle triple-A ATPase subunit1b [Oryza sativa Japonica Group] >gi|113537858|dbj|BAF10241.1| Os02g0784700 [Oryza sativa Japonica Group]	98.12	0	sp|O64982|PRS7_PRUPE	26S protease regulatory subunit 7 OS=Prunus persica GN=RPT1 PE=2 SV=1	99.25	0	I1JS68	I1JS68_SOYBN Uncharacterized protein OS=Glycine max GN=Gma.55914 PE=4 SV=1	SPBC16C6.07c	653	0	COG1222	ATP-dependent 26S proteasome regulatory subunit	O	Posttranslational modification, protein turnover, chaperones ;	K03061|1|0.0|834|vvi:100233125|26S proteasome regulatory subunit T1	GO:0006511//ubiquitin-dependent protein catabolic process	GO:0008233//peptidase activity;GO:0005524//ATP binding;GO:0008568//microtubule-severing ATPase activity	GO:0008540//proteasome regulatory particle, base subcomplex;GO:0005886//plasma membrane;GO:0005634//nucleus;GO:0005829//cytosol
143	828	Eucgr.J02583.2|PACid:23600736	206	58822	22.1
143	828	Eucgr.J02583.1|PACid:23600735	206	59781	21.6
144	649	Eucgr.G03227.1|PACid:23589070	260	52101	10.7	0.755	14	*	Eucgr.G03227.1|PACid:23589070	80.87	0	gi|255543963|ref|XP_002513044.1|	Aspartic proteinase nepenthesin-1 precursor, putative [Ricinus communis] >gi|223548055|gb|EEF49547.1| Aspartic proteinase nepenthesin-1 precursor, putative [Ricinus communis]	32.5	3e-37	sp|Q9LS40|ASPG1_ARATH	Protein ASPARTIC PROTEASE IN GUARD CELL 1 OS=Arabidopsis thaliana GN=ASPG1 PE=1 SV=1	80.87	1e-180	B9RG92	B9RG92_RICCO Aspartic proteinase nepenthesin-1, putative OS=Ricinus communis GN=RCOM_1452350 PE=4 SV=1	-	-	-	-	-	-	-	K00924|1|1e-20|99.0|ath:AT5G22850|[EC:2.7.1.-]	GO:0006508//proteolysis	GO:0004190//aspartic-type endopeptidase activity	GO:0009505//plant-type cell wall;GO:0048046//apoplast;GO:0009507//chloroplast
145	1387	Eucgr.H02772.1|PACid:23592082	119	50186	18.5	0.634	7	*	Eucgr.H02772.1|PACid:23592082	98.37	2e-104	gi|224094731|ref|XP_002310211.1|	predicted protein [Populus trichocarpa] >gi|222853114|gb|EEE90661.1| predicted protein [Populus trichocarpa]	76.59	1e-92	sp|Q15427|SF3B4_HUMAN	Splicing factor 3B subunit 4 OS=Homo sapiens GN=SF3B4 PE=1 SV=1	98.37	2e-103	B9HEU6	B9HEU6_POPTR Predicted protein (Fragment) OS=Populus trichocarpa GN=POPTRDRAFT_219121 PE=4 SV=1	SPAC17A2.09c	67.4	4e-11	COG0724	RNA-binding proteins (RRM domain)	R	General function prediction only ;	K12831|1|2e-136|484|vvi:100251324|splicing factor 3B subunit 4	GO:0009793//embryo development ending in seed dormancy	GO:0003723//RNA binding;GO:0000166//nucleotide binding	GO:0005730//nucleolus
146	127	Eucgr.C03020.1|PACid:23572472	948	77404	18.5	0.817	57	*	Eucgr.C03020.1|PACid:23572472	79.36	3e-90	gi|147818796|emb|CAN67284.1|	hypothetical protein VITISV_021596 [Vitis vinifera]	37.95	2e-18	sp|Q96AE4|FUBP1_HUMAN	Far upstream element-binding protein 1 OS=Homo sapiens GN=FUBP1 PE=1 SV=3	79.36	5e-89	A5AY33	A5AY33_VITVI Putative uncharacterized protein OS=Vitis vinifera GN=VITISV_021596 PE=4 SV=1	-	-	-	-	-	-	-	K13210|1|4e-119|427|vvi:100259454|far upstream element-binding protein	GO:0006606//protein import into nucleus	GO:0003676//nucleic acid binding	GO:0005829//cytosol
147	2250	Eucgr.L01465.1|PACid:23606426	59	14489	9.3	0.81	2	*	Eucgr.L01465.1|PACid:23606426	87.76	4e-47	gi|32401369|gb|AAP80856.1|	probable light-induced protein [Triticum aestivum]	52.87	2e-22	sp|Q9D023|MPC2_MOUSE	Mitochondrial pyruvate carrier 2 OS=Mus musculus GN=Brp44 PE=1 SV=1	91.3	1e-30	I1KZY2	I1KZY2_SOYBN Uncharacterized protein OS=Glycine max GN=Gma.54718 PE=4 SV=1	-	-	-	-	-	-	-	-	GO:0006623//protein targeting to vacuole;GO:0009060//aerobic respiration;GO:0046686//response to cadmium ion;GO:0006096//glycolysis	-	GO:0005739//mitochondrion
147	2250	Eucgr.L01465.2|PACid:23606427	59	10539	12.5
148	223	Eucgr.I01374.1|PACid:23595938	638	40634	31.5	0.711	27	*	Eucgr.I01374.1|PACid:23595938	90.62	1e-127	gi|297744661|emb|CBI37923.3|	unnamed protein product [Vitis vinifera]	90	7e-129	sp|Q9SKP6|TPIC_ARATH	Triosephosphate isomerase, chloroplastic OS=Arabidopsis thaliana GN=TIM PE=1 SV=1	90.23	5e-126	B9H150	B9H150_POPTR Triosephosphate isomerase OS=Populus trichocarpa GN=POPTRDRAFT_713199 PE=3 SV=1	YDR050c	270	3e-72	COG0149	Triosephosphate isomerase	G	Carbohydrate transport and metabolism ;	K01803|1|3e-136|482|rcu:RCOM_0660930|triosephosphate isomerase (TIM) [EC:5.3.1.1]	GO:0032504//multicellular organism reproduction;GO:0019288//isopentenyl diphosphate biosynthetic process, mevalonate-independent pathway;GO:0006816//calcium ion transport;GO:0009651//response to salt stress;GO:0006546//glycine catabolic process;GO:0007030//Golgi organization;GO:0032880//regulation of protein localization;GO:0080022//primary root development;GO:0019563//glycerol catabolic process;…	GO:0004807//triose-phosphate isomerase activity	GO:0009941//chloroplast envelope;GO:0048046//apoplast;GO:0005829//cytosol;GO:0009570//chloroplast stroma;GO:0009579//thylakoid;GO:0005739//mitochondrion
149	1816	Eucgr.H02907.1|PACid:23592224	84	22684	15.4	0.792	6	*	Eucgr.H02907.1|PACid:23592224	88.73	2e-30	gi|118489183|gb|ABK96398.1|	unknown [Populus trichocarpa x Populus deltoides]	76.32	4e-35	sp|O81126|RZP22_ARATH	Serine/arginine-rich splicing factor RSZ22 OS=Arabidopsis thaliana GN=RSZ22 PE=1 SV=1	88.73	2e-29	A9PJ45	A9PJ45_9ROSI Putative uncharacterized protein OS=Populus trichocarpa x Populus deltoides PE=2 SV=1	-	-	-	-	-	-	-	K12896|1|8e-42|167|pop:POPTR_248500|splicing factor, arginine/serine-rich 7	GO:0048573//photoperiodism, flowering;GO:0030422//production of siRNA involved in RNA interference;GO:0022402//cell cycle process;GO:0035196//production of miRNAs involved in gene silencing by miRNA;GO:0045893//positive regulation of transcription, DNA-dependent;GO:0043687//post-translational protein modification;GO:0000398//mRNA splicing, via spliceosome	GO:0005515//protein binding;GO:0008270//zinc ion binding;GO:0000166//nucleotide binding;GO:0003676//nucleic acid binding	GO:0016607//nuclear speck
149	1816	Eucgr.H02907.2|PACid:23592225	84	22684	15.4
149	1816	Eucgr.H02907.4|PACid:23592227	84	22684	15.4
149	1816	Eucgr.H02907.3|PACid:23592226	84	22684	15.4
150	2296	Eucgr.A01855.1|PACid:23563653	58	22022	7.1	0.736	2	*	Eucgr.A01855.1|PACid:23563653	91.67	7e-32	gi|296087675|emb|CBI34931.3|	unnamed protein product [Vitis vinifera]	70.59	1e-47	sp|O49453|Y4844_ARATH	Uncharacterized protein At4g28440 OS=Arabidopsis thaliana GN=At4g28440 PE=1 SV=1	86.89	6e-22	F6HDX6	F6HDX6_VITVI Putative uncharacterized protein OS=Vitis vinifera GN=VIT_05s0020g00060 PE=4 SV=1	Ta1149	52.4	3e-07	COG1599	Single-stranded DNA-binding replication protein A (RPA), large (70 kD) subunit and related ssDNA-binding proteins	L	Replication, recombination and repair ;	K07466|1|4e-51|198|rcu:RCOM_1673610|replication factor A1	-	-
150	2296	Eucgr.A01855.2|PACid:23563654	58	20870	7.8
151	791	Eucgr.C00146.1|PACid:23569642	218	59488	5.9	0.708	12	*	Eucgr.C00146.1|PACid:23569642	56.73	1e-154	gi|359485100|ref|XP_002268642.2|	PREDICTED: serine carboxypeptidase-like 18-like [Vitis vinifera]	46.88	8e-118	sp|Q9C7Z9|SCP18_ARATH	Serine carboxypeptidase-like 18 OS=Arabidopsis thaliana GN=SCPL18 PE=2 SV=2	56.76	6e-45	F6H9L7	F6H9L7_VITVI Putative uncharacterized protein OS=Vitis vinifera GN=VIT_11s0065g00720 PE=4 SV=1	SPAC19G12.10c_2	122	1e-27	COG2939	Carboxypeptidase C (cathepsin A)	E	Amino acid transport and metabolism ;	K09756|1|6e-103|372|ath:AT5G09640|serine carboxypeptidase-like 19 [EC:3.4.16.- 2.3.1.91]!K13289|2|2e-101|368|mtr:MTR_4g021500|cathepsin A (carboxypeptidase C) [EC:3.4.16.5]	-	GO:0016787//hydrolase activity	-
152	1275	Eucgr.K01653.1|PACid:23603172	131	33561	21	0.786	2	*	Eucgr.K01653.1|PACid:23603172	68.84	2e-78	gi|224121226|ref|XP_002318530.1|	predicted protein [Populus trichocarpa] >gi|222859203|gb|EEE96750.1| predicted protein [Populus trichocarpa]	48.56	3e-51	sp|Q9FQA3|GST23_MAIZE	Glutathione transferase GST 23 OS=Zea mays PE=2 SV=1	68.84	2e-77	B9I2H4	B9I2H4_POPTR Predicted protein (Fragment) OS=Populus trichocarpa GN=POPTRDRAFT_422470 PE=3 SV=1	SMb20420	58.9	7e-09	COG0625	Glutathione S-transferase	O	Posttranslational modification, protein turnover, chaperones ;	K00799|1|2e-82|303|vvi:100242434|glutathione S-transferase [EC:2.5.1.18]	-	GO:0016740//transferase activity;GO:0016829//lyase activity	-
152	1275	Eucgr.K01661.1|PACid:23603178	131	33902	21

## Sheet: Con_119-VS-Inf_115 up
Up-regulated proteins based on a 95% confidence level, cutoff values of 1.20-fold at 24 hpi.
GroupID	Hit Number	Accession	Score	Mass	Cov	Control_2_119-VS-Infected_2_115	QuantNumber	Sig	Accession	NCBInr Identity	NCBInr E_Value	NCBInr Accession	NCBInr Description	Uniprot_Swissprot Identity	Uniprot_Swissprot E_Value	Uniprot_Swissprot Accession	Uniprot_Swissprot Description	Uniprot_Tremble Identity	Uniprot_Tremble E_Value	Uniprot_Tremble Accession	Uniprot_Tremble Description	Protein_or_Domain	COG Identity	COG E-Value	COG_ID	COG Function-Description	COG Code	COG Functional-Categories	KEGG(ko_id|rank|evalue|score|identity|ko_definition)	GO Biological_Process	GO Molecular_Function	GO Cellular_Component
1	466	Eucgr.I02231.1|PACid:23596964	354	58535	18.3	1.694	15	*	Eucgr.I02231.1|PACid:23596964	97.56	3e-16	gi|296083574|emb|CBI23565.3|	unnamed protein product [Vitis vinifera]	83.25	1e-180	sp|Q96255|SERC_ARATH	Phosphoserine aminotransferase, chloroplastic OS=Arabidopsis thaliana GN=At4g35630 PE=2 SV=1	85.76	3e-162	F6I7S4	F6I7S4_VITVI Phosphoserine aminotransferase OS=Vitis vinifera GN=VIT_00s2607g00010 PE=3 SV=1	PA3167	392	6e-109	COG1932	Phosphoserine aminotransferase	HE	Coenzyme transport and metabolism ; Amino acid transport and metabolism ;	K00831|1|0.0|633|aly:ARALYDRAFT_491084|phosphoserine aminotransferase [EC:2.6.1.52]	GO:0034976//response to endoplasmic reticulum stress;GO:0008615//pyridoxine biosynthetic process;GO:0009627//systemic acquired resistance;GO:0046686//response to cadmium ion;GO:0006564//L-serine biosynthetic process	GO:0030170//pyridoxal phosphate binding;GO:0004648//O-phospho-L-serine:2-oxoglutarate aminotransferase activity	GO:0005829//cytosol;GO:0009534//chloroplast thylakoid;GO:0009570//chloroplast stroma
2	1992	Eucgr.F01453.1|PACid:23582138	73	65245	5.2	2.357	4	*	Eucgr.F01453.1|PACid:23582138	70.71	1e-57	gi|224155532|ref|XP_002337611.1|	cytochrome P450 [Populus trichocarpa] >gi|222839670|gb|EEE77993.1| cytochrome P450 [Populus trichocarpa]	45.59	1e-114	sp|Q50EK0|C16B2_PICSI	Cytochrome P450 716B2 OS=Picea sitchensis GN=CYP716B2 PE=2 SV=1	70.71	2e-56	B9P9D7	B9P9D7_POPTR Cytochrome P450 OS=Populus trichocarpa GN=CYP716C2v2 PE=3 SV=1	slr0574	221	3e-57	COG2124	Cytochrome P450	Q	Secondary metabolites biosynthesis, transport and catabolism ;	K09843|1|4e-60|230|mtr:MTR_4g086130|(+)-abscisic acid 8'-hydroxylase [EC:1.14.13.93]	-	GO:0046872//metal ion binding;GO:0016705//oxidoreductase activity, acting on paired donors, with incorporation or reduction of molecular oxygen;GO:0004497//monooxygenase activity	-
3	2114	Eucgr.H03902.1|PACid:23593161	66	37292	14.2	1.527	5	*	Eucgr.H03902.1|PACid:23593161	66.67	1e-48	gi|225432286|ref|XP_002272904.1|	PREDICTED: uncharacterized protein LOC100242678 [Vitis vinifera]	-	-	-	-	66.67	2e-47	F6HE67	F6HE67_VITVI Putative uncharacterized protein OS=Vitis vinifera GN=VIT_05s0020g01400 PE=4 SV=1	-	-	-	-	-	-	-	-	GO:0009646//response to absence of light;GO:0010363//regulation of plant-type hypersensitive response;GO:0015802//basic amino acid transport;GO:0006623//protein targeting to vacuole;GO:0015696//ammonium transport;GO:0043090//amino acid import;GO:0009611//response to wounding;GO:0006820//anion transport;GO:0006862//nucleotide transport;GO:0010200//response to chitin;GO:0006612//protein targeting t…	GO:0005515//protein binding	GO:0000326//protein storage vacuole;GO:0005783//endoplasmic reticulum;GO:0005886//plasma membrane
4	651	Eucgr.I00519.1|PACid:23595048	259	67528	14.4	1.261	11	*	Eucgr.I00519.1|PACid:23595048	95.92	3e-51	gi|308044399|ref|NP_001182963.1|	uncharacterized protein LOC100501272 [Zea mays]	86.36	0	sp|Q75W16|AROG_ORYSJ	Phospho-2-dehydro-3-deoxyheptonate aldolase 2, chloroplastic OS=Oryza sativa subsp. japonica GN=DAHPS2 PE=2 SV=1	90.2	0	B9H4R8	B9H4R8_POPTR 2-dehydro-3-deoxyphosphoheptonate aldolase/ 3-deoxy-d-arabino-heptulosonate 7-phosphate synthetase (Fragment) OS=Populus trichocarpa GN=DHS1 PE=4 SV=1	CC2300	580	2e-165	COG3200	3-deoxy-D-arabino-heptulosonate 7-phosphate (DAHP) synthase	E	Amino acid transport and metabolism ;	K01626|1|0.0|909|vvi:100258475|3-deoxy-7-phosphoheptulonate synthase [EC:2.5.1.54]	GO:0009753//response to jasmonic acid stimulus;GO:0009620//response to fungus;GO:0009423//chorismate biosynthetic process;GO:0009611//response to wounding;GO:0009695//jasmonic acid biosynthetic process;GO:0009617//response to bacterium;GO:0033587//shikimate biosynthetic process;GO:0009073//aromatic amino acid family biosynthetic process	GO:0003849//3-deoxy-7-phosphoheptulonate synthase activity;GO:0005515//protein binding	GO:0005739//mitochondrion;GO:0009507//chloroplast;GO:0016020//membrane
4	651	Eucgr.L02803.1|PACid:23607411	259	44217	21.9
5	210	Eucgr.I00055.1|PACid:23594582	653	77670	21.7	1.669	9	*	Eucgr.I00055.1|PACid:23594582	96	1e-20	gi|299829904|gb|ADJ55600.1|	ATP:citrate lyase, partial [Strelitzia nicolai]	92.76	0	sp|Q9FGX1|ACLB2_ARATH	ATP-citrate synthase beta chain protein 2 OS=Arabidopsis thaliana GN=ACLB-2 PE=1 SV=1	95.38	0	B9RZR0	B9RZR0_RICCO ATP-citrate synthase, putative OS=Ricinus communis GN=RCOM_1000580 PE=4 SV=1	SPBC1703.07_1	411	2e-114	COG0074	Succinyl-CoA synthetase, alpha subunit	C	Energy production and conversion ;	K01648|1|0.0|1171|pop:POPTR_656642|ATP citrate (pro-S)-lyase [EC:2.3.3.8]	GO:0016132//brassinosteroid biosynthetic process;GO:0006085//acetyl-CoA biosynthetic process;GO:0016926//protein desumoylation;GO:0010228//vegetative to reproductive phase transition of meristem;GO:0044262//cellular carbohydrate metabolic process;GO:0050665//hydrogen peroxide biosynthetic process;GO:0016126//sterol biosynthetic process	GO:0016829//lyase activity;GO:0003878//ATP citrate synthase activity;GO:0004775//succinate-CoA ligase (ADP-forming) activity;GO:0000166//nucleotide binding;GO:0048037//cofactor binding	GO:0005829//cytosol;GO:0009346//citrate lyase complex;GO:0005886//plasma membrane
5	210	Eucgr.I00055.2|PACid:23594583	653	73678	22.6
6	2573	Eucgr.B04037.1|PACid:23569495	49	69162	5	3.816	2	*	Eucgr.B04037.1|PACid:23569495	73.97	0	gi|255570861|ref|XP_002526382.1|	cytochrome P450, putative [Ricinus communis] >gi|223534244|gb|EEF35958.1| cytochrome P450, putative [Ricinus communis]	33.78	4e-80	sp|Q9FF18|C7351_ARATH	Cytokinin hydroxylase OS=Arabidopsis thaliana GN=CYP735A1 PE=1 SV=1	73.97	0	B9SK63	B9SK63_RICCO Cytochrome P450, putative OS=Ricinus communis GN=RCOM_1027280 PE=3 SV=1	AGc2890	172	1e-42	COG2124	Cytochrome P450	Q	Secondary metabolites biosynthesis, transport and catabolism ;	K10717|1|3e-96|350|vvi:100258332|cytokinin trans-hydroxylase	GO:0055114//oxidation-reduction process	GO:0050616//secologanin synthase activity;GO:0009055//electron carrier activity;GO:0004497//monooxygenase activity;GO:0005506//iron ion binding;GO:0020037//heme binding;GO:0016705//oxidoreductase activity, acting on paired donors, with incorporation or reduction of molecular oxygen	GO:0016023//cytoplasmic membrane-bounded vesicle
7	527	Eucgr.J01079.1|PACid:23599002	312	88662	15.8	4.45	21	*	Eucgr.J01079.1|PACid:23599002	99.16	0	gi|374532739|dbj|BAL49995.1|	phenylalanine ammonia-lyase [Eucalyptus robusta] >gi|377823701|dbj|BAL63070.1| phenylalanine ammonia-lyase [Eucalyptus robusta]	87.23	0	sp|P45735|PALY_VITVI	Phenylalanine ammonia-lyase (Fragment) OS=Vitis vinifera GN=PAL PE=2 SV=1	99.16	0	H3K395	H3K395_9MYRT Phenylalanine ammonia-lyase OS=Eucalyptus robusta GN=ErPAL1 PE=2 SV=1	RSp0365	257	5e-68	COG2986	Histidine ammonia-lyase	E	Amino acid transport and metabolism ;	K10775|1|0.0|1267|rcu:RCOM_0262230|phenylalanine ammonia-lyase [EC:4.3.1.24]	GO:0009698//phenylpropanoid metabolic process;GO:0009058//biosynthetic process;GO:0006559//L-phenylalanine catabolic process	GO:0045548//phenylalanine ammonia-lyase activity	GO:0005737//cytoplasm
8	745	Eucgr.H03920.1|PACid:23593182	232	46087	8	2.446	8	*	Eucgr.H03920.1|PACid:23593182	72.59	2e-83	gi|296089364|emb|CBI39136.3|	unnamed protein product [Vitis vinifera]	56.51	2e-117	sp|Q43609|COMT1_PRUDU	Caffeic acid 3-O-methyltransferase OS=Prunus dulcis GN=COMT1 PE=2 SV=1	74.19	2e-79	F6I3K5	F6I3K5_VITVI Putative uncharacterized protein OS=Vitis vinifera GN=VIT_08s0032g01130 PE=4 SV=1	Rv0567	73.6	5e-13	COG0500	SAM-dependent methyltransferases	QR	Secondary metabolites biosynthesis, transport and catabolism ; General function prediction only ;	K05279|1|1e-117|421|rcu:RCOM_0596300|flavonol 3-O-methyltransferase [EC:2.1.1.76]!K13066|3|2e-115|414|pop:POPTR_824484|caffeic acid 3-O-methyltransferase [EC:2.1.1.68]	GO:0032259//methylation	GO:0046983//protein dimerization activity;GO:0047763//caffeate O-methyltransferase activity	-
9	1437	Eucgr.J02050.1|PACid:23600093	115	35858	12.8	1.762	3	*	Eucgr.J02050.1|PACid:23600093	54.9	2e-07	gi|356527614|ref|XP_003532403.1|	PREDICTED: uncharacterized protein LOC100807457 [Glycine max]	36.61	3e-24	sp|Q9SNC0|MBD5_ARATH	Methyl-CpG-binding domain-containing protein 5 OS=Arabidopsis thaliana GN=MBD5 PE=1 SV=1	52.94	8e-06	D8T3R8	D8T3R8_SELML Putative uncharacterized protein OS=Selaginella moellendorffii GN=SELMODRAFT_428715 PE=4 SV=1	-	-	-	-	-	-	-	-	-	GO:0003677//DNA binding;GO:0005515//protein binding	GO:0000790//nuclear chromatin
9	1437	Eucgr.J02050.2|PACid:23600094	115	28693	15.2
10	1469	Eucgr.H03269.1|PACid:23592562	111	147603	4.3	1.302	4	*	Eucgr.H03269.1|PACid:23592562	91.72	2e-73	gi|217075779|gb|ACJ86249.1|	unknown [Medicago truncatula]	74.28	0	sp|Q84JM4|TPR3_ARATH	Topless-related protein 3 OS=Arabidopsis thaliana GN=TPR3 PE=1 SV=1	91.72	2e-72	B7FNB6	B7FNB6_MEDTR Putative uncharacterized protein OS=Medicago truncatula PE=2 SV=1	all0283_3	77	2e-13	COG2319	FOG: WD40 repeat	R	General function prediction only ;	K14558|1|2e-60|233|ath:AT2G25420|periodic tryptophan protein 2	GO:0000085//G2 phase of mitotic cell cycle;GO:0000226//microtubule cytoskeleton organization;GO:0000911//cytokinesis by cell plate formation;GO:0000956//nuclear-transcribed mRNA catabolic process;GO:0010388//cullin deneddylation;GO:0009640//photomorphogenesis;GO:0009909//regulation of flower development;GO:0034968//histone lysine methylation;GO:0006606//protein import into nucleus;GO:0010072//pri…	GO:0051879//Hsp90 protein binding	GO:0005829//cytosol;GO:0005634//nucleus
10	1469	Eucgr.H03269.2|PACid:23592563	111	147474	4.3
11	547	Eucgr.H05076.1|PACid:23594443	301	69686	17.4	1.226	10	*	Eucgr.H05076.1|PACid:23594443	86.21	8e-22	gi|297611311|ref|NP_001065859.2|	Os11g0170300 [Oryza sativa Japonica Group] >gi|255679827|dbj|BAF27704.2| Os11g0170300 [Oryza sativa Japonica Group]	74.09	0	sp|Q9SJQ5|Y2650_ARATH	CBS domain-containing protein CBSCBSPB2 OS=Arabidopsis thaliana GN=CBSCBSPB2 PE=2 SV=1	86.21	1e-20	Q0IUB1	Q0IUB1_ORYSJ Os11g0170300 protein (Fragment) OS=Oryza sativa subsp. japonica GN=Os11g0170300 PE=4 SV=2	SPAC24C9.05c	157	5e-38	COG0517	FOG: CBS domain	R	General function prediction only ;	-	GO:0008152//metabolic process	GO:0003824//catalytic activity	GO:0009536//plastid
12	1113	Eucgr.A02662.1|PACid:23564616	153	40880	13.8	1.241	10	*	Eucgr.A02662.1|PACid:23564616	83.13	2e-115	gi|255575711|ref|XP_002528755.1|	protein with unknown function [Ricinus communis] >gi|223531849|gb|EEF33667.1| protein with unknown function [Ricinus communis]	73.79	9e-100	sp|Q9SR77|HBPL1_ARATH	Heme-binding-like protein At3g10130, chloroplastic OS=Arabidopsis thaliana GN=At3g10130 PE=1 SV=1	83.13	2e-114	B9SRY6	B9SRY6_RICCO Putative uncharacterized protein OS=Ricinus communis GN=RCOM_0517280 PE=4 SV=1	-	-	-	-	-	-	-	-	-	-	GO:0009535//chloroplast thylakoid membrane;GO:0010287//plastoglobule
13	2300	Eucgr.H03855.1|PACid:23593111	58	157319	4.4	1.252	4	*	Eucgr.H03855.1|PACid:23593111	94.54	0	gi|255551667|ref|XP_002516879.1|	helicase, putative [Ricinus communis] >gi|223543967|gb|EEF45493.1| helicase, putative [Ricinus communis]	90.65	0	sp|Q8RWY3|ISW2_ARATH	Putative chromatin-remodeling complex ATPase chain OS=Arabidopsis thaliana GN=At3g06400 PE=2 SV=3	94.54	0	B9RT10	B9RT10_RICCO Helicase, putative OS=Ricinus communis GN=RCOM_0680240 PE=4 SV=1	YBR245c	795	0	COG0553	Superfamily II DNA/RNA helicases, SNF2 family	KL	Transcription ; Replication, recombination and repair ;	K11654|1|0.0|1813|vvi:100244281|SWI/SNF-related matrix-associated actin-dependent regulator of chromatin subfamily A member 5 [EC:3.6.4.-]	GO:0043044//ATP-dependent chromatin remodeling;GO:0009630//gravitropism;GO:0000226//microtubule cytoskeleton organization;GO:0006346//methylation-dependent chromatin silencing;GO:0016246//RNA interference;GO:0006261//DNA-dependent DNA replication;GO:0045492//xylan biosynthetic process;GO:0000911//cytokinesis by cell plate formation;GO:0051567//histone H3-K9 methylation;GO:0033044//regulation of c…	GO:0008094//DNA-dependent ATPase activity;GO:0005515//protein binding;GO:0031491//nucleosome binding;GO:0016740//transferase activity;GO:0004386//helicase activity;GO:0003677//DNA binding;GO:0005524//ATP binding	GO:0016585//chromatin remodeling complex;GO:0005829//cytosol
13	2300	Eucgr.H03855.2|PACid:23593112	58	154723	4.5
13	2300	Eucgr.H03855.3|PACid:23593113	58	137390	5.1
14	1188	Eucgr.E02950.1|PACid:23579385	141	63410	15.5	2.919	9	*	Eucgr.E02950.1|PACid:23579385	58.59	3e-166	gi|224056138|ref|XP_002298734.1|	predicted protein [Populus trichocarpa] >gi|222845992|gb|EEE83539.1| predicted protein [Populus trichocarpa]	52.69	3e-142	sp|Q2V6J9|UFOG7_FRAAN	UDP-glucose flavonoid 3-O-glucosyltransferase 7 OS=Fragaria ananassa GN=GT7 PE=1 SV=1	59.44	8e-95	Q8S9A1	Q8S9A1_PHAAN Glucosyltransferase-8 (Fragment) OS=Phaseolus angularis GN=AdGt-8 PE=2 SV=1	BS_yojK	58.5	3e-08	COG1819	Glycosyl transferases, related to UDP-glucuronosyltransferase	GC	Carbohydrate transport and metabolism ; Energy production and conversion ;	K13496|1|1e-113|408|ath:AT2G36780|UDP-glucosyl transferase 73C [EC:2.4.1.-]	GO:0044249//cellular biosynthetic process;GO:0046483//heterocycle metabolic process;GO:1901360//organic cyclic compound metabolic process;GO:0006725//cellular aromatic compound metabolic process	GO:0035251//UDP-glucosyltransferase activity	-
15	551	Eucgr.F00366.2|PACid:23581044	300	66424	17.2	2.906	6	*	Eucgr.F00366.2|PACid:23581044	95.24	3e-131	gi|156066904|gb|ABU43075.1|	3-deoxy-arabino heptulosonate 7-phosphate synthase [Gossypium hirsutum]	88.76	0	sp|Q75W16|AROG_ORYSJ	Phospho-2-dehydro-3-deoxyheptonate aldolase 2, chloroplastic OS=Oryza sativa subsp. japonica GN=DAHPS2 PE=2 SV=1	93.6	0	O24051	O24051_MORCI 3-deoxy-D-arabino-heptulosonate 7-phosphate synthase (Precursor) OS=Morinda citrifolia GN=DS1 PE=2 SV=1	PA2843	583	2e-166	COG3200	3-deoxy-D-arabino-heptulosonate 7-phosphate (DAHP) synthase	E	Amino acid transport and metabolism ;	K01626|1|0.0|925|rcu:RCOM_1036940|3-deoxy-7-phosphoheptulonate synthase [EC:2.5.1.54]	GO:0033587//shikimate biosynthetic process;GO:0009423//chorismate biosynthetic process;GO:0009073//aromatic amino acid family biosynthetic process	GO:0003849//3-deoxy-7-phosphoheptulonate synthase activity	GO:0009507//chloroplast;GO:0016020//membrane
16	724	Eucgr.F03186.1|PACid:23584213	238	25006	11.4	1.647	19	*	Eucgr.F03186.1|PACid:23584213	88	6e-19	gi|155733519|gb|ABU39902.1|	photosystem II 10 kDa polypeptide [Olea europaea]	77.06	3e-43	sp|P06183|PSBR_SOLTU	Photosystem II 10 kDa polypeptide, chloroplastic OS=Solanum tuberosum GN=PSBR PE=2 SV=1	88	6e-18	B2BJH0	B2BJH0_OLEEU Photosystem II 10 kDa polypeptide (Fragment) OS=Olea europaea PE=2 SV=1	-	-	-	-	-	-	-	K03541|1|2e-47|186|pop:POPTR_674736|photosystem II 10kDa protein	GO:0010270//photosystem II oxygen evolving complex assembly	-	GO:0009535//chloroplast thylakoid membrane;GO:0009654//oxygen evolving complex
16	724	Eucgr.F03186.5|PACid:23584217	238	17349	15.8
16	724	Eucgr.F03186.2|PACid:23584214	238	18888	15.2
16	724	Eucgr.F03186.8|PACid:23584220	238	13670	22.4
16	724	Eucgr.F03186.4|PACid:23584216	238	17349	15.8
16	724	Eucgr.F03186.6|PACid:23584218	238	17292	15.9
16	724	Eucgr.F03186.3|PACid:23584215	238	18087	15.3
17	1291	Eucgr.F03137.1|PACid:23584142	130	73890	6.1	1.579	2	*	Eucgr.F03137.1|PACid:23584142	69.79	0	gi|255560769|ref|XP_002521398.1|	Beta-fructofuranosidase, cell wall isozyme precursor, putative [Ricinus communis] >gi|223539476|gb|EEF41066.1| Beta-fructofuranosidase, cell wall isozyme precursor, putative [Ricinus communis]	64.66	0	sp|Q70XE6|6FEH_BETVU	Fructan 6-exohydrolase OS=Beta vulgaris GN=6-FEH PE=1 SV=1	69.79	0	B9S5X9	B9S5X9_RICCO Beta-fructofuranosidase, cell wall isozyme, putative OS=Ricinus communis GN=RCOM_0655770 PE=3 SV=1	BS_sacC	159	2e-38	COG1621	Beta-fructosidases (levanase/invertase)	G	Carbohydrate transport and metabolism ;	K01193|1|0.0|807|vvi:100232951|beta-fructofuranosidase [EC:3.2.1.26]	GO:0005975//carbohydrate metabolic process;GO:0009611//response to wounding;GO:0010200//response to chitin;GO:0002679//respiratory burst involved in defense response;GO:0015706//nitrate transport;GO:0006865//amino acid transport;GO:0010167//response to nitrate;GO:0080167//response to karrikin	GO:0004575//sucrose alpha-glucosidase activity	GO:0005886//plasma membrane;GO:0005618//cell wall;GO:0005576//extracellular region
18	1556	Eucgr.A02793.1|PACid:23564770	102	41234	8.8	1.311	6	*	Eucgr.A02793.1|PACid:23564770	78.57	2e-39	gi|297812525|ref|XP_002874146.1|	hypothetical protein ARALYDRAFT_489237 [Arabidopsis lyrata subsp. lyrata] >gi|297319983|gb|EFH50405.1| hypothetical protein ARALYDRAFT_489237 [Arabidopsis lyrata subsp. lyrata]	76.09	2e-40	sp|P93788|REMO_SOLTU	Remorin OS=Solanum tuberosum PE=1 SV=1	78.57	2e-38	D7M2C8	D7M2C8_ARALL Putative uncharacterized protein OS=Arabidopsis lyrata subsp. lyrata GN=ARALYDRAFT_489237 PE=4 SV=1	-	-	-	-	-	-	-	-	GO:0048765//root hair cell differentiation;GO:0042546//cell wall biogenesis	GO:0003677//DNA binding	GO:0005886//plasma membrane;GO:0005634//nucleus
18	1556	Eucgr.A02793.2|PACid:23564771	102	39602	9.1
18	1556	Eucgr.A02793.3|PACid:23564772	102	39325	9.1
18	1556	Eucgr.A02793.4|PACid:23564773	102	39515	9.1
19	1439	Eucgr.C02330.1|PACid:23571823	114	91168	9	3.077	4	*	Eucgr.C02330.1|PACid:23571823	88.24	8e-30	gi|194698044|gb|ACF83106.1|	unknown [Zea mays]	75.67	0	sp|Q05001|NCPR_CATRO	NADPH--cytochrome P450 reductase OS=Catharanthus roseus GN=CPR PE=2 SV=1	86.6	2e-109	C3VIC0	C3VIC0_CITMA NADPH cytochrome P450 reductase (Fragment) OS=Citrus maxima PE=2 SV=1	SPBC365.17	286	1e-76	COG0369	Sulfite reductase, alpha subunit (flavoprotein)	P	Inorganic ion transport and metabolism ;	K00327|1|0.0|1076|vvi:100240979|NADPH-ferrihemoprotein reductase [EC:1.6.2.4]	GO:0009698//phenylpropanoid metabolic process;GO:0055114//oxidation-reduction process	GO:0003958//NADPH-hemoprotein reductase activity;GO:0005506//iron ion binding;GO:0010181//FMN binding	GO:0005789//endoplasmic reticulum membrane
19	1439	Eucgr.C02330.2|PACid:23571824	114	90332	9.1
20	1730	Eucgr.F03972.1|PACid:23585187	90	54148	6.3	1.541	4	*	Eucgr.F03972.1|PACid:23585187	75.81	0	gi|255543353|ref|XP_002512739.1|	Anthranilate N-benzoyltransferase protein, putative [Ricinus communis] >gi|223547750|gb|EEF49242.1| Anthranilate N-benzoyltransferase protein, putative [Ricinus communis]	72.94	0	sp|Q8GSM7|HCT_TOBAC	Hydroxycinnamoyl-Coenzyme A shikimate/quinate hydroxycinnamoyltransferase OS=Nicotiana tabacum GN=HCT PE=1 SV=1	75.81	0	B9RGN0	B9RGN0_RICCO Anthranilate N-benzoyltransferase protein, putative OS=Ricinus communis GN=RCOM_1442250 PE=4 SV=1	-	-	-	-	-	-	-	K13065|1|0.0|679|rcu:RCOM_1442250|shikimate O-hydroxycinnamoyltransferase [EC:2.3.1.133]	GO:0009809//lignin biosynthetic process;GO:0009963//positive regulation of flavonoid biosynthetic process;GO:0010252//auxin homeostasis	GO:0047172//shikimate O-hydroxycinnamoyltransferase activity;GO:0047205//quinate O-hydroxycinnamoyltransferase activity;GO:0047672//anthranilate N-benzoyltransferase activity	-
20	1730	Eucgr.F03973.2|PACid:23585190	90	53687	6.3
20	1730	Eucgr.F03973.1|PACid:23585189	90	53687	6.3
20	1730	Eucgr.F03973.3|PACid:23585191	90	53687	6.3
20	1730	Eucgr.F03972.2|PACid:23585188	90	54148	6.3
21	1226	Eucgr.H04815.1|PACid:23594170	137	66864	13.9	1.844	6	*	Eucgr.H04815.1|PACid:23594170	97.14	4e-32	gi|256016309|gb|ACU56980.1|	D-myo-inositol 3-phosphate synthase [Glycine max]	92.35	0	sp|Q9FYV1|INO1_SESIN	Inositol-3-phosphate synthase OS=Sesamum indicum PE=2 SV=1	93.96	0	Q9AWG8	Q9AWG8_9ERIC Myo-inositol-1-phosphate synthase OS=Actinidia arguta PE=2 SV=1	YJL153c	548	7e-156	COG1260	Myo-inositol-1-phosphate synthase	I	Lipid transport and metabolism ;	K01858|1|0.0|976|vvi:100259515|myo-inositol-1-phosphate synthase [EC:5.5.1.4]	GO:0010264//myo-inositol hexakisphosphate biosynthetic process;GO:0042742//defense response to bacterium;GO:0006021//inositol biosynthetic process;GO:0009408//response to heat;GO:0009791//post-embryonic development;GO:0009644//response to high light intensity;GO:0050832//defense response to fungus;GO:0042542//response to hydrogen peroxide;GO:0051607//defense response to virus;GO:0006659//phosphat…	GO:0004512//inositol-3-phosphate synthase activity;GO:0000166//nucleotide binding	GO:0005737//cytoplasm
21	1226	Eucgr.H04815.3|PACid:23594172	137	60944	15.1
21	1226	Eucgr.H04815.2|PACid:23594171	137	60317	14.9
22	185	Eucgr.H04045.1|PACid:23593318	709	77553	28.5	1.413	14	*	Eucgr.H04045.1|PACid:23593318	98	8e-21	gi|299829904|gb|ADJ55600.1|	ATP:citrate lyase, partial [Strelitzia nicolai]	93.42	0	sp|Q9FGX1|ACLB2_ARATH	ATP-citrate synthase beta chain protein 2 OS=Arabidopsis thaliana GN=ACLB-2 PE=1 SV=1	95.73	0	B9RZR0	B9RZR0_RICCO ATP-citrate synthase, putative OS=Ricinus communis GN=RCOM_1000580 PE=4 SV=1	SPBC1703.07_1	411	2e-114	COG0074	Succinyl-CoA synthetase, alpha subunit	C	Energy production and conversion ;	K01648|1|0.0|1170|pop:POPTR_656642|ATP citrate (pro-S)-lyase [EC:2.3.3.8]	GO:0016132//brassinosteroid biosynthetic process;GO:0006085//acetyl-CoA biosynthetic process;GO:0016926//protein desumoylation;GO:0010228//vegetative to reproductive phase transition of meristem;GO:0044262//cellular carbohydrate metabolic process;GO:0050665//hydrogen peroxide biosynthetic process;GO:0016126//sterol biosynthetic process	GO:0016829//lyase activity;GO:0003878//ATP citrate synthase activity;GO:0004775//succinate-CoA ligase (ADP-forming) activity;GO:0000166//nucleotide binding;GO:0048037//cofactor binding	GO:0005829//cytosol;GO:0009346//citrate lyase complex;GO:0005886//plasma membrane
22	185	Eucgr.H04045.2|PACid:23593319	709	77553	28.5
23	124	Eucgr.J00454.1|PACid:23598213	953	181188	16.3	1.877	6	*	Eucgr.J00454.1|PACid:23598213	89.86	1e-27	gi|359482646|ref|XP_003632799.1|	PREDICTED: pleiotropic drug resistance protein 1-like [Vitis vinifera]	79.96	0	sp|Q2PCF1|PDR2_NICPL	Pleiotropic drug resistance protein 2 OS=Nicotiana plumbaginifolia GN=PDR2 PE=2 SV=1	81.89	0	A5AZC1	A5AZC1_VITVI Putative uncharacterized protein OS=Vitis vinifera GN=VITISV_042903 PE=4 SV=1	YDR406w_3	234	9e-61	COG1131	ABC-type multidrug transport system, ATPase component	V	Defense mechanisms ;	K05681|1|1e-51|203|cme:CMS467C|ATP-binding cassette, subfamily G (WHITE), member 2!K12843|3|1e-47|190|vvi:100248403|U4/U6 small nuclear ribonucleoprotein PRP3	GO:0006200//ATP catabolic process	GO:0015416//organic phosphonate transmembrane-transporting ATPase activity;GO:0005524//ATP binding	GO:0016020//membrane
24	1248	Eucgr.J00991.1|PACid:23598893	135	54727	16.7	1.855	4	*	Eucgr.J00991.1|PACid:23598893	84.75	6e-24	gi|388514239|gb|AFK45181.1|	unknown [Lotus japonicus]	49.39	3e-93	sp|Q5U403|MVD1_DANRE	Diphosphomevalonate decarboxylase OS=Danio rerio GN=mvd PE=2 SV=1	86.3	6e-170	I1NFC0	I1NFC0_SOYBN Uncharacterized protein OS=Glycine max GN=Gma.55718 PE=4 SV=1	YNR043w	306	4e-83	COG3407	Mevalonate pyrophosphate decarboxylase	I	Lipid transport and metabolism ;	K01597|1|0.0|721|gmx:100800990|diphosphomevalonate decarboxylase [EC:4.1.1.33]	GO:0019745//pentacyclic triterpenoid biosynthetic process;GO:0016126//sterol biosynthetic process	GO:0004163//diphosphomevalonate decarboxylase activity;GO:0005524//ATP binding;GO:0042803//protein homodimerization activity	-
25	939	Eucgr.H04904.1|PACid:23594260	183	22121	43.6	1.256	5	*	Eucgr.H04904.1|PACid:23594260	-	-	-	-	-	-	-	-	-	-	-	-	-	-	-	-	-	-	-	-	-	-
26	1688	Eucgr.H01877.1|PACid:23591283	93	50681	5.3	1.629	3	*	Eucgr.H01877.1|PACid:23591283	80.43	1e-80	gi|296084342|emb|CBI24730.3|	unnamed protein product [Vitis vinifera]	67.74	8e-130	sp|Q39173|P2_ARATH	NADP-dependent alkenal double bond reductase P2 OS=Arabidopsis thaliana GN=P2 PE=2 SV=2	76.89	3e-99	I1KJC3	I1KJC3_SOYBN Uncharacterized protein (Fragment) OS=Glycine max PE=4 SV=1	PA1648	243	3e-64	COG2130	Putative NADP-dependent oxidoreductases	R	General function prediction only ;	K07119|1|2e-134|476|vvi:100256090|!K08070|3|2e-130|463|ath:AT5G16990|2-alkenal reductase [EC:1.3.1.74]	GO:0009407//toxin catabolic process;GO:0010583//response to cyclopentenone;GO:0006979//response to oxidative stress;GO:0046686//response to cadmium ion;GO:0015824//proline transport;GO:0055114//oxidation-reduction process	GO:0032440//2-alkenal reductase [NAD(P)] activity;GO:0008270//zinc ion binding;GO:0000166//nucleotide binding	GO:0005886//plasma membrane;GO:0005634//nucleus;GO:0005829//cytosol
26	1688	Eucgr.H01883.1|PACid:23591289	93	46089	5.7
27	251	Eucgr.H04010.1|PACid:23593274	579	23383	28.3	1.987	6	*	Eucgr.H04010.1|PACid:23593274	58.82	6e-46	gi|359479932|ref|XP_003632378.1|	PREDICTED: LOW QUALITY PROTEIN: major allergen Pru ar 1-like [Vitis vinifera]	57.14	6e-11	sp|P85126|QUA1_QUEAL	Major pollen allergen Que a 1 (Fragment) OS=Quercus alba PE=1 SV=1	55.41	3e-43	B6CQS5	B6CQS5_9ROSA Putative allergen Pru du 1.05 OS=Prunus dulcis x Prunus persica GN=Pru du 1.05 PE=3 SV=1	-	-	-	-	-	-	-	-	GO:0050896//response to stimulus	-	-
28	1346	Eucgr.H04019.1|PACid:23593284	123	23648	15.7	1.695	2	*	Eucgr.H04019.1|PACid:23593284	61.44	2e-44	gi|359479932|ref|XP_003632378.1|	PREDICTED: LOW QUALITY PROTEIN: major allergen Pru ar 1-like [Vitis vinifera]	53.06	1e-08	sp|P85126|QUA1_QUEAL	Major pollen allergen Que a 1 (Fragment) OS=Quercus alba PE=1 SV=1	56.05	6e-45	D7SY73	D7SY73_VITVI Putative uncharacterized protein OS=Vitis vinifera GN=VIT_05s0077g01520 PE=3 SV=1	-	-	-	-	-	-	-	-	GO:0050896//response to stimulus	-	-
29	408	Eucgr.H00849.1|PACid:23590235	399	46800	20.4	1.328	19	*	Eucgr.H00849.1|PACid:23590235	90.14	6e-57	gi|255597857|ref|XP_002536874.1|	acetyl-CoA acetyltransferase, mitochondrial, putative [Ricinus communis] >gi|223518273|gb|EEF25509.1| acetyl-CoA acetyltransferase, mitochondrial, putative [Ricinus communis]	82.09	0	sp|Q8S4Y1|THIC1_ARATH	Acetyl-CoA acetyltransferase, cytosolic 1 OS=Arabidopsis thaliana GN=AAT1 PE=2 SV=1	86.9	0	D3YN47	D3YN47_9ERIC Acetyl-CoA C-acetyltransferase protein OS=Camellia oleifera PE=2 SV=1	SPBC215.09c	445	7e-125	COG0183	Acetyl-CoA acetyltransferase	I	Lipid transport and metabolism ;	K00626|1|0.0|667|vvi:100240809|acetyl-CoA C-acetyltransferase [EC:2.3.1.9]	GO:0016132//brassinosteroid biosynthetic process;GO:0006085//acetyl-CoA biosynthetic process;GO:0009860//pollen tube growth;GO:0009846//pollen germination;GO:0019745//pentacyclic triterpenoid biosynthetic process;GO:0009793//embryo development ending in seed dormancy;GO:0016126//sterol biosynthetic process	GO:0003985//acetyl-CoA C-acetyltransferase activity	GO:0005829//cytosol;GO:0005777//peroxisome;GO:0005886//plasma membrane
30	1466	Eucgr.E03146.1|PACid:23579527	112	47104	3.3	1.277	3	*	Eucgr.E03146.1|PACid:23579527	48.86	3e-93	gi|359493096|ref|XP_002270704.2|	PREDICTED: caffeic acid 3-O-methyltransferase-like isoform 2 [Vitis vinifera]	43.77	4e-66	sp|Q9SWC2|COMT1_EUCGL	Caffeic acid 3-O-methyltransferase (Fragment) OS=Eucalyptus globulus GN=COMT1 PE=3 SV=1	47.09	2e-91	D7SRA2	D7SRA2_VITVI Putative uncharacterized protein OS=Vitis vinifera GN=VIT_18s0072g00920 PE=4 SV=1	-	-	-	-	-	-	-	K05279|1|5e-77|285|pop:POPTR_834247|flavonol 3-O-methyltransferase [EC:2.1.1.76]!K13066|3|9e-74|275|pop:POPTR_824484|caffeic acid 3-O-methyltransferase [EC:2.1.1.68]	-	GO:0030751//licodione 2'-O-methyltransferase activity;GO:0033802//isoliquiritigenin 2'-O-methyltransferase activity	-
30	1466	Eucgr.E03341.1|PACid:23579689	112	37233	4.3
30	1466	Eucgr.F02624.1|PACid:23583469	112	47760	3.3
31	2152	Eucgr.D02563.1|PACid:23576487	64	82924	5	1.243	2	*	Eucgr.D02563.1|PACid:23576487	95.37	0	gi|296085461|emb|CBI29193.3|	unnamed protein product [Vitis vinifera]	92.23	0	sp|Q8LPJ4|AB2E_ARATH	ABC transporter E family member 2 OS=Arabidopsis thaliana GN=ABCE2 PE=2 SV=1	95.37	0	D7TFC0	D7TFC0_VITVI Putative uncharacterized protein OS=Vitis vinifera GN=VIT_02s0087g00770 PE=3 SV=1	YDR091c	870	0	COG1245	Predicted ATPase, RNase L inhibitor (RLI) homolog	R	General function prediction only ;	K06174|1|0.0|1199|vvi:100249488|ATP-binding cassette, sub-family E, member 1	GO:0006200//ATP catabolic process;GO:0051604//protein maturation	GO:0051536//iron-sulfur cluster binding;GO:0009055//electron carrier activity;GO:0005524//ATP binding;GO:0015408//ferric-transporting ATPase activity	-
32	309	Eucgr.G02799.1|PACid:23588534	499	155394	9.9	1.241	12	*	Eucgr.G02799.1|PACid:23588534	59.67	0	gi|224109680|ref|XP_002315275.1|	predicted protein [Populus trichocarpa] >gi|222864315|gb|EEF01446.1| predicted protein [Populus trichocarpa]	37.63	3e-11	sp|Q922P9|GLYR1_MOUSE	Putative oxidoreductase GLYR1 OS=Mus musculus GN=Glyr1 PE=2 SV=1	66	4e-12	I1HIM5	I1HIM5_BRADI Uncharacterized protein OS=Brachypodium distachyon GN=BRADI2G22950 PE=4 SV=1	-	-	-	-	-	-	-	K04728|1|7e-14|78.6|ath:AT3G48190|ataxia telangiectasia mutated family protein [EC:2.7.11.1]	GO:0008152//metabolic process	GO:0016740//transferase activity	-
32	309	Eucgr.G02799.2|PACid:23588535	499	155394	9.9
33	813	Eucgr.E03986.1|PACid:23580272	212	40687	16.4	1.301	10	*	Eucgr.E03986.1|PACid:23580272	81.01	3e-105	gi|297741771|emb|CBI33000.3|	unnamed protein product [Vitis vinifera]	59.55	1e-88	sp|Q7Y175|UBAX1_ARATH	UBA and UBX domain-containing protein At4g15410 OS=Arabidopsis thaliana GN=At4g15410 PE=2 SV=1	89.27	1e-72	F6HRE6	F6HRE6_VITVI Putative uncharacterized protein OS=Vitis vinifera GN=VIT_10s0116g00290 PE=4 SV=1	-	-	-	-	-	-	-	K14012|1|1e-135|481|pop:POPTR_568093|UBX domain-containing protein 1	-	-	GO:0005634//nucleus
34	2664	Eucgr.A00125.1|PACid:23561862	46	22449	11.2	14.346	3	*	Eucgr.A00125.1|PACid:23561862	70	6e-57	gi|359477159|ref|XP_002273815.2|	PREDICTED: pathogenesis-related protein STH-2 [Vitis vinifera] >gi|147853968|emb|CAN79554.1| hypothetical protein VITISV_025728 [Vitis vinifera] >gi|296083307|emb|CBI22943.3| unnamed protein product [Vitis vinifera]	50.62	4e-38	sp|P17642|PRS2_SOLTU	Pathogenesis-related protein STH-2 OS=Solanum tuberosum GN=STH-2 PE=2 SV=1	70	7e-56	A5C109	A5C109_VITVI Putative uncharacterized protein OS=Vitis vinifera GN=VIT_05s0077g01690 PE=3 SV=1	-	-	-	-	-	-	-	K14496|1|2e-06|49.3|ath:AT5G45860|abscisic acid receptor PYR/PYL family	GO:0009607//response to biotic stimulus;GO:0006952//defense response	-	-
34	2664	Eucgr.A00141.1|PACid:23561877	46	22519	11.2
34	2664	Eucgr.A00133.1|PACid:23561869	46	22478	11.2
35	1884	Eucgr.L02460.1|PACid:23607154	79	40856	6.9	2.137	2	*	Eucgr.L02460.1|PACid:23607154	76.88	8e-146	gi|255575179|ref|XP_002528494.1|	Cationic peroxidase 2 precursor, putative [Ricinus communis] >gi|223532103|gb|EEF33911.1| Cationic peroxidase 2 precursor, putative [Ricinus communis]	70.78	3e-130	sp|P22196|PER2_ARAHY	Cationic peroxidase 2 OS=Arachis hypogaea GN=PNC2 PE=2 SV=1	76.88	9e-141	Q8RVP4	Q8RVP4_GOSHI Bacterial-induced class III peroxidase OS=Gossypium hirsutum GN=pod6 PE=2 SV=1	-	-	-	-	-	-	-	K00430|1|7e-147|518|rcu:RCOM_1182920|peroxidase [EC:1.11.1.7]	GO:0055114//oxidation-reduction process;GO:0006979//response to oxidative stress	GO:0020037//heme binding;GO:0046872//metal ion binding;GO:0004601//peroxidase activity	-
35	1884	Eucgr.I02673.1|PACid:23597451	79	40322	6.9
35	1884	Eucgr.L02460.3|PACid:23607156	79	37216	7.5
35	1884	Eucgr.L02460.2|PACid:23607155	79	40569	6.9
35	1884	Eucgr.L02460.4|PACid:23607157	79	37192	7.5
35	1884	Eucgr.L02460.5|PACid:23607158	79	34956	8
35	1884	Eucgr.L02460.6|PACid:23607159	79	34932	8
36	856	Eucgr.F01306.1|PACid:23581995	202	114177	4.6	1.471	10	*	Eucgr.F01306.1|PACid:23581995	88.85	3e-149	gi|224147262|ref|XP_002336440.1|	predicted protein [Populus trichocarpa] >gi|222835022|gb|EEE73471.1| predicted protein [Populus trichocarpa]	54.85	2e-61	sp|P85193|PK01_HELAN	Putative serine/threonine-protein kinase (Fragment) OS=Helianthus annuus PE=1 SV=1	88.85	3e-148	B9P613	B9P613_POPTR Predicted protein (Fragment) OS=Populus trichocarpa GN=POPTRDRAFT_286171 PE=4 SV=1	BS_yloP_1	94.7	6e-19	COG0515	Serine/threonine protein kinase	RTKL	General function prediction only ; Signal transduction mechanisms ; Transcription ; Replication, recombination and repair ;	K13416|1|5e-71|267|ath:AT4G33430|brassinosteroid insensitive 1-associated receptor kinase 1 [EC:2.7.10.1 2.7.11.1]	-	GO:0004672//protein kinase activity	GO:0005886//plasma membrane
37	1806	Eucgr.A01959.1|PACid:23563777	85	65872	10.4	1.433	5	*	Eucgr.A01959.1|PACid:23563777	96.43	2e-143	gi|147782132|emb|CAN72055.1|	hypothetical protein VITISV_031316 [Vitis vinifera]	93.31	0	sp|Q84K11|PPP5_SOLLC	Serine/threonine-protein phosphatase 5 OS=Solanum lycopersicum GN=PP5 PE=1 SV=1	96.43	5e-126	F6HP07	F6HP07_VITVI Putative uncharacterized protein OS=Vitis vinifera GN=VIT_12s0142g00720 PE=4 SV=1	SPBC3F6.01c_2	363	5e-100	COG0639	Diadenosine tetraphosphatase and related serine/threonine protein phosphatases	T	Signal transduction mechanisms ;	K04460|1|0.0|922|pop:POPTR_732039|protein phosphatase 5 [EC:3.1.3.16]	GO:0006629//lipid metabolic process;GO:0006470//protein dephosphorylation;GO:0035556//intracellular signal transduction;GO:0006913//nucleocytoplasmic transport;GO:0046686//response to cadmium ion;GO:0010017//red or far-red light signaling pathway	GO:0004629//phospholipase C activity;GO:0046872//metal ion binding;GO:0004722//protein serine/threonine phosphatase activity;GO:0005515//protein binding	GO:0030176//integral to endoplasmic reticulum membrane;GO:0031965//nuclear membrane;GO:0016607//nuclear speck
37	1806	Eucgr.A01959.2|PACid:23563778	85	65872	10.4
[truncated: 163 more rows]

## Sheet: Con_119-VS-Inf_115 down
Down-regulated proteins based on a 95% confidence level, cutoff values of 1.20-fold at 24 hpi.
[truncated: 122 more rows]
